# Supplementary material for: The Arabidopsis leaf quantitative atlas: a cellular and subcellular mapping through unified data integration
Source: Quant Plant Biol. 2024 Feb 29;5:e2. doi: 10.1017/qpb.2024.1 (PMC10988163; doi:10.1017/qpb.2024.1)
Supplement: Tolleter et al. supplementary material 5 — Tolleter et al. supplementary material [file S2632882824000018sup005.xlsx]

## Sheet: Table S1.1 (complete_data)
1	Table S1: quantitative atlas of Arabidopsis leaf n°6 under reference conditions		Values	Experimental error	Min/Max values	units	References	Comments	Methods	Growth conditions	Plant stage
2
3	MACROSCOPIC DATA
4
5	Macroscopic data	REFERENCE LEAF n°6 METRICS
6		Leaf n°6 area	121	17.8		mm^2	Wuyts_2012_PMID_22471732	Figure 1a right panel in Wuyts_2012_PMID_22471732, high cumulative light, 9.6 mol photons/m^2/day, well-watered-40% soil RH	Binocular microscope and dedicated image analysis software	Long-day light regime, 16H light, 166 µmol photons/m^2/s, 22°C, 72% RH, 0.65 VPD	Leaf n°6, 21 day after initiation
7		Specific leaf area [surface per mg leaf dry weight (LDW)]	41	11		mm^2/mg LDW	Wuyts_2012_PMID_22471732	Supplementary Figure S3 in Wuyts_2012_PMID_22471732 , high cumulative light, 9.6 mol photons/m^2/day, well-watered-40% soil RH	Binocular microscope and dedicated image analysis software	Long-day light regime, 16H light, 166 µmol photons/m^2/s, 22°C, 72% RH, 0.65 VPD	Leaf n°6, 21 day after initiation
8		Specific leaf volume excluding air space (volume per mg LDW)	8.1	1.1		mm^3/mg LDW	Wuyts_2012_PMID_22471732	Supplementary Figure S3 in Wuyts_2012_PMID_22471732; high cumulative light, 9.6 mol photons/m^2/day, well-watered-40% soil RH		Long-day light regime, 16H light, 166 µmol photons/m^2/s, 22°C, 72% RH, 0.65 VPD	Leaf n°6, 21 day after initiation
9		Specific cell number (excluding vein cells)	145	38		number/µg LDW	Wuyts_2012_PMID_22471732	Supplementary Figure S3 in Wuyts_2012_PMID_22471732, high cumulative light, 9.6 mol photons/m^2/day, well-watered-40% soil RH		Long-day light regime, 16H light, 166 µmol photons/m^2/s, 22°C, 72% RH, 0.65 VPD	Leaf n°6, 21 day after initiation
10		Leaf n°6 fresh weight (LFW)	22			mg	Massonnet_2010_PMID_20200072	To obtain the LFW for a leaf of 121 mm^2, data in Supplemental Fig S1C in Massonnet_2010_PMID_20200072 (Fresh weights (in g) as a function of rosette leaf surfaces in mm^2) were fitted with the following equation [LFW (g)= 0.00018*(leaf surface in mm^2)+4.6 10^-8*(leaf surface in mm^2)^2]. The calculated leaf fresh weight value for a leaf surface of 121 mm^2 was 22.3 mg, rounded at 22.		Long-day light regime, 16H light, 166 µmol/m^2/s, 22°C, ND RH	Rosette
11		Leaf n°6 dry weight (LDW)	2.95122			mg LDW	Calculation
12		Leaf n°6 volume (with surface of 121 mm^2) excluding air space	23.9049			µL	Calculation
13		LFW/LDW	7.45455			ratio	Calculation
14		Leaf area (mm^2) per g LFW [mm^2_leaf_area_per_g_LFW]	5500			mm^2/g LFW	Calculation
15		LMA (leaf mass area), LFW (g) per m^2 [g_LFW_per_m2_leaf_area]	181.818			g LFW/m^2	Calculation
16		LFW (mg) per cm^2	18.1818			mg LFW/cm^2	Calculation
17		Number of reference leaf n°6 per gram fresh weight	45.4545			number of leaves 6 per g LFW	Calculation
18
19	CELLULAR COMPARTMENTS	CELLULAR COMPARTMENTS
20
21	Cells densities, reference leaf n°6	Cells names alphabetical order
22		Abaxial (lower side) epidermal pavement cells density	480	30		number per mm^2	Wuyts_2012_PMID_22471732	Figure 6d in Wuyts_2012_PMID_22471732, high cumulative light, 9.6 mol photons/m^2/day, well-watered-40% soil RH	confocal and multiphoton microscopy	Long-day light regime, 16H light, 166 µmol photons/m^2/s, 22°C, 72% RH, 0.65 VPD	Leaf n°6, 21 days after initiation
23		Adaxial (upper side) epidermal pavement cells density	350	50		number per mm^2	Wuyts_2012_PMID_22471732	Figure 6c in Wuyts_2012_PMID_22471732, high cumulative light, 9.6 mol photons/m^2/day, well-watered-40% soil RH	confocal and multiphoton microscopy	Long-day light regime, 16H light, 166 µmol photons/m^2/s, 22°C, 72% RH, 0.65 VPD	Leaf n°6, 21 days after initiation
24		Basal trichome cells density	11.9008			number per mm^2	Calculation
25		Bundle sheath cells density	520.661			number per mm^2	See Table S1.2 (veins data)
26		Cambial vein cells density	n.a.
27		Hydathode cells density	n.a.
28		palisade mesophyll cells density	1280	100		number per mm^2	Wuyts_2012_PMID_22471732	Figure 6e in Wuyts_2012_PMID_22471732, high cumulative light, 9.6 mol photons/m^2/day, well-watered-40% soil RH	confocal and multiphoton microscopy	Long-day light regime, 16H light, 166 µmol photons/m^2/s, 22°C, 72% RH, 0.65 VPD	Leaf n°6, 21 days after initiation
29		Phloem companion cell	404.959			number per mm^2	See Table S1.2 (veins data)
30		Phloem parenchyma cells	644.628			number per mm^2	See Table S1.2 (veins data)
31		Phloem sieve element	190.083			number per mm^2	See Table S1.2 (veins data)
32		Spongy mesophyll cells density	620	110		number per mm^2	Wuyts_2012_PMID_22471732	Figure 6f in Wuyts_2012_PMID_2247173, high cumulative light, 9.6 mol photons/m^2/day, well-watered-40% soil RH	confocal and multiphoton microscopy	Long-day light regime, 16H light, 166 µmol photons/m^2/s, 22°C, 72% RH, 0.65 VPD	Leaf n°6, 21 days after initiation
33		Stomatal abaxial epidermis density	184	21		number per mm^2	Wuyts_2012_PMID_22471739	Figure 6 in Wuyts_2012_PMID_2247173, high cumulative light, 9.6 mol photons/m^2/day, well-watered-40% soil RH	confocal and multiphoton microscopy	Long-day light regime, 16H light, 166 µmol photons/m^2/s, 22°C, 72% RH, 0.65 VPD	Leaf n°6, 21 days after initiation
34		Stomatal adaxial epidermis density	147	42		number per mm^2	Wuyts_2012_PMID_22471739	Figure 6 in Wuyts_2012_PMID_2247173, high cumulative light, 9.6 mol photons/m^2/day, well-watered-40% soil RH	confocal and multiphoton microscopy	Long-day light regime, 16H light, 166 µmol photons/m^2/s, 22°C, 72% RH, 0.65 VPD	Leaf n°6, 21 days after initiation
35		Trichome cells density	0.991736			number per mm^2	Calculation
36		Xylem parenchyma cells density	859.504			number per mm^2	See Table S1.2 (veins data)
37		Xylem tracheide cells density	264.463			number per mm^2	See Table S1.2 (veins data)
38
39	Cells numbers (reference leaf n°6)	per type of cells (alphabetical order)
40
41		Abaxial (lower side) epidermal pavement cells number in one leaf n°6 (121 mm^2)	58500	12000		number in leaf n°6	Wuyts_2012_PMID_22471732	Figure 6 in Wuyts_2012_PMID_22471732, high cumulative light, 9.6 mol photons/m^2/day, well-watered-40% soil RH	confocal and multiphoton microscopy	Long-day light regime, 16H light, 166 µmol photons/m^2/s, 22°C, 72% RH, 0.65 VPD	Leaf n°6, 21 day after initiation
42		Adaxial (upper side) epidermal pavement cells number in one leaf n°6 (121 mm^2)	42900	16000		number in leaf n°6	Wuyts_2012_PMID_22471732	Figure 6 in Wuyts_2012_PMID_22471732, high cumulative light, 9.6 mol photons/m^2/day, well-watered-40% soil RH	confocal and multiphoton microscopy	Long-day light regime, 16H light, 166 µmol photons/m^2/s, 22°C, 72% RH, 0.65 VPD	Leaf n°6, 21 day after initiation
43		Basal trichome cells number in one leaf n°6 (121 mm^2)	1440			number in leaf n°6	Ebert_2010_PMID_20150518	Assuming 12 basal cells per trichome cell (see Fig 1 in Ebert_2010_PMID_20150518)	Scanning electron microscopy	Long-day light regime, 16H light, 200 µmol photons/m^2/s, 21°C, 60% RH	6 weeks-old plant; stage 3.09 according to Boyes_2001_PMID_11449047
44		Bundle sheath cells number in one leaf n°6 (121 mm^2)	63000			number in leaf n°6	See Table S1.2 (veins data)
45		Cambial vein cells number in one leaf n°6	n.a.
46		Hydathode number in one leaf n°6	n.a.				Kawamura_2010_PMID_20128880	9 hydathodes per leaf; the number of hydathode cells per hydathode is not available in the litterature.	Light microscopy, SEM	Long-day light regime, 16H light, ND µmol photons/m^2/s, 22 °C, ND RH	Leaf n°6, 6.5 mm in length
47		Palisade mesophyll cells number in one leaf n°6 (121 mm^2)	157500	21300		number in leaf n°6	Wuyts_2012_PMID_22471732	Figure 6 in Wuyts_2012_PMID_22471732, high cumulative light, 9.6 mol photons/m^2/day, well-watered-40% soil RH		Long-day light regime, 16H light, 166 µmol photons/m^2/s, 22°C, 72% RH, 0.65 VPD	Leaf n°6, 21 days after initiation
48		Phloem companion cells (PCC) number in one leaf n°6 (121 mm^2)	49000			number in leaf n°6	See Table S1.2 (veins data)
49		Phloem parenchyma cells (PPC) number in one leaf n°6 (121 mm^2)	78000			number in leaf n°6	See Table S1.2 (veins data)
50		Phloem sieve element (specialized) cells (PSE) number in one leaf n°6 (121 mm^2)	23000			number in leaf n°6	See Table S1.2 (veins data)
51		Spongy mesophyll cells number in one leaf n°6 (121 mm^2)	74840	13000		number in leaf n°6	Wuyts_2012_PMID_22471732	Figure 6 in Wuyts_2012_PMID_22471732, high cumulative light, 9.6 mol photons/m^2/day, well-watered-40% soil RH		Long-day light regime, 16H light, 166 µmol photons/m^2/s, 22°C, 72% RH, 0.65 VPD	Leaf n°6, 21 days after initiation
52		Stomata guard cells number (for 121 mm^2)	80100			number in leaf n°6	Calculation	A stomata contains 2 guard cells, hence the factor 2.
53		Trichome number in one leaf n°6 (121 mm^2)	120	20		number in leaf n°6	Our observations	5 leafs	Counting	Long-day light regime; 100 µmol photons/m^2/s, 21°C, 18°C, ND RH	Leaf n°6, 21 days after initiation
54		xylem parenchyma cell (XPC) number in one leaf n°6 (121 mm^2)	104000			number in leaf n°6	See Table S1.2 (veins data)
55		xylem tracheary elements (XTE) number in one leaf n°6 (121 mm^2)	32000			number in leaf n°6	See Table S1.2 (veins data)
56
57		total cells number in leaf n°6	764400			number in leaf n°6	Calculation
58
59		Total cells numbers in the reference leaf n°6 (grouped per kind of cells) using cell densities
60		Epidermal cells number per leaf n°6 (abaxial, adaxial epidermal pavement cells, basal and trichome cells, stomata cells)	183100			number in leaf n°6	Calculation
61		Bona fide photosynthetic cells number per leaf n°6 (palisade, spongy mesophyll cells, bundle sheath cells)	295300			number in leaf n°6	Calculation
62		Vessel cells number per leaf n°6 (PCC+PPC+PSE+XPC+XTE)	286000			number in leaf n°6	Calculation
63
64	Single cells volumes (reference leaf n°6)	Cells names by alphabetical order
65
66		Abaxial epidermal pavement cell volume	18.9		1 to 50	pL	Wuyts_2010_PMID_20598116	Abaxial epidermal pavement cell volume was available for low cumulative light grown plants in Wuyts_2010_PMID_20598116 (Fig. 8) but not in Wuyts_2012_PMID_22471738: we assumed for same value for high cumulative light grown plants	Multiphoton microscopy	Short-day light regime, 8H light, 230 µmol photons/m^2/s, 21°C, 70% RH	Leaf 6, 21 days after initiation
67		Adaxial epidermal pavement cell volume	39		6 to 115	pL	Wuyts_2010_PMID_20598116	Adaxial epidermal pavement cell volume was available for low cumulative light grown plants in Wuyts_2010_PMID_20598116 (Fig. 8) but not in Wuyts_2012_PMID_22471738: we assumed for same value for high cumulative light grown plants	Multiphoton microscopy	Short-day light regime, 8H light, 230 µmol photons/m^2/s, 21°C, 70% RH	Leaf 6, 21 days after initiation
68		Basal trichome cell volume	20	3		pL	Gutierrez_2000_PMID_10995473	Table 1 in Gutierrez_2000_PMID_10995473	Scanning electron microscopy	Long-day light regime, 16H light, 20°C,18°C, ND RH	30 days after germination
69		Bundle sheath cell volume	10.227			pL	See Table S1.2 (veins data)
70		Cambial vein cell volume	n.a.
71		Hydathode cell volume	n.a.
72		Palisade mesophyll cell volume	100		25 to 140	pL	Wuyts_2012_PMID_22471738	Mean cell volume : Figure 7a in Wuyts_2012_PMID_2247173, high cumulative light	Confocal and multiphoton microscopy	Long-day light regime, 16H light, high cumulative light (9,6 mol photons/m^2/s), 22°C, soil, well-watered	Leaf n°6, 21 day after initiation
73		Phloem companion cell volume	0.85			pL	See Table S1.2 (veins data)
74		Phloem parenchyma cell volume	0.6321			pL	See Table S1.2 (veins data)
75		Phloem sieve element cell volume	0.1404			pL	See Table S1.2 (veins data)
76		Spongy mesophyll cell volume	60		14 to 125	pL	Wuyts_2012_PMID_22471739	Mean cell volume : Figure 7a in Wuyts_2012_PMID_2247173, high cumulative light	Confocal and multiphoton microscopy	Long-day light regime, 16H light, high cumulative light (9,6 mol photons/m^2/s), 22°C, soil, well-watered	Leaf n°6, 21 day after initiation
77		Stomata guard cell volume (one cell of the pair)	0.783	0.021		pL	Chen_2012_PMID_22559714	Abaxial epidermis; same volume assumed for the adaxial stomata		Long-day light regime, 16H light, 100 µmol photons/m^2/s, 22°C, 18°C, 55% RH, 70% RH	Leaf n°6, 21 day after initiation
78		Trichome cell volume	3800	238		pL	Gutierrez_2000_PMID_10995473		Scanning electron microscopy	Long-day light regime, 16H light, ND µmol photons/m^2/s, 20°C, 18°C, ND RH	30 days after germination
79		Xylem parenchyma cell volume	0.532			pL	See Table S1.2 (veins data)	Cell volume depends on vein order
80		Xylem tracheary element volume	0.373			pL	See Table S1.2 (veins data)	Cell volume depends on vein order
81
82
83	Total cells volumes per leaf	Cells volumes in one reference leaf n°6 (121 mm^2)- alphabetical order-excluding cell wall
84
85		Abaxial epidermal pavement cells volume in one leaf n°6	1.10565			µL	Calculation	Division by 1,000,000 to convert pL into µL
86		Adaxial epidermal pavement cells volume in one leaf n°6	1.6731			µL	Calculation	Division by 1,000,000 to convert pL into µL
87		Basal trichome cells volume in one leaf n°6	0.0288			µL	Calculation	Division by 1,000,000 to convert pL into µL
88		Bundle sheath cells volume in leaf n°6	0.644301			µL	See Table S1.2 (veins data)	Bundle sheath cells are not vein cells but their numbers depends on vein geometry, hence the calculation associated with Table S1.2 (veins)
89		Cambial vein cells volume in leaf n°6	n.a.			µL
90		Hydathode cells volume in leaf n°6	n.a.			µL
91		Palisade mesophyll cells volume in one leaf n°6	15.75			µL	Calculation	Division by 1,000,000 to convert pL into µL
92		Phloem companion cells volume in one leaf n°6 (all veins orders)	0.04165			µL	See Table S1.2 (veins data)
93		Phloem parenchyma cells volume in one leaf n°6 (all vein orders)	0.0495566			µL	See Table S1.2 (veins data)
94		Phloem sieve elements volume in one leaf n°6 (all vein orders)	0.00325728			µL	See Table S1.2 (veins data)
95		Spongy mesophyll cells volume in one leaf n°6	4.4904			µL	Calculation	Division by 1,000,000 to convert pL into µL
96		Stomata cells volume in one leaf n°6	0.0627183			µL	Calculation	Division by 1,000,000 to convert pL into µL
97		Trichome cell volumes in one leaf n°6	0.456			µL	Calculation	Division by 1,000,000 to convert pL into µL
98		Xylem parenchyma cells (XPC) in leaf n°6 (all vein orders)	0.0555408			µL	See Table S1.2 (veins data)
99		Xylem tracheary element lumen volume in leaf n°6 (all vein orders)	0.0119733			µL	See Table S1.2 (veins data)
100
101		Total cellular volume in leaf n°6	24.3729			µL	Calculation
102
103	Sap volume	Phloem sap in the reference leaf n°6	0.00325728			µL	See Table S1.2 (veins data)
104		Xylem sap in the reference leaf n°6	0.0119733			µL	See Table S1.2 (veins data)
105
106	Apoplast volume	i.e. extracellular aqueous volume
107		Apoplastic volume per g LFW	21.4	1.6		µL/g LFW	Borniego_2020_PMID_31969890		Leaf apoplastic wash fluid was extracted by centrifugation.	Short-day light regime, 10H light, 120 µmol photons/m^2/s, 24°C, ND RH	40-50 Days after emergence
108		Total apoplastic fluid volume in leaf n°6	0.4708			µL	Calculation	Calculation using data in the line above and the number of leaf n°6 per g LFW
109
110		Total AQUEOUS volume in leaf n°6 (cell volume including vein cells and apoplast liquid fluid)	24.8437			µL	Calculation	This value obtained using microscopic (cellular) data is close to the value obtained from macroscopic measurements (23.9 µL per leaf 6, see line #12, this table).
111
112	Air space in the reference leaf n°6	Air space between palisade mesophyll mature in a leaf n°6	5.5			µL	Calculation	Air space is proportional to leaf surface (see Fig 10A in Wuyts_2010_PMID_20598116). Air space between palisade mesophyll cells is 4 +/-1 µL per leaf n°6 under low cumulative light growth condition with a leaf surface of 88 mm^2 (Fig. 10A at 22 days after leaf 6 initiation, Wuyts_2010_PMID_20598116). This value was corrected for a leaf surface of 121 mm^2.
113		Air space between spongy mesophyll mature in a leaf n°6	11			µL	Calculation	Air space is proportional to leaf surface (see Fig 10A in Wuyts_2010_PMID_20598116). Air space between spongy mesophyll cells is 8 +/-1.5 µL per leaf n°6 under low cumulative light growth condition with a leaf surface of 88 mm^2 (Fig. 10A at 22 days after leaf 6 initiation, Wuyts_2010_PMID_20598116). This value was corrected for a leaf surface of 121 mm^2.
114		total air space per leaf n°6	16.5			µL	Calculation
115
116		Total leaf 6 volume : Cellular volume (including vein cells) + apoplast + air space in a leaf n°6 (121 mm^2))	41.3437			µL	Calculation
117
118		Cell name alphabetical order
119
120	Cells volumes per square meter of leaf	Abaxial epidermal pavement cells volume per m^2	9100			µl/m^2	Calculation
121		Adaxial epidermal pavement cells volume per m^2	13800			µl/m^2	Calculation
122		Basal trichome cells volume per m^2	240			µl/m^2	Calculation
123		Bundle sheath cells volume per m^2	5300			µl/m^2	See Table S1.2 (veins data)
124		Cambial vein cells volume per m^2	n.a.
125		Hydathode cells volume per m^2	n.a.
126		Palisade mesophyll cells volume per m^2	130000			µl/m^2	Calculation
127		Phloem companion cells volume per m^2	340			µl/m^2	See Table S1.2 (veins data)
128		Phloem parenchyma cells volume per m^2	410			µl/m^2	See Table S1.2 (veins data)
129		Phloem sieve elements volume per m^2	26.9197			µl/m^2	See Table S1.2 (veins data)
130		Spongy mesophyll cells volume per m^2	37000			µl/m^2
131		Stomata cells volume per m^2	520			µl/m^2	Calculation
132		Trichome cell volume per m^2	3800			µl/m^2	Calculation
133		Xylem parenchyma cells (XPC) volume per m^2	460			µl/m^2	See Table S1.2 (veins data)
134		Xylem tracheary element lumen volume in leaf n°6	100			µl/m^2	See Table S1.2 (veins data)
135
136		Total cellular volume per m^2	201000			µl/m^2	Calculation
137
138	Cells volumes per g Leaf Fresh Weight	Abaxial epidermal pavement cells volume per g LFW	50.2568			µL/g LFW	Calculation
139		Adaxial epidermal pavement cells volume per g LFW	76.05			µL/g LFW	Calculation
140		Basal trichome cells volume per g LFW	1.30909			µL/g LFW	Calculation
141		Bundle sheath cells volume per g LFW	29.2864			µL/g LFW	See Table S1.2 (veins data)
142		fraction of Cambial vein cells volume/total leaf cellular volume	n.a.			µL/g LFW
143		Hydathode cells per g LFW	n.a.			µL/g LFW
144		Palisade mesophyll cells volume per g LFW	720			µL/g LFW	Calculation
145		Phloem companion cells volume per g LFW	1.89318			µL/g LFW	Calculation
146		Phloem parenchyma cells volume per g LFW	2.25257			µL/g LFW	See Table S1.2 (veins data)
147		Phloem sieve element per g LFW	0.148058			µL/g LFW	See Table S1.2 (veins data)
148		Spongy mesophyll cells volume per g LFW	200			µL/g LFW	Calculation
149		Stomatal cells volume per g LFW	2.85083			µL/g LFW	Calculation
150		Trichome cell volume per g LFW	20.7273			µL/g LFW	Calculation
151		Xylem parenchyma cells volume per g LFW	2.52458			µL/g LFW	See Table S1.2 (veins data)
152		Xylem tracheide volume per g LFW	0.544241			µL/g LFW	See Table S1.2 (veins data)
153
154		Cellular leaf volume per g LFW (calculated using Microscopic data, excluding cell walls)	1100			µL/g LFW	Calculation
155
156		Groups of cells
157		Total epidermal cell volume per g LFW	130			µl/g LFW	Calculation
158		Total mesophyll cells volume per g LFW	920			µL/g LFW	Calculation
159		Total photosynthetic cells volume per g LFW (i.e. including bundle sheath cells)	950			µL/g LFW	Calculation
160		Total vessel cells volume per g LFW	7.36264			µL/g LFW	Calculation
161
162	Apoplast volume per g LFW	(i.e. extracellular aqueous volume)	21.4			µL/g LFW	Borniego_2020_PMID_31969890
163
164	Total aqueous leaf n°6 volume per g LFW	(i.e cellular plus apoplastic liquid volume)	1100			µL/g LFW	Calculation	This value is very close to 1016 µL/g LFW, obtained from macroscopic data by multiplying (leaf 6 volume per mg LDW) by (Leaf 6 LDW) by (number of leaf 6 per g LFW).
165
166	Phloem and Xylem Sap vol per g LFW	Phloem sap in leaf n°6	0.148058			µL/g LFW	Calculation
167		Xylem sap in leaf n°6	0.544241			µL/g LFW	Calculation
168
169	Total air space per g LFW		750			µL/g LFW	Calculation
170
171
172	Fractional cell types volume in leaf n°6	Fraction of abaxial cells volume/total leaf cellular volume	4.53638			%	Calculation
173		Fraction of adaxial cells volume/total leaf cellular volume	6.86458			%	Calculation
174		Fraction of basal trichome cells volume/total leaf cellular volume	0.118164			%	Calculation
175		fraction of bundle sheath cells volume/total leaf cellular volume	2.64351			%	Calculation
176		fraction of Cambial vein cells volume/total leaf cellular volume	n.a.
177		fraction of hydathodes cells volume/total leaf cellular volume	n.a.
178		Fraction of palisade mesophyll cells volume/total leaf cellular volume	64.6208			%	Calculation
179		fraction of phloem cells (PCC+PPC+PSE)/ total leaf cellular volume	0.387577			%	Calculation
180		Fraction of spongy mesophyll cells volume/total leaf cellular volume	18.4237			%	Calculation
181		Fraction of stomata cells volume/total leaf cellular volume	0.257328			%	Calculation
182		Fraction of trichome cells volume/total leaf cellular volume	1.87093			%	Calculation
183		fraction of xylem cells (XPC+ XTE) volume/total leaf cellular volume (including cell alls)	0.277004			%	Calculation
184		sum	100			%	Calculation
185
186		by group of leaf cells functions
187		Fraction of bundle sheath cell volume/total major photosynthetic cells volume	3.08504			%	Calculation
188		Fraction of epidermal cell volume/total cell volume	13.6474			%	Calculation
189		Fraction of major photosynthetic cell volume/total cell volume	85.688			%	Calculation
190		Fraction of vein cells/total cell volume	0.664581			%	Calculation
191
192	Other relative units	Leaf dry weight per leaf surface area	0.0243902			mg LDW/mm^2	Calculation	Calculation using leaf surface area per mg dry weight
193		Calculated specific leaf fresh weight from specific leaf surface area in mg/cm^2	0.181818			mg LFW/mm^2	Calculation	Calculation using LFW/LDW ratio
194		Calculated specific leaf fresh weight from specific leaf surface area in g/m^2 (10,000 cm^2)	180			g LFW/m2	Calculation	Division by 1000 to convert in g LFW and multiplication by 1,000,000 to convert into per m^2
195
196
197	SUBCELLULAR COMPARTMENTS	SUBCELLULAR COMPARTMENTS
198
199	Single plastids averaged volume	Chloroplasts
200		Averaged single chloroplast volume in abaxial epidermal pavement cells	8.37758			fL	Barton_2016_PMID_27288524	Assuming an ellipsoid with a= 2 µm, b=2 µm and c= 0.5 µm	Confocal microscopy	n.a.	n.a.
201		Averaged single chloroplast volume in adaxial epidermal pavement cells	8.37758			fL	Barton_2016_PMID_27288524	Assuming an ellipsoid with a= 2 µm, b=2 µm and c= 0.5 µm	Confocal microscopy	n.a.	n.a.
202		Averaged single leucoplast volume in basal trichome cell	4.18879			fL	Nguyen_2018_PMID_30228123	See Fig 4 in Nguyen_2018_PMID_30228123, assuming a sphere of 1 µm radius	Light microscopy	Short day light regime, 10H light, 150 µmol photons/m^2/s, 21°C, RH 70%	Leaf 8
203		Averaged single chloroplast volume in bundle sheath cells	91.9523			fL	Kinsman_1998_PMID_9550714	A value of 92 fL was obtained assuming a spheric chloroplast with a radius of 2.8 µm (plan area of spheric chloroplasts was 24.6 µm^2-see Fig.4, Kinsman_1998_PMID_9550714).	Light microscopy	Long-day light regime, 16H light, ND µmol photons/m^2/s, 20°C, ND RH	First pair of true leaves
204		Averaged single plastid volume in vessel Cambial cell	n.a.			fL
205		Averaged single chloroplast volume in palisade mesophyll cells	93			fL	Crumpton_Taylor_2012_PMID_22135430	Average volume (54 chloroplasts for a total volume of 5024 µm^3); the type of mesophyll cell analysed is not indicated in MPID_22135430 is not indicated; same value was assumed for spongy and palisade mesophyll cells.	FIB-SEM	Short-day light regime, 12h light, 180 µmol photons/m^2/s, 20°C, RH 75%	Rosette, 25 day-old plants
206		Averaged single chloroplast volume in phloem companion cells	17.3186			fL	Cayla_2014_PMID_25714357	Chloroplast diameter : 3.21 µm; volume calculated assuming the volume of a sphere.	Confocal microscopy	Long-day light regime, 16 H light, ND µmol photons/m^2/s, ND °C, ND RH	Rosette
207		Averaged single plastid volume in phloem parenchyma cells	35.5614			fL	Cayla_2014_PMID_25714357	Chloroplast diameter : 4.08 µm; volume calculated assuming the volume of a sphere.	Confocal microscopy	Long-day light regime, 16 H light, ND µmol photons/m^2/s, ND °C, ND RH	Rosette
208		Averaged single plastid volume in phloem sieve element	0.523599			fL	Cayla_2014_PMID_25714357	Plastids in sieve elements are not photosynthetic (diameter: 1 µm; volume calculated assuming the volume of a sphere; see also Froelich_2011_PMID_22198148 and Behnke H.-D. (1991a) Distribution and evolution of forms and types of sieve-element plastids in the dicotyledons. ALISO 3, 167–182	Confocal microscopy	Long-day light regime, 16 H light, ND µmol photons/m^2/s, ND °C, ND RH	Rosette
209		Averaged single chloroplast volume in spongy mesophyll cells	93			fL	Crumpton_Taylor_2012_PMID_22135430.	Average volume (54 chloroplasts for a total volume of 5024 µm^3); the type of mesophyll cell analysed is not indicated in PMID_22135430 is not indicated; same value was assumed for spongy and palisade mesophyll cells.	FIB-SEM	Short-day light regime, 12h light, 180 µmol photons/m^2/s, 20°C, 75% RH	Rosette, 25 day-old plants
210		Averaged single chloroplast volume in stomata cells	33.5103			fL	Fujiwara_2018_PMID_29466386	Assuming a sphere of 2 µm radius.		MS medium containing 2±3% (w/v) sucrose	n.a.
211		Averaged single leucoplasts volume in trichome cells	8.37758			fL	Barton_2016_PMID_27288524	Confocal images indicate that trichome cell plastids are leucoplasts, and their size is similar to epidermal pavement cells chloroplasts		n.a.	n.a.
212		Averaged single chloroplasts volume in Xylem parenchyma cells	4.18879			fL	Nguyen_2018_PMID_30228123	See Fig 4 in Nguyen_2018_PMID_30228123, assuming a sphere of 1 µm radius; chlorophyll could be detected in these plastids.		Short day light regime, 10H light, 150 µmol photons/m^2/s, 21°C, RH 70%	Leaf 8
213
214	Number of plastids per cell	Number of chloroplasts per abaxial epidermal pavement cell	10	3		number (per cell)	see Barton_2016_PMID_27288524		Confocal microscopy	n.a.	n.a.
215		Number of chloroplasts per adaxial epidermal pavement cell	10	3		number (per cell)	see Barton_2016_PMID_27288524		Confocal microscopy	n.a.	n.a.
216		Number of leucoplasts per basal trichome cell	n.a.			number (per cell)
217		Number of chloroplasts per bundle sheath cell	22			number (per cell)	Kinsman_1998_PMID_9550714	See Table 1 in Kinsman_1998_PMID_9550714	Confocal microscopy	Long-day light regime, 16H light, ND µmol photons/m^2/s; 20°C, ND RH
218		Number of plastid in vessel Cambial cell	n.a.			number (per cell)
219		Number of chloroplasts per palisade mesophyll cell	100	See comment		number (per cell)	Crumpton_Taylor_2012_PMID_22135430.	80 to 120-we assumed an average number of 100; by comparison, 112 -/+29 chloroplasts are present in mesophyll cells of Arabidopsis cotyledons exposed to continuous light (T96H), Pipitone_2021_PMID_33629953.		Short-day light regime, 12h light, 180 µmol photons/m^2/s, 20°C, 75% RH	Rosette, 25 day-old plants
220		Number of chloroplasts per phloem companion cell	10	See comment		number (per cell)	See Cayla_2014_PMID_25714357	Figure 2G: "up to 10 chloroplasts could be observed in individual confocal sections"
221		Number of chloroplasts per phloem parenchyma cell	25	See comment		number (per cell)	See Cayla_2014_PMID_25714357	Figure 2G: 25 chloroplasts could be observed in the confocal section
222		Number of plastids per phloem sieve element	n.a.			number (per cell)	See Cayla_2014_PMID_25714357
223		Number of chloroplasts per spongy mesophyll cell	100	See comment		number (per cell)	Crumpton_Taylor_2012_PMID_22135430	80 to 120-we assumed an average number of 100; by comparison, 112 -/+29 chloroplasts are present in mesophyll cells of Arabidopsis cotyledons exposed to continuous light (T96H), Pipitone_2021_PMID_33629953.		Short-day light regime, 12h light, 180 µmol photons/m^2/s, 20°C, 75% RH	Rosette, 25 day-old plants
224		Number of chloroplasts per stomata cell	5	0.1		number (per cell)	Pyke_1994_PMID_12232072	See Table III in Pyke_1994_PMID_12232072 (a value of 10+/-0.2 chloroplasts for the cell pair was reported, thus 5 for a single cell). By comparison, 10 plastids could be counted per stomata guard cell in Fujiwara_2018_29466386 study for plants grown on agar supplemented with 2% agarose		Long-day light regime, 16h light, 100 µmol photons/m^2/s, 23°C, ND RH
225		Number of leucoplast per trichome cells	n.a.			number (per cell)	>30 see Barton_2016_PMID_27288524
226		Number of plastid per xylem parenchyma cell	7	See comment		number (per cell)	Nguyen_2018_PMID_30228123	7 plastids observed in one cell		Short day light regime, 10H light, 150 µmol photons/m^2/s, 21°C, RH 70%	Leaf 8
227
228	Number of plastids in leaf n°6	Number of chloroplasts from abaxial epidermal pavement cells in leaf n°6	585000			number (in leaf n°6)	Calculation
229		Number of chloroplasts from adaxial epidermal pavement cells in leaf n°6	429000			number (in leaf n°6)	Calculation
230		Number of chloroplasts from basal trichome cells in leaf n°6	n.a.			number (in leaf n°6)
231		Number of chloroplasts from bundle sheath cell in leaf n°6	1390000			number (in leaf n°6)	Calculation
232		Number of plastid in vessel Cambial cell in leaf n°6				number (in leaf n°6)
233		Number of chloroplasts from palisade mesophyll cells in leaf n°6	15800000			number (in leaf n°6)	Calculation
234		Number of chloroplasts from phloem companion cells in leaf n°6	490000			number (in leaf n°6)	Calculation
235		Number of chloroplasts from phloem parenchyma cells in leaf n°6	1950000			number (in leaf n°6)	Calculation
236		Number of plastids from phloem sieve elements in leaf n°6	n.a.			number (in leaf n°6)
237		Number of chloroplasts from spongy mesophyll cells in leaf n°6	7500000			number (in leaf n°6)	Calculation
238		Number of chloroplasts from stomata cells in leaf n°6	400000			number (in leaf n°6)	Calculation
239		Number of leucoplast from trichome cells in leaf n°6	n.a.			number (in leaf n°6)
240		Number of plastid from xylem parenchyma cells in leaf n°6	n.a.			number (in leaf n°6)
241
242		total number of chloroplasts in leaf n°6	28100000			number (in leaf n°6)	Calculation
243
244	Number of plastids per g LFW	Number of chloroplasts from abaxial epidermal pavement cells per g LFW	26600000			number (per g LFW)	Calculation
245		Number of chloroplasts from adaxial epidermal pavement cells per g LFW	19500000			number (per g LFW)	Calculation
246		Number of chloroplasts from basal trichome cells per g LFW	n.a.			number (per g LFW)
247		Number of chloroplasts from bundle sheath cells per g LFW	63200000			number (per g LFW)	Calculation
248		Number of plastid in vessel Cambial cell per g LFW	n.a.
249		Number of chloroplasts from palisade mesophyll cells per g LFW	720000000			number (per g LFW)	Calculation
250		Number of chloroplasts from phloem companion cells per g LFW	22300000			number (per g LFW)	Calculation
251		Number of chloroplasts from phloem parenchyma cells per g LFW	88600000			number (per g LFW)	Calculation
252		Number of plasids from phloem sieve elements per g LFW	n.a.			number (per g LFW)
253		Number of chloroplasts from spongy mesophyll cells per g LFW	340000000			number (per g LFW)	Calculation
254		Number of chloroplasts from stomata cells per g LFW	18200000			number (per g LFW)	Calculation
255		Number of plastids from trichome cells per g LFW	n.a.			number (per g LFW)
256		Number of plastid from xylem parenchyma per g LFW	n.a.			number (per g LFW)
257
258		total number of chloroplasts in leaf n°6 per g LFW	1300000000			number (per g LFW)	Calculation
259
260
261	Vol. occupied by plastids in cells	volume occupied by all the chloroplasts in a single abaxial epidermal pavement cell	83.7758			fL (per cell)	Calculation
262		volume occupied by all the chloroplasts in a single adaxial epidermal pavement cell	83.7758			fL (per cell)	Calculation
263		volume occupied by all the chloroplasts in basal trichome cell	n.a.			fL (per cell)
264		volume occupied by all the chloroplasts in a single bundle sheath cell	2020			fL (per cell)	Calculation
265		Volume occupied by plastids in vessel Cambial cell	n.a.			fL (per cell)
266		volume occupied by all the chloroplasts in a single palisade mesophyll cell	9300			fL (per cell)	Calculation
267		volume occupied by all the chloroplasts in a single phloem companion cell	170			fL (per cell)	Calculation
268		volume occupied by all the chloroplasts in a single phloem parenchyma cell	890			fL (per cell)	Calculation
269		volume occupied by all the chloroplasts in a single phloem sieve element	n.a.			fL (per cell)
270		volume occupied by all the chloroplasts in a single spongy mesophyll cell	9300			fL (per cell)	Calculation
271		volume occupied by all the chloroplasts in a single stomata cell	170			fL (per cell)	Calculation
272		volume occupied by all the chloroplasts in a single trichome cell	n.a.			fL (per cell)
273		volume occupied by all the plastids in a single Xylem parenchyma cell	n.a.			fL (per cell)
274
275
276	Plastids fractional vol. occupancy	fractional volume occupied by chloroplasts in a single abaxial epidermal pavement cell	0.443258			% (of cell volume)	Calculation	The 1000 factor converts cell volume from pL to fL
277		fractional volume occupied by chloroplasts in a single adaxial epidermal pavement cell	0.21481			% (of cell volume)	Calculation	The 1000 factor converts cell volume from pL to fL
278		fractional volume occupied by chloroplasts in a single basal trichome cell	n.a.			% (of cell volume)
279		fractional volume occupied by chloroplasts in a single bundle sheath cell	19.7516			% (of cell volume)	Calculation	The 1000 factor converts cell volume from pL to fL
280		fractional volume occupied by plastids in vessel Cambial cell	n.a.			% (of cell volume)
281		fractional volume occupied by chloroplasts in a single palisade mesophyll cell	9.3			% (of cell volume)	Calculation	The 1000 factor converts cell volume from pL to fL
282		fractional volume occupied by chloroplasts in a single phloem companion cell	20			% (of cell volume)	Calculation	The 1000 factor converts cell volume from pL to fL
283		fractional volume occupied by chloroplasts in a single phloem parenchyma cell	140.801			% (of cell volume)	Calculation	The 1000 factor converts cell volume from pL to fL; the caclulated value (141%) indicates inconsistencies between the volume values measured using Wei_2022_PMID_35609084 data and Fig .2G in Cayla_2014_PMID_25714357 showing a large PPC cells with a volume estimated at 13 pL (versu 0.6 pL in Wei_2022_PMID_35609084 data) containing at least 25 chloroplasts. More work is required to characterize the …
284		fractional volume occupied by plastids in a single phloem sieve element	n.a.			% (of cell volume)
285		fractional volume occupied by chloroplasts in a single spongy mesophyll cell	15.5			% (of cell volume)	Calculation	The 1000 factor converts cell volume from pL to fL
286		fractional volume occupied by chloroplasts in a single stomata cell	21.7114			% (of cell volume)	Calculation	The 1000 factor converts cell volume from pL to fL
287		fractional volume occupied by chloroplasts in a single trichome cell	n.a.			% (of cell volume)
288		fractional volume occupied by chloroplasts in a single Xylem parenchyma cell	n.a.			% (of cell volume)
289
290	Volume occupied by plastid in leaf n°6	volume occupied by abaxial epidermal pavement cells' chloroplasts in leaf n°6	0.00490088			µL (per leaf n°6)	Calculation	The 10^9 factor converts fL into µL
291		volume occupied by adaxial epidermal pavement cells' chloroplasts in leaf n°6	0.00359398			µL (per leaf n°6)	Calculation	The 10^9 factor converts fL into µL
292		volume occupied by basal trichome cells' chloroplasts in leaf n°6	n.a.			µL (per leaf n°6)
293		volume occupied by bundle sheath cells' chloroplasts in leaf n°6	0.12726			µL (per leaf n°6)	Calculation	The 10^9 factor converts fL into µL
294		volume occupied by vessel Cambial cell plastids in leaf n°6	n.a.			µL (per leaf n°6)
295		volume occupied by palisade mesophyll cells' chloroplasts in leaf n°6	1.46475			µL (per leaf n°6)	Calculation	The 10^9 factor converts fL into µL
296		volume occupied by phloem companion cells' chloroplasts in leaf n°6	0.00833			µL (per leaf n°6)	Calculation	The 10^9 factor converts fL into µL
297		volume occupied by phloem parenchyma cells' chloroplasts in leaf n°6	0.06942			µL (per leaf n°6)
298		volume occupied by phloem sieve elements' plastid in leaf n°6	n.a.			µL (per leaf n°6)
299		volume occupied by spongy mesophyll cell chloroplasts in leaf n°6	0.696012			µL (per leaf n°6)	Calculation	The 10^9 factor converts fL into µL
300		volume occupied by stomata cells' chloroplasts in leaf n°6	0.013617			µL (per leaf n°6)	Calculation	The 10^9 factor converts fL into µL
301		volume occupied by trichome cell's plastids in leaf n°6	n.a.			µL (per leaf n°6)
302		volume occupied by xylem parenchyma cell's chloroplastsin leaf n°6	n.a.			µL (per leaf n°6)
303
304		Epidermal cell contribution to chloroplast volume (Ab+ Ad pavement cells+stomata) in leaf n°6	0.0221119			µL (per leaf n°6)	Calculation
305		Mesophyll (palisade +spongy) cells contribution to chloroplast volume in leaf n°6	2.16076			µL (per leaf n°6)	Calculation
306		Phloem cells contribution to chloroplast volume in leaf n°6	0.07775			µL (per leaf n°6)	Calculation
307
308		Total chloroplasts volume in leaf n°6	2.38788			µL (per leaf n°6)	Calculation
309
310		bundle sheath cell contribution (in %) to chloroplast volume in leaf n°6	5.3294			%	Calculation
311		Epidermal cell contribution (in %) to chloroplast volume (Ab+ Ad pavement cells+stomata) in leaf n°6	0.926003			%	Calculation
312		Mesophyll (palisade +spongy) cells contribution (in %) to chloroplast volume in leaf n°6	90.4886			%	Calculation
313		Phloem cells contribution (in %) to chloroplast volume in leaf n°6	3.25602			%	Calculation
314
315
316	Plastid volume per g LFW	Abaxial epidermal pavement cells chloroplasts volume per g LFW	0.222767			µL/g LFW	Calculation
317		Adaxial epidermal pavement cells chloroplasts volume per g LFW	0.163363			µL/g LFW	Calculation
318		Basal trichome cells plastid volumes per g LFW	n.a.			µL/g LFW
319		Bundle sheath cells chloroplasts volume per g LFW	5.78455			µL/g LFW	Calculation
320		Palisade mesophyll cells chloroplasts volume per g LFW	66.5795			µL/g LFW	Calculation
321		Phloem companion cells chloroplasts volume per g LFW	0.378636			µL/g LFW	Calculation
322		Phloem parenchyma cells chloroplasts volume per g LFW	3.15545			µL/g LFW	Calculation
323		Phloem sieve elements plastids volume per g LFW	n.a.			µL/g LFW
324		Spongy mesophyll cells chloroplasts volume per g LFW	31.6369			µL/g LFW	Calculation
325		Stomata cells chloroplasts volume per g LFW	0.618955			µL/g LFW	Calculation
326		Trichome cells leucoplasts volume per g LFW	n.a.			µL/g LFW
327		Xylem parenchyma plastid volume per g LFW	n.a.			µL/g LFW
328
329		total chloroplast volume per g LFW of leaf n°6	110			µL/g LFW	Calculation
330
331		mesophyll cell (S+P) chloroplasts volume per leaf n°6 g LFW	100			µL/g LFW	Calculation	compared to 109,076 µl/g LFW in Supplem_Koffler_2013_PMID_23265941 (short day growth conditions).
332		bona fide photosynthetic cells (B+S+P) chloroplasts volume per leaf n°6 g LFW	105.785			µL/g LFW	Calculation
333		veins cell photosynthetic chloroplast volume per leaf n°6 g LFW	3.53409			µL/g LFW	Calculation
334
335		Mesophyll cells chloroplast subcompartments
336
337	Stroma	Chloroplast Stroma (mesophyll cells)
338		Fractional volume of stroma in a chloroplast	61.3	4.3		%	Zellnig_2004 Protoplasma (2004) 223: 221–227, DOI 10.1007/s00709-003-0034-2	From Fig. 3 in Zellnig (2004). Value is for Spinacia oleracea; we provisionally assumed the same value for Arabidopsis.	TEM, 3D reconstruction
339		Volume occupied by the stroma in leaf n°6	1.32455			µL	Calculation
340		Volume of stroma per g leaf fresh weight	60.2067			µL/g LFW	Calculation
341
342	Thylakoids	Chloroplasts thylakoid (mesophyll cells)
343		Fractional volume of thylakoid membrane plus lumen in a chloroplast	22.6	3.2		%	Zellnig_2004 Protoplasma (2004) 223: 221–227, DOI 10.1007/s00709-003-0034-2	Value is for Spinacia oleracea; we provisionally assumed the same value for Arabidopsis.	TEM, 3D reconstruction
344		Fractional volume of thylakoid membrane in thylakoids	66	n.a.		%	Lawlor, 2001 (Photosynthesis book pp 56-58)	Value is for Spinacia oleracea; we provisionally assumed the same value for Arabidopsis.	TEM
345		Fractional volume of lumen space in thylakoids	34	n.a.		%	Lawlor, 2001 (Photosynthesis book pp 56-58)	Value is for Spinacia oleracea; we provisionally assumed the same value for Arabidopsis.	TEM
346		Fractional volume of thylakoid membrane (lumen excluded) in a chloroplast	14.916			%	Lawlor, 2001 (Photosynthesis book pp 56-58)	Spinacia oleracea thylakoid membrane represents 66 % of thylakoid volume and lumen 34%. The values are provisionally assumed identifcal for Arabidopsis thalykoids.
347		Volume occupied by the thylakoid in leaf n°6	0.322299			µL	Calculation
348		Volume of thylakoid per g leaf fresh weight	14.65			µL/g LFW	Calculation
349
350	Lumen	Chloroplast thylakoid lumen (mesophyll cells)
351		Fractional volume of lumen in the chloroplast	7.684			%	Lawlor, 2001 (photosynthesis book pp 56-58)	Spinacia oleracea thylakoid membranes represents 66 % of thylakoid volume and lumen 34%; stroma lamelae represent 20,5% of thylakoid membranes (see Albertsson_2001_PMID_11495787) . The same value was provisionally assumed for Arabidopsis.
352		Volume occupied by the thylakoid lumen in leaf n°6	0.166033			µL	Calculation
353		Volume of thylakoid lumen per g leaf fresh weight	7.54695			µL/g LFW	Calculation
354
355	Plastoglob.	Plastoglobuli (mesophyll cells)
356		Fractional volume of plastoglobuli in the chloroplast	0.32	n.a.		%	Zellnig_2004 Protoplasma (2004) 223: 221–227, DOI 10.1007/s00709-003-0034-2	Calculation based on plastoglobuli volume (0.1 fL) and total chloroplast volume in that study (31 fL); Value is for Spinacia oleracea; we provisionally assumed the same value for Arabidopsis.
357		Volume occupied by plastoglobuli in leaf n°6	0.00691444			µL	Calculation
358		Volume of plastoglobuli per g leaf fresh weight	0.314293			µL/g LFW	Calculation
359
360	Envelope	Chloroplast envelope (mesophyll cells)
361		Fractional volume of envelope in the chloroplast	3.9	See comment		%	Tolleter_2017_PMID_28637277	The average surface of Arabidopsis chloroplast is 124 µm^2 (Tolleter_2017_PMID_28637277); assuming an envelope thickness of 29 nm (7 nm for the outer membrane +15 nm for the inter membrane space and 7 nm for the inner membrane, Heber (1981) Annual review of plant physiology, vol 32, 139-168), a volume of 3,6 fL for the envelope can be computed (3.9% of chloroplast volume -93 fL)		Short day light regime, 8H light, 250 µmol photons/m^2/s, 22°C, RH 60%	45 day-old plants
362		Volume occupied by envelope in leaf n°6	0.0842697			µL	Calculation
363		Volume of envelope per g leaf fresh weight	3.83044			µL/g LFW	Calculation
364
365	Nucleoid	Nucleoid (mesophyll cells)
366		Fractional volume of nucleoids in the chloroplast	1	See comment		%	Kowallik_1972_PMID_4561802	In Beta vulgaris mature chloroplasts, 16 nucleoids could be counted with a total volume of 1.3 µm^3 (fL); we assumed a fractional volume occupancy of nucleoid of 1%.
367		Volume occupied by nucleoids in leaf n°6	0.0216076			µL	Calculation
368		Volume of nucleoids per g leaf fresh weight	0.982165			µL/g LFW	Calculation
369
370	Starch	Starch (mesophyll cells)
371		Fractional volume of starch in the chloroplast (middle of the day)	10.88			%	Crumpton_Taylor_2012_PMID_22135430	Starch fractional volume occupancy (10,9 %) was used as a variable of adjustment so that the total volume of the different chloroplast compartments is 100%. Starch occupies 15% of chloroplast volume at the end of the day (Crumpton_Taylor_2012_PMID_22135430); A value of 16% is reported in Zellnig_2004 Protoplasma (2004) 223: 221–227.		Short-day light regime, 12h light, 180 µmol photons/m^2/s, 20°C, 75% RH	Rosette, 25 day-old plants
372		Volume occupied by starch in leaf n°6 (middle of the day)	0.235091			µL	Calculation
373		Volume of starch per g leaf fresh weight (middle of the day)	10.686			µL/g LFW	Calculation
374
375		Sum	100			%	Calculation
376
377	Cytosol	Cytosol
378
379	Cyt. fractional vol. occupancy	fractional volume of cytosol in abaxial epidermal pavement cells	4.63578			%	See Table S1.4 (ER, Golgi)
380		fractional volume of cytosol in adaxial epidermal pavement cells	4.70941			%	See Table S1.4 (ER, Golgi)
381		fractional volume of cytosol in basal trichome cells	n.a.			%
382		fractional volume of cytosol in bundle sheath cells	n.a.			%
383		fractional volume of cytosol in palisade mesophyll cells	3.63605			%	See Table S1.4 (ER, Golgi)
384		fractional volume of cytosol in phloem companion cells	n.a.			%
385		fractional volume of cytosol in phloem parenchyma cells	n.a.			%
386		fractional volume of cytosol in phloem sieve elements	n.a.			%
387		fractional volume of cytosol in spongy mesophyll cells	3.63605			%	See Table S1.4 (ER, Golgi)
388		fractional volume of cytosol in stomata cells	n.a.			%
389		fractional volume of cytosol in trichome cells	n.a.			%
390		fractional volume of cytosol in xylem parenchyma cells	n.a.			%
391
392
393	Cytosol volume (in one cell)	Abaxial (lower) epidermal pavement cell cytosol volume (in one cell)	0.876163			pL	Calculation
394		Adaxial (upper) epidermal pavement cell cytosol volume (in one cell)	1.80796			pL	Calculation
395		Basal trichome cell cytosol volume (in one cell)	n.a.			pL
396		Bundle sheath cell cytosol volume (in one cell)	n.a.			pL
397		Palisade mesophyll cell cytosol volume (in one cell)	3.63605			pL	Calculation
398		Phloem companion cell cytosol volume (in one cell)	n.a.			pL
399		Phloem parenchyma cell cytosol volume (in one cell)	n.a.			pL
400		Phloem sieve element cytosol volume (in one cell)	n.a.			pL
401		Spongy mesophyll cell cytosol volume (in one cell)	2.18163			pL	Calculation
402		Stomata cell cytosol volume (in one cell)	n.a.			pL
403		Trichome cell cytosol volume (in one cell)	n.a.			pL
404		Xylem parenchyma cell cytosol volume (in one cell)	n.a.			pL
405
406
407	Cytosol volume in leaf n°6	Volume occupied by the cytosol of Abaxial (lower) epidermal pavement in leaf n°6	0.0512555			µL per leaf n°6	Calculation	The 10^6 factor converts pL into µL
408		Volume occupied by the cytosol of Adaxial (upper) epidermal pavement in leaf n°6	0.0775613			µL per leaf n°6
409		Volume occupied by the cytosol of Basal trichome cell in leaf n°6	n.a.			µL per leaf n°6
410		Volume occupied by the cytosol of Bundle sheath cells in leaf n°6	n.a.			µL per leaf n°6
411		Volume occupied by the cytosol of palisade mesophyll cells in leaf n°6	0.572678			µL per leaf n°6	Calculation	The 10^6 factor converts pL into µL
412		Volume occupied by the cytosol of Phloem companion cell in leaf n°6	n.a.			µL per leaf n°6
413		Volume occupied by the cytosol of Phloem parenchyma cell in leaf n°6	n.a.			µL per leaf n°6
414		Volume occupied by the cytosol of Phloem sieve element in leaf n°6	n.a.			µL per leaf n°6
415		Volume occupied by the cytosol of spongy mesophyll cells in leaf n°6	0.163273			µL per leaf n°6	Calculation	The 10^6 factor converts pL into µL
416		Volume occupied by the cytosol of Stomata cell in leaf n°6	n.a.			µL per leaf n°6
417		Volume occupied by the cytosol of Trichome cell in leaf n°6	n.a.			µL per leaf n°6
418		Volume occupied by the cytosol of Parenchyma xylem cells in leaf n°6	n.a.			µL per leaf n°6
419
420		Volume occupied by the cytosol of photosynthetic cells (P+S) in leaf n°6	0.735951			µL per leaf n°6	Calculation	90.6 %
421
422		Total volume occupied by the cytosol in leaf n°6 (Ab + Ad+ P+S cells)	0.864768			µL per leaf n°6	Calculation
423
424
425	Cytosol volume per g LFW	Volume occupied by the cytosol of Abaxial (lower) epidermal pavement per g Leaf Fresh Weight	2.3298			µL/g LFW	Calculation
426		Volume occupied by the cytosol of Adaxial (upper) epidermal pavement per g Leaf Fresh Weight	3.52551			µL/g LFW	Calculation
427		Volume occupied by the cytosol of Basal trichome cell per g Leaf Fresh Weight	n.a.			µL/g LFW
428		Volume occupied by the cytosol of Bundle sheath cells per g Leaf Fresh Weight	n.a.			µL/g LFW
429		Volume occupied by the cytosol of palisade mesophyll cells per g Leaf Fresh Weight	26.0308			µL/g LFW	Calculation
430		Volume occupied by the cytosol of Phloem companion cell per g Leaf Fresh Weight	n.a.			µL/g LFW
431		Volume occupied by the cytosol of Phloem parenchyma cell per g Leaf Fresh Weight	n.a.			µL/g LFW
432		Volume occupied by the cytosol of Phloem sieve element per g Leaf Fresh Weight	n.a.			µL/g LFW
433		Volume occupied by the cytosol of spongy mesophyll cells per g Leaf Fresh Weight	7.42151			µL/g LFW	Calculation
434		Volume occupied by the cytosol of Stomata cell per g Leaf Fresh Weight	n.a.			µL/g LFW
435		Volume occupied by the cytosol of Trichome cell per g Leaf Fresh Weight	n.a.			µL/g LFW
436		Volume occupied by the cytosol of Parenchyma xylem cells per g Leaf Fresh Weight	n.a.			µL/g LFW
437
438		Total volume occupied by the cytosol (photosynthetic cells and epidermal cells) per g LFW	39.3076			µL/g LFW	Calculation
439
440
441	Cytosol Vol. per leaf area	Alternative unit: volume occupied by the cytosol from epidermal pavement cells per leaf area (mm^2)	0.0004236			µL/mm^2	Calculation
442		Alternative unit: volume occupied by the cytosol from photosynthetic cells per leaf area (mm^2)	0.00608224			µL/mm^2	Calculation
443
444
445		Alternative unit: total volume occupied by the cytosol per leaf area (mm^2)	0.00650584			µL/mm^2	Calculation
446
447	Endoplasmic reticulum (ER)	Endoplasmic reticulum (ER)
448
449	ER fractional Vol. occupancy	Fraction of abaxial epidermal pavement cell volume occupied by the ER	0.155252			%	See Table S1.4 (ER,Golgi)
450		Fraction of adaxial epidermal pavement cell volume occupied by the ER	0.160208			%	See Table S1.4 (ER,Golgi)
451		Fraction of basal trichome cell volume occupied by the ER	n.a.			%
452		Fraction of bundle sheath cell volume occupied by the ER	n.a.			%
453		Fraction of palisade mesophyll cell volume occupied by the ER	0.121771			%	See Table S1.4 (ER,Golgi)
454		Fraction of phloem companion cell volume occupied by the ER	n.a.			%
455		Fraction of phloem parenchyma cell volume occupied by the ER	n.a.			%
456		Fraction of phloem sieve element volume occupied by the ER	n.a.			%
457		Fraction of spongy mesophyll cell volume occupied by the ER	0.121771			%	See Table S1.4 (ER,Golgi)
458		Fraction of stomata cell occupied by the ER	n.a.			%
459		Fraction of trichome cells occupied by ER	n.a.			%
460		Fraction of xylem parenchyma cells occupied by the ER	n.a.			%
461
462
463	ER volume per cell	ER volume in a single abaxial epidermal pavement cell	0.0293426			pL	Calculation	we assumed ER volume was proportional to cell size and we used the fractional volume of ER in epidermal pavement cells for the Calculations.
464		ER volume in a single adaxial epidermal pavement cell	0.0624811			pL	Calculation	we assumed ER volume was proportional to cell size and we used the fractional volume of ER in epidermal pavement cells for the Calculations.
465		ER volume in a single basal trichome cell	n.a.			pL
466		ER volume in a single bundle sheath cell	n.a.			pL
467		ER volume in a single palisade mesophyll cell	0.121771			pL	Calculation	we assumed ER volume was proportional to cell size and we used the fractional volume of ER in epidermal pavement cells for the Calculations.
468		ER volume in a single phloem companion cell	n.a.			pL
469		ER volume in a single phloem parenchyma cell	n.a.			pL
470		ER volume in a single phloem sieve element	n.a.			pL
471		ER volume in a single spongy mesophyll cell	0.0730626			pL	Calculation	we assumed ER volume was proportional to cell size and we used the fractional volume of ER in epidermal pavement cells for the Calculations.
472		ER volume in a single stomata cell	n.a.			pL
473		ER volume in a single trichome cell	n.a.			pL
474		ER volume is a single xylem parenchyma cell	n.a.			pL
475
476
477	ER volume per leaf n°6	Total ER volume in abaxial epidermal pavement cells in leaf n°6	0.00171654			µL	Calculation
478		Total ER volume in adaxial epidermal pavement cells in leaf n°6	0.00268044			µL	Calculation
479		Total ER volume in basal trichome cells in leaf n°6	n.a.			µL
480		Total ER volume in bundle sheath cells in leaf n°6	n.a.			µL
481		Total ER volume in palisade cells in leaf n°6	0.0191789			µL	Calculation
482		Total ER volume in phloem companion cells in leaf n°6	n.a.			µL
483		Total ER volume in phloem parenchyma cells in leaf n°6	n.a.			µL
484		Total ER volume in phloem sieve element in leaf n°6	n.a.			µL
485		Total ER volume in spongy cells in leaf n°6	0.005468			µL	Calculation
486		Total ER volume in stomata cells in leaf n°6	n.a.			µL
487		Total ER volume in trichome cells in leaf n°6	n.a.			µL
488		Total ER volume in xylem parenchyma cells in leaf n°6	n.a.			µL
489
490		Total ER volume in leaf n°6 (ab+ad+P+S)	0.0290439			µL	Calculation
491
492
493	Total ER volume per g LFW	Total ER volume in abaxial epidermal pavement cells per g Leaf Fresh Weight	0.0780247			µL/g LFW	Calculation
494		Total ER volume in adaxial epidermal pavement cells per g Leaf Fresh Weight	0.121838			µL/g LFW	Calculation
495		Total ER volume in basal trichome cells per g Leaf Fresh Weight	n.a.			µL/g LFW
496		Total ER volume in bundle sheath cells per g Leaf Fresh Weight	n.a.			µL/g LFW
497		Total ER volume in palisade cells per g Leaf Fresh Weight	0.87177			µL/g LFW	Calculation
498		Total ER volume in phloem companion cells per g Leaf Fresh Weight	n.a.			µL/g LFW
499		Total ER volume in phloem parenchyma cells per g Leaf Fresh Weight	n.a.			µL/g LFW
500		Total ER volume in phloem sieve element per g Leaf Fresh Weight	n.a.			µL/g LFW
501		Total ER volume in spongy cells per g Leaf Fresh Weight	0.248546			µL/g LFW	Calculation
502		Total ER volume in stomata cells per g Leaf Fresh Weight	n.a.			µL/g LFW
503		Total ER volume in trichome cells per g Leaf Fresh Weight	n.a.			µL/g LFW
504		Total ER volume in xylem parenchyma cells per g Leaf Fresh Weight	n.a.			µL/g LFW
505
506		Total ER volume per g LFW (mesophyll and epidermal pavement cells)	1.32018			µL/g LFW	Calculation
507
508
509	Lip. droplets	Lipid droplets (photosynthetic mesophyll cells)
510		lndividual lipid droplet volume	0.009	See comment		fL (per droplet)	Brocard_2017_PMID_28611809	present in old leaves, absent in young mesophyll cells; we assumed a sphere of radius 0.128 µm based on an average section of lipid droplet of 0.51 µm^2 (average +-/0.2 in Brocard_2017_PMID_28611809)
511		lipid droplet number per cell	0				Brocard_2017_PMID_28611809	3,3 per cell section in old leaves (assuming a leaf section allows detection ina 200 nm thick cell slice and 100 µm size for palisadic cells => < 15 lipid droplets in an old leaf mesophyll cells)
512		lipid droplet volume per mesophyll cell	0			fL (per cell)	max 12.5 fL
513		fractional volume of lipid droplets	0			%	max 0.0125%
514
515	Golgi	Golgi
516
517	Fractional vol. occupancy Golgi	Fraction of abaxial epidermal pavement cell volume occupied by the Golgi	0.0155252			%	See Table S1.4 (ER,Golgi)
518		Fraction of adaxial epidermal pavement cell volume occupied by the Golgi	0.0160208			%	See Table S1.4 (ER,Golgi)
519		Fraction of basal trichome cell volume occupied by the Golgi	n.a.			%
520		Fraction of bundle sheath cell volume occupied by the Golgi	n.a.			%
521		Fraction of palisade mesophyll cell volume occupied by the Golgi	0.0121771			%	See Table S1.4 (ER,Golgi)
522		Fraction of phloem companion cell volume occupied by the Golgi	n.a.			%
523		Fraction of phloem parenchyma cell volume occupied by the Golgi	n.a.			%
524		Fraction of phloem sieve element occupied by the Golgi	absent			%	Van Bel (2003), The phloem, a miracle of ingenuity Plant Cell Env. 26, 125-149
525		Fraction of spongy mesophyll cell volume occupied by the Golgi	0.0121771			%	See Table S1.4 (ER,Golgi)
526		Fraction of stomata cell occupied by Golgi	n.a.			%
527		Fraction of trichome cells occupied by Golgi	n.a.			%
528		Fraction of xylem parenchyma cells occupied by Golgi	n.a.			%
529
530
531	Golgi volume per cell	Golgi volume in a single abaxial epidermal pavement cell	0.00230147			pL	Calculation
532		Golgi volume in a single adaxial epidermal pavement cell	0.00474907			pL	Calculation
533		Golgi volume in a single basal trichome cell	n.a.			pL
534		Golgi volume in a single bundle sheath cell	n.a.			pL
535		Golgi volume in a single palisade cell	0.0121771			pL	Calculation
536		Golgi volume in a single phloem companion cell	n.a.			pL
537		Golgi volume in a single phloem parenchyma cell	n.a.			pL
538		Golgi volume in a single phloem sieve element	absent			pl
539		Golgi volume in a single spongy cell	0.00730626			pL	Calculation
540		Golgi volume in a single stomata cell	n.a.			pL
541		Golgi volume in a single trichome cell	n.a.			pL
542		Golgi volume in a single xylem parenchyma cell	n.a.			pL
543
544	Golgi volume per leaf n°6	Total Golgi volume in abaxial epidermal pavement cells in leaf n°6	0.000134636			µL	Calculation
545		Total Golgi volume in adaxial epidermal pavement cells in leaf n°6	0.000203735			µL	Calculation
546		Total Golgi volume in basal trichome cells in leaf n°6	n.a.			µL
547		Total Golgi volume in bundle sheath cells in leaf n°6	n.a.			µL
548		Total Golgi volume in palisade cells in leaf n°6	0.000522398			µL	Calculation
549		Total Golgi volume in phloem companion cells in leaf n°6	n.a.			µL
550		Total Golgi volume in phloem parenchyma cells in leaf n°6	n.a.			µL
551		Total Golgi volume in phloem sieve elements in leaf n°6	absent			µL
552		Total Golgi volume in spongy cells in leaf n°6	0.00115074			µL	Calculation
553		Total Golgi volume in stomata cells in leaf n°6	n.a.			µL
554		Total Golgi volume in Trichome cells in leaf n°6	n.a.			µL
555		Total Golgi volume in xylem parenchyma cells in leaf n°6	n.a.			µL
556
557		Total Golgi volume in leaf n°6	0.0020115			µL	Calculation
558
559
560	Golgi volume per g LFW	Total Golgi volume in abaxial epidermal pavement cells per g Leaf Fresh Weight	0.00611982			µL/g LFW	Calculation
561		Total Golgi volume in adaxial epidermal pavement cells per g Leaf Fresh Weight	0.00926068			µL/g LFW	Calculation
562		Total Golgi volume in basal trichome cells per g Leaf Fresh Weight	n.a.			µL/g LFW
563		Total Golgi volume in bundle sheath cells per g Leaf Fresh Weight	n.a.			µL/g LFW
564		Total Golgi volume in palisade cells per g Leaf Fresh Weight	0.0237453			µL/g LFW	Calculation
565		Total Golgi volume in phloem companion cells per g Leaf Fresh Weight	n.a.			µL/g LFW
566		Total Golgi volume in phloem parenchyma cells per g Leaf Fresh Weight	n.a.			µL/g LFW
567		Total Golgi volume in phloem sieve elements per g Leaf Fresh Weight	absent			µL/g LFW
568		Total Golgi volume in spongy cells per g Leaf Fresh Weight	0.0523062			µL/g LFW	Calculation
569		Total Golgi volume in stomata cells per g Leaf Fresh Weight	n.a.			µL/g LFW
570		Total Golgi volume in Trichome cells per g Leaf Fresh Weight	n.a.			µL/g LFW
571		Total Golgi volume in xylem parenchyma cells per g Leaf Fresh Weight	n.a.			µL/g LFW
572
573		Total Golgi volume per g LFW (Epidermal pavement cells and mesophyll cells)	0.091432			µL/g LFW	Calculation
574
575
576	Mitochondria	Mitochondria
577
578	Mitochondrion volume	Averaged mitochondrion volume in abaxial epidermal pavement cells	3.8	0.13		fL	Armstrong_2006_PMID_17087477	See Fig. 4 in Armstrong_2006_PMID_17087477		Short-day light regime, 8H Light, 150 µmol photons/m^2/s, 25°C, 20°C, ND RH	8 week-old plants
579		Averaged mitochondrion volume in adaxial epidermal pavement cells	6.6	0.4		fL	Armstrong_2006_PMID_17087477	See Fig. 4 in Armstrong_2006_PMID_17087477		Short-day light regime, 8H Light, 150 µmol photons/m^2/s, 25°C, 20°C, ND RH	8 week-old plants
580		Averaged mitochondrion volume in basal trichome cell	n.a.			fL
581		Averaged mitochondrion volume in bundle sheath cells	n.a.			fL
582		Averaged mitochondrion volume in palisade mesophyll cells	2.56	0.65		fL	Armstrong_2006_PMID_17087477	See Table 1 in Armstrong_2006_PMID_17087477		Short-day light regime, 8H Light, 150 µmol photons/m^2/s, 25°C, 20°C, ND RH	8 week-old plants
583		Averaged mitochondrion volume in phloem companion cells	0.179594			fL	Cayla_2014_PMID_25714357	Diameter 0.7 µm (Fig. 8 legend in Cayla_2014_PMID_25714357)		Long-day light regime, 16 H light, ND µmol photons/m^2/s, ND °C, ND RH
584		Averaged mitochondrion volume in phloem parenchyma cells	0.179594			fL	Cayla_2014_PMID_25714357	Diameter 0.7 µm (Fig. 8 legend in Cayla_2014_PMID_25714357)
585		Averaged mitochondrion volume in phloem sieve element	0.0503031			fL	Cayla_2014_PMID_25714357	Diameter = 0.458 µm (see Fig S6 in Cayla_2014_PMID_25714357)		Long-day light regime, 16 H light, ND µmol photons/m^2/s, ND °C, ND RH
586		Averaged mitochondrion volume in spongy mesophyll cells	1.77	0.25		fL	Armstrong_2006_PMID_17087477	See Table 1 in Armstrong_2006_PMID_17087477		Short-day light regime, 8H Light, 150 µmol photons/m^2/s, 25°C, 20°C, ND RH	8 week-old plants
587		Averaged mitochondrion volume in stomata cells	n.a.			fL
588		Averaged mitochondrion volume in trichome cells	n.a.			fL
589		Averaged mitochondrion volume in Xylem parenchyma cells	n.a.			fL
590
591	Mitochondria number per cell	Averaged mitochondria number in abaxial epidermal pavement cells	60	See comment		number (per cell)	Armstrong_2006_PMID_17087477	The calculation is based on the number of mitochondrion per µm^3 ( 0.00324 +/-0.0009) from Fig.4d in Armstrong_2006_PMID_17087477 and abaxial epidermal cell volume (18 900 fL line #66, this table)		Short-day light regime, 8H Light, 150 µmol photons/m^2/s, 25°C, 20°C, ND RH	8 week-old plants
592		Averaged mitochondria number in adaxial epidermal pavement cells	125	See comment		number (per cell)	Armstrong_2006_PMID_17087477	The calculation is based on the number of mitochondrion per µm^3 (0.00324 +/-0.0009) from Fig.4c in Armstrong_2006_PMID_17087477 and the cell volume (39 000 fL, line #67, this Table).		Short-day light regime, 8H Light, 150 µmol photons/m^2/s, 25°C, 20°C, ND RH	8 week-old plants
593		Averaged mitochondria number in basal trichome cell	n.a.			number (per cell)
594		Averaged mitochondria number in bundle sheath cells	n.a.			number (per cell)
595		Averaged mitochondria number in palisade mesophyll cells	1000	See Comment		number (per cell)	Armstrong_2006_PMID_17087477	Calculation based on mitochondrial density (0,01 per µm^3) and cell volume (100 pL); This value is consistent with Preuten_2010_PMID_21143676 where a value of 1184 mitochondria for a 100 pL cell could be extrapolated for similar growth conditions and plant stage.		Short-day light regime (8H Light); 25/20°C day/night temperature regime, 150 µmol photons/m^2/s.	8 week-old plants
596		Averaged mitochondria number in phloem companion cells	n.a.			number (per cell)
597		Averaged mitochondria number in phloem parenchyma cells	n.a.			number (per cell)
598		Averaged mitochondria number in phloem sieve element	n.a.			number (per cell)
599		Averaged mitochondria number in spongy mesophyll cells	360	See Comment		number (per cell)	Armstrong_2006_PMID_17087477	Calculation based on mitochondrial density (0,006 per µm^3) and cell volume (60 pL). This number might be underestimated as the tissue volume taken into account included cell wall and air space. This value is consistent with Preuten_2010_PMID_21143676 where a value of 398 mitochondria for a 60 pL cell could be extrapolated for similar growth conditions and plant stage.		Short-day light regime, 8H Light, 150 µmol photons/m^2/s, 25°C, 20°C, ND RH	8 week-old plants
600		Averaged mitochondria number in stomata cells	42	7		number (per cell)	Keech_2007_PMID_17986154	See Fig 3 in Keech_2007_PMID_17986154	GFP labeled mitochondria	Short-day light regime, 8H light, 250 µmol photons/m^2/s, 22°C, 17°C, RH 75%	7-8 week old plants
601		Averaged mitochondria number in trichome cells	n.a.			number (per cell)
602		Averaged mitochondria number in Xylem parenchyma cells	n.a.			number (per cell)
603
604	Mitochondria number per leaf	Number of mitochondria from abaxial epidermal pavement cells in leaf n°6	3510000			number (in leaf n°6)	Calculation
605		Number of mitochondria from adaxial epidermal pavement cells in leaf n°6	5360000			number (in leaf n°6)	Calculation
606		Number of mitochondria from basal trichome cells in leaf n°6	n.a.			number (in leaf n°6)
607		Number of mitochondria from bundle sheath cells in leaf n°6	n.a.			number (in leaf n°6)
608		Number of mitochondria from palisade mesophyll cells in leaf n°6	158000000			number (in leaf n°6)	Calculation
609		Number of mitochondria from phloem companion cells in leaf n°6	n.a.			number (in leaf n°6)
610		Number of mitochondria from phloem parenchyma cells in leaf n°6	n.a.			number (in leaf n°6)
611		Number of mitochondria from phloem sieve elements in leaf n°6	n.a.			number (in leaf n°6)
612		Number of mitochondria from spongy mesophyll cells in leaf n°6	27000000			number (in leaf n°6)	Calculation
613		Number of mitochondria from stomata cells in leaf n°6	3400000			number (in leaf n°6)	Calculation
614		Number of mitochondria from trichome cells in leaf n°6	n.a.			number (in leaf n°6)
615		Number of mitochondria from xylem parenchyma cells in leaf n°6	n.a.			number (in leaf n°6)
616
617		Number of mitochondria in leaf n°6 (ab+ad+PM+SM+ stomata)	197000000			number (in leaf n°6)	Calculation
618
619	Mitochondria number per g LFW	Number of mitochondria from abaxial epidermal pavement cells per g LFW	160000000			number (per g LFW)	Calculation
620		Number of mitochondria from adaxial epidermal pavement cells per g LFW	244000000			number (per g LFW)	Calculation
621		Number of mitochondria from basal trichome cells per g LFW	n.a.			number (per g LFW)
622		Number of mitochondria from bundle sheath cells per g LFW	n.a.			number (per g LFW)
623		Number of mitochondria from palisade mesophyll cells per g LFW	7200000000			number (per g LFW)	Calculation
624		Number of mitochondria from phloem companion cells per g LFW	n.a.			number (per g LFW)
625		Number of mitochondria from phloem parenchyma cells per g LFW	n.a.			number (per g LFW)
626		Number of mitochondria from phloem sieve elements per g LFW	n.a.			number (per g LFW)
627		Number of mitochondria from spongy mesophyll cells per g LFW	1230000000			number (per g LFW)	Calculation
628		Number of mitochondria from stomata cells per g LFW	150000000			number (per g LFW)	Calculation
629		Number of mitochondria from trichome cells per g LFW	n.a.			number (per g LFW)
630		Number of mitochondria from xylem parenchyma cells per g LFW	n.a.			number (per g LFW)
631
632		Number of mitochondria in leaf n°6 (ab+ad+PM+SM+ stomata)	9000000000			number (per g LFW)	Calculation
633
634	Mtc. Fractional vol. per cell	Fractional volume of mitochondria in abaxial epidermal pavement cells	1.37	See comment		%	Armstrong_2006_PMID_17087477	0,0137 fL per fL abaxial pavement cell volume (Fig. 4f in Armstrong_2006_PMID_17087477)		Short-day light regime, 8H Light, 150 µmol photons/m^2/s, 25°C, 20°C, ND RH	8 week-old plants
635		Fractional volume of mitochondria in adaxial epidermal pavement cells	2.2	See Comment		%	Armstrong_2006_PMID_17087477	0,022 fL per fL abaxial pavement cell volume (Fig. 4e in Armstrong_2006_PMID_17087477)		Short-day light regime, 8H Light, 150 µmol photons/m^2/s, 25°C, 20°C, ND RH	8 week-old plants
636		Fractional volume of mitochondria in basal trichome cells	n.a.			%
637		Fractional volume of mitochondria in bundle sheath cells	n.a.			%
638		Fractional volume of mitochondria in palisade mesophyll cells	2.4	0.1		%	Armstrong_2006_PMID_17087477	(0,024 fL +/-0.001)/ fL palisade cell volume (see Table 1 in Armstrong_2006_PMID_17087477)		Short-day light regime, 8H Light, 150 µmol photons/m^2/s, 25°C, 20°C, ND RH	8 week-old plants
639		Fractional volume of mitochondria in phloem companion cells	n.a.			%
640		Fractional volume of mitochondria in phloem parenchyma cells	n.a.			%
641		Fractional volume of mitochondria in phloem sieve elements	n.a.			%
642		Fractional volume of mitochondria in spongy mesophyll cells	1.2	0.3		%	Armstrong_2006_PMID_17087477	(0,012 fL+/-0.003)/ fL spongy cell volume (see Table 1 in Armstrong_2006_PMID_17087477).		Short-day light regime, 8H Light, 150 µmol photons/m^2/s, 25°C, 20°C, ND RH	8 week-old plants
643		Fractional volume of mitochondria in stomata cells	n.a.			%
644		Fractional volume of mitochondria in trichome cells	n.a.			%
645		Fractional volume of mitochondria in parenchyma xylem cells	n.a.			%
646
647	Mtc. volume per cell	Mitochondrial volume in a single abaxial epidermal pavement cell	0.25893			pL (per cell)	Calculation
648		Mitochondrial volume in a single adaxial epidermal pavement cell	0.858			pL (per cell)	Calculation
649		Mitochondrial volume in a single basal trichome cells	n.a.			pL (per cell)
650		Mitochondrial volume in a single bundle sheath cells	n.a.			pL (per cell)
651		Mitochondrial volume in a single palisade mesophyll cell	2.4			pL (per cell)	Calculation
652		Mitochondrial volume in a single phloem companion cell	n.a.			pL (per cell)				Long-day light regime, 16 H light, ND µmol photons/m^2/s, ND °C, ND RH
653		Mitochondrial volume in a single phloem parenchyma cell	n.a.			pL (per cell)				Long-day light regime, 16 H light, ND µmol photons/m^2/s, ND °C, ND RH
654		Mitochondrial volume in a single phloem sieve element	n.a.			pL (per cell)
655		Mitochondrial volume in a single spongy mesophyl cell	0.72			pL (per cell)	Calculation
656		Mitochondrial volume in a single stomata cell	n.a.			pL (per cell)
657		Mitochondrial volume in a trichome cell	n.a.			pL (per cell)
658		Mitochondrial volume in a xylem parenchyma cell	n.a.			pL (per cell)
659
660	Mtc. volume per leaf n°6	Total mitochondrial volume in abaxial epidermal pavement cells in leaf n°6	0.0151474			µL (per leaf n°6)	Calculation
661		Total mitochondrial volume in adaxial epidermal pavement cells in leaf n°6	0.0368082			µL (per leaf n°6)	Calculation
662		Total mitochondrial volume in basal trichome cells in leaf n°6	n.a.			µL (per leaf n°6)
663		Total mitochondrial volume in bundle sheath cells in leaf n°6	n.a.			µL (per leaf n°6)
664		Total mitochondrial volume in palisade cells in leaf n°6	0.378			µL (per leaf n°6)	Calculation
665		Total mitochondrial volume in phloem companion cells in leaf n°6	n.a.			µL (per leaf n°6)
666		Total mitochondrial volume in phloem parenchyma cells in leaf n°6	n.a.			µL (per leaf n°6)
667		Total mitochondrial volume in phloem sieve element in leaf n°6	n.a.			µL (per leaf n°6)
668		Total mitochondrial volume in spongy cells in leaf n°6	0.0538848			µL (per leaf n°6)	Calculation
669		Total mitochondrial volume in stomata cells in leaf n°6	n.a.			µL (per leaf n°6)
670		Total mitochondrial volume in trichome cells in leaf n°6	n.a.			µL (per leaf n°6)
671		Total mitochondrial volume in a xylem parenchyma cell	n.a.			µL (per leaf n°6)
672
673		Total mitochondrial volume in leaf n°6 (epidermal pavement cells and mesophyll cells)	0.48384			µL (per leaf n°6)	Calculation
674
675	Mtc volume per g Leaf Fresh Weight	Total mitochondrial volume in abaxial epidermal pavement cells per g Leaf Fresh Weight	0.688518			µL/g LFW
676		Total mitochondrial volume in adaxial epidermal pavement cells per g Leaf Fresh Weight	1.6731			µL/g LFW
677		Total mitochondrial volume in basal trichome cells per g Leaf Fresh Weight	n.a.			µL/g LFW
678		Total mitochondrial volume in bundle sheath cells per g Leaf Fresh Weight	n.a.			µL/g LFW
679		Total mitochondrial volume in palisade cells per g Leaf Fresh Weight	17.1818			µL/g LFW
680		Total mitochondrial volume in phloem companion cells per g Leaf Fresh Weight	n.a.			µL/g LFW
681		Total mitochondrial volume in phloem parenchyma cells per g Leaf Fresh Weight	n.a.			µL/g LFW
682		Total mitochondrial volume in phloem sieve element per g Leaf Fresh Weight	n.a.			µL/g LFW
683		Total mitochondrial volume in spongy cells per g Leaf Fresh Weight	2.44931			µL/g LFW
684		Total mitochondrial volume in stomata cells per g Leaf Fresh Weight	n.a.			µL/g LFW
685		Total mitochondrial volume in trichome cells per g Leaf Fresh Weight	n.a.			µL/g LFW
686		Total mitochondrial volume in a xylem parenchyma cell	n.a.			µL/g LFW
687
688		Total mitochondria volume per g Leaf fresh weight (Epidermal pavement cells and mesophyll cells)	21.9927			µL/g LFW
689
690	Mtc. Vol. per mm^2
691		(Alternative) Volume occupied by the mitochondria from epidermal pavement cells per leaf area (mm^2)	0.000429385			µL/mm^2	Calculation
692		(Alternative) Volume occupied by the mitochondria from photosynthetic cells per leaf area (mm^2)	0.0035693			µL/mm^2	Calculation
693
694		(Alternative) Total volume occupied by the mitochondria per leaf area (mm^2)	0.00399868			µL/mm^2	Calculation
695
696	Matrix	Mitochondria matrix (fraction of total mitochondrial volume)	50	n.a.		%	Fuchs_2020_PMID_31520498	See Table S1.6 (Additional data) line #94
697
698	Mtc matrix vol. per g LFW	Total mitochondrial matrix volume in abaxial epidermal pavement cells per g Leaf Fresh Weight	0.344259			µL/g LFW	Calculation
699		Total mitochondrial matrix volume in adaxial epidermal pavement cells per g Leaf Fresh Weight	0.83655			µL/g LFW	Calculation
700		Total mitochondrial matrix volume in basal trichome cells per g Leaf Fresh Weight	n.a.			µL/g LFW
701		Total mitochondrial matrix volume in bundle sheath cells per g Leaf Fresh Weight	n.a.			µL/g LFW
702		Total mitochondrial matrix volume in palisade cells per g Leaf Fresh Weight	8.59091			µL/g LFW	Calculation
703		Total mitochondrial matrix volume in phloem companion cells per g Leaf Fresh Weight	n.a.			µL/g LFW
704		Total mitochondrial matrix volume in phloem parenchyma cells per g Leaf Fresh Weight	n.a.			µL/g LFW
705		Total mitochondrial matrix volume in phloem sieve element per g Leaf Fresh Weightmatrix	n.a.			µL/g LFW
706		Total mitochondrial matrix volume in spongy cells per g Leaf Fresh Weight	1.22465			µL/g LFW	Calculation
707		Total mitochondrial matrix volume in stomata cells per g Leaf Fresh Weight	n.a.			µL/g LFW
708		Total mitochondrial matrix volume in trichome cells per g Leaf Fresh Weight	n.a.			µL/g LFW
709		Total mitochondrial matrix volume in a xylem parenchyma cell	n.a.			µL/g LFW
710
711		Total matrix volume in P+S+ Ad+ Ab cells per g Fresh weight	10.9964			µL/g LFW	Calculation
712
713	IMS	Mitochondrial inter membrane space (IMS) volume (fraction of total mitochondrial volume)	5.8627			%	See Table S1.6 additional data line #98
714
715	IMS volume per g LFW	Total mitochondrial IMS volume in abaxial epidermal pavement cells per g Leaf Fresh Weight	0.0403657			µL/g LFW	Calculation
716		Total mitochondrial IMS volume in adaxial epidermal pavement cells per g Leaf Fresh Weight	0.0980888			µL/g LFW	Calculation
717		Total mitochondrial IMS volume in basal trichome cells per g Leaf Fresh Weight	n.a.			µL/g LFW
718		Total mitochondrial IMS volume in bundle sheath cells per g Leaf Fresh Weight	n.a.			µL/g LFW
719		Total mitochondrial IMS volume in palisade cells per g Leaf Fresh Weight	1.00732			µL/g LFW	Calculation
720		Total mitochondrial IMS volume in phloem companion cells per g Leaf Fresh Weight	n.a.			µL/g LFW
721		Total mitochondrial IMS volume in phloem parenchyma cells per g Leaf Fresh Weight	n.a.			µL/g LFW
722		Total mitochondrial IMS volume in phloem sieve element per g Leaf Fresh WeightIMS	n.a.			µL/g LFW
723		Total mitochondrial IMS volume in spongy cells per g Leaf Fresh Weight	0.143596			µL/g LFW	Calculation
724		Total mitochondrial IMS volume in stomata cells per g Leaf Fresh Weight	n.a.			µL/g LFW
725		Total mitochondrial IMS volume in trichome cells per g Leaf Fresh Weight	n.a.			µL/g LFW
726		Total mitochondrial IMS volume in a xylem parenchyma cell	n.a.			µL/g LFW
727
728		Total IMS volume in Ab+ Ad+P+S cells per g Fresh Weight	1.28937			µL/g LFW	Calculation
729
730
731	Nucleus	Nucleus
732
733	Nucleus fractional occupancy	Fraction of cellular volume occupied by the nucleus in abaxial epidermal pavement cell	0.153439			%	Calculation
734		Fraction of cellular volume occupied by the nucleus in adaxial epidermal pavement cell	0.074359			%	Calculation
735		Fraction of cellular volume occupied by the nucleus in basal trichome cell	0.145			%	Calculation
736		Fraction of cellular volume occupied by the nucleus in bundle sheath cell	1.32835			%	Calculation
737		Fraction of cellular volume occupied by the nucleus in palisade mesophyll cell	0.13585			%	Calculation
738		Fraction of cellular volume occupied by the nucleus in phloem companion cell	7.69998			%	Calculation
739		Fraction of cellular volume occupied by the nucleus in phloem parenchyma cell	n.a.			%
740		Fraction of cellular volume occupied by the nucleus in phloem sieve element	0			%		Nucleus disintegrate in sieve elements (see Cayla_2014_PMID_25714357)
741		Fraction of cellular volume occupied by the nucleus in spongy mesophyll cell	0.226417			%	Calculation
742		Fraction of cellular volume occupied by the nucleus in stomata cell	8.35886			%	Calculation
743		Fraction of cellular volume occupied by the nucleus in trichome cell	0.00328947			%	Calculation
744		Fraction of cellular volume occupied by the nucleus in xylem parenchyma cell	n.a.
745
746	Nucleus volume in cells	Nuclear volume of a single abaxial epidermal pavement cell	29		20 to 45	fL	Poulet_2015_PMID_25416749	See Fig 2C in Poulet_2015_PMID_25416749, (see also Walker_2000_PMID_10952891, 24 fL)		n.a.	n.a.
747		Nuclear volume of a single adaxial epidermal pavement cell	29		20 to 45	fL	Poulet_2015_PMID_25416749	See Fig 2C in Poulet_2015_PMID_25416749, (see also Walker_2000_PMID_10952891, 24 fL)		n.a.	n.a.
748		Nuclear volume of a single basal trichome cell	29			fL	Assumption	We assumed the nucleus has the same volume as in epidermal pavement cells
749		Nuclear volume of a single bundle sheath cell	135.85			fL	Thesis by Javier Arpon : Statistical analysis and modeling of nuclear architecture in Arabidopsis thaliana, p 117; distribution available in Fig. 5.3C	We assumed the nucleus has the same volume as in spongy mesophyll cells		Long day light regime, 16H light, 36 µmol photons/m^2/s^1 , 20°C, 70 % humidity, in vitro.	Rosette leaves of nodes 3 to 5 were harvested on plants at the 5.10 developmental growth stage
750		Nuclear volume of a single palisade mesophyll cell	135.85			fL	Thesis by Javier Arpon : Statistical analysis and modeling of nuclear architecture in Arabidopsis thaliana, p 117; distribution available in Fig. 5.3C	We assumed the nucleus has the same volume as in spongy mesophyll cells		Long-day light regime, 16H light, 36 µmol photons/m^2/s, 20°C, 70% RH, in vitro	Rosette leaves of nodes 3 to 5 were harvested on plants at the 5.10 developmental growth stage
751		Nuclear volume of a single phloem companion cell	65.4498			fL	Cayla_2014_PMID_25714357	Assuming a sphere of diameter 5 µm (see Fig 2 E-F) in Cayla_2014_PMID_25714357; the nucleus shows an usual shape in companion cells see Fig. 2C and 8 in Cayla_2014_PMID_25714357		Long-day light regime, 16 H light, ND µmol photons/m^2/s, ND °C, ND RH	Rosette
752		Nuclear volume of a single phloem parenchyma cell	n.a.			fL
753		Nuclear volume of a single phloem sieve element	0			fL		Nucleus disintegrate in sieve elements (see Cayla_2014_PMID_25714357)
754		Nuclear volume of a single spongy mesophyll cell	135.85			fL	Thesis by Javier Arpon : Statistical analysis and modeling of nuclear architecture in Arabidopsis thaliana, p 117; distribution available in Fig. 5.3C			Long-day light regime, 16H light, 36 µmol photons/m^2/s, 20°C, 70% RH, in vitro	Rosette leaves of nodes 3 to 5 were harvested on plants at the 5.10 developmental growth stage
755		Nuclear volume of a single stomata cell	65.4498			fL	Thesis by Javier Arpon : Statistical analysis and modeling of nuclear architecture in Arabidopsis thaliana, Fig 2.2E	We assumed a sphere of radius 2.5 µm		Long-day light regime, 16H light, 36 µmol photons/m^2/s, 20°C, 70% RH, in vitro	Rosette leaves of nodes 3 to 5 were harvested on plants at the 5.10 developmental growth stage
756		Nuclear volume of a single trichome cell	125			fL	Walker_2000_PMID_10952891	(100 -150 µm^3) for developping trichomes, we assumed an, average value of 125 µm		Continuous light regime, 100 µmol photons/m^2/s, 21°C, ND RH	First true leaves
757		Nuclear volume of a single xylem parenchyma cell	n.a.			fL
758
759	Nuclear volume per leaf n°6	Total nuclear volume in abaxial epidermal pavement cells in leaf n°6	0.0016965			µL (per leaf n°6)	Calculation	the multiplying factor of 1,000,000,000 converts fL into µL
760		Total nuclear volume in adaxial epidermal pavement cells in leaf n°6	0.0012441			µL (per leaf n°6)	Calculation	the multiplying factor of 1,000,000,000 converts fL into µL
761		Total nuclear volume in basal trichome cells in leaf n°6	4.176e-05			µL (per leaf n°6)	Calculation	the multiplying factor of 1,000,000,000 converts fL into µL
762		Total nuclear volume in bundle sheath cells in leaf n°6	0.00855855			µL (per leaf n°6)	Calculation	the multiplying factor of 1,000,000,000 converts fL into µL
763		Total nuclear volume in palisade cells in leaf n°6	0.0213964			µL (per leaf n°6)	Calculation	the multiplying factor of 1,000,000,000 converts fL into µL
764		Total nuclear volume in phloem companion cells in leaf n°6	0.00320704			µL (per leaf n°6)	Calculation	the multiplying factor of 1,000,000,000 converts fL into µL
765		Total nuclear volume in phloem parenchyma cells in leaf n°6	n.a.			µL (per leaf n°6)
766		Total nuclear volume in phloem sieve element in leaf n°6	0			µL (per leaf n°6)		Sieve element cells are devoid of nucleus
767		Total nuclear volume in spongy mesophyll cells in leaf n°6	0.010167			µL (per leaf n°6)	Calculation	the multiplying factor of 1,000,000,000 converts fL into µL
768		Total nuclear volume in stomata cells in leaf n°6	0.00524253			µL (per leaf n°6)	Calculation
769		Total nuclear volume in trichome cells in leaf n°6	1.5e-05			µL (per leaf n°6)	Calculation	the multiplying factor of 1,000,000,000 converts fL into µL
770		Total nuclear volume in xylem parenchyma cells in leaf n°6	n.a.			µL (per leaf n°6)		the multiplying factor of 1,000,000,000 converts fL into µL
771
772
773		Total nuclear volume in leaf n°6	0.0515689			µL (per leaf n°6)	Calculation
774
775	Nuclear volume per g LFW	Total nuclear volume in abaxial epidermal pavement cells per g Leaf Fresh Weight	0.0771136			µL/g LFW	Calculation
776		Total nuclear volume in adaxial epidermal pavement cells per g Leaf Fresh Weight	0.05655			µL/g LFW	Calculation
777		Total nuclear volume in basal trichome cells per g Leaf Fresh Weight	0.00189818			µL/g LFW	Calculation
778		Total nuclear volume in bundle sheath cells per g Leaf Fresh Weight	0.389025			µL/g LFW	Calculation
779		Total nuclear volume in palisade cells per g Leaf Fresh Weight	0.972562			µL/g LFW	Calculation
780		Total nuclear volume in phloem companion cells per g Leaf Fresh Weight	0.145775			µL/g LFW	Calculation
781		Total nuclear volume in phloem parenchyma cells per g Leaf Fresh Weight	n.a.			µL/g LFW
782		Total nuclear volume in phloem sieve element per g Leaf Fresh Weight	0			µL/g LFW	Calculation
783		Total nuclear volume in spongy mesophyll cells per g Leaf Fresh Weight	0.462137			µL/g LFW	Calculation
784		Total nuclear volume in stomata cells per g Leaf Fresh Weight	0.238297			µL/g LFW	Calculation
785		Total nuclear volume in trichome cells per g Leaf Fresh Weight	0.000681818			µL/g LFW	Calculation
786		Total nuclear volume in xylem parenchyma cells per g Leaf Fresh Weight	n.a.			µL/g LFW
787
788		Total nuclear volume per g LFW (all cells, except phloem parenchyma cells)	2.34404			µL/g LFW	Calculation
789
790	Peroxisome	Peroxisome
791
792	Number of perox. per cell	peroxisome organelle volume	0.917		0.065 to 1.77	fL	Olsen_1998_PMID_9738966	0.065-1.77 fL: average value 0.917 fL; see Midorikawa_2022_PMID_36712360 for immature Arabidopsis mesophyll cells peroxisomes (volume of 0.68+/-0.4 fL).		n.a.	n.a.
793
794	Perox. number per cell	number of peroxisomes per abaxial epidermal pavement cell	10			number		we assumed peroxisomes are as abundant as in stomata cells
795		number of peroxisomes per adaxial epidermal pavement cell	10			number		we assumed peroxisomes are as abundant as in stomata cells
796		number of peroxisomes per basal trichome cell	n.a.			number
797		number of peroxisomes per bundle sheath cell	n.a.			number
798		number of peroxisomes per palisade mesophyll cell	91.6031			number	Calculation	we assumed the same number as in spongy mesophyll cells
799		number of peroxisomes per phloem companion cell	n.a.			number
800		number of peroxisomes per phloem parenchyma cell	n.a.			number
801		number of peroxisomes per spongy mesophyll cell	91.6031			number	Calculation	The Calculation is based on the fractional occupancy in a spongy mesophyll cell (0,14%, Koffler et al) and the volume of a single peroxisome 0,917 fL. The 1000 factor converts the volume of the cell from pL to fL
802		number of peroxisomes per stomata cell	10	n.a.		number	Jedd_2002_PMID_11978866	counting in Fig. 1B in Jedd_2002_PMID_11978866	Confocal microscopy	In vitro culture in the absence of sucrose; Continuous light; ND µmol photons/m^2/s	10-14 day-old plants
803		number of peroxisomes per per trichome cell	112		75 to 150	number	Mathur_2002_PMID_11891258	range 75-150; average 112	Confocal microscopy	n.a.	n.a.
804		number of peroxisomes per xylem parenchyma cells	n.a.			number
805
806	Peroxisome vol. per cell	peroxisome volume in a single abaxial epidermal pavement cell	0.00917			pL	Calculation	The 1000 factor to convert fL into pL
807		peroxisome volume in a single adaxial epidermal pavement cell	0.00917			pL	Calculation	The 1000 factor to convert fL into pL
808		peroxisome volume in a single basal trichome cell	n.a.			pL
809		peroxisome volume in a single bundle sheath cell	n.a.			pL
810		peroxisome volume in a single palisade mesophyll cell	0.084			pL	Calculation
811		peroxisome volume in a single phloem companion cell	n.a.			pL
812		peroxisome volume in a single phloem parenchyma cell	n.a.			pL
813		peroxisome volume in a single spongy mesophyl cell	0.084			pL	Calculation	We assumed the same volume per cell as in spongy mesophyll cells
814		peroxisome volume in a stomata cell	0.102704			pL	Calculation
815		peroxisome volume in a single trichome cell	0.00917			pL	Calculation
816		peroxisome volume in a single xylem parenchyma cell	n.a.			pL
817
818
819	Perox. fractional vol. occupancy	fraction of peroxisome volume in abaxial epidermal pavement cells	0.0485185			%	Calculation	Calculation based on peroxisome volume and number and abaxial cell volume
820		fraction of peroxisome volume in adaxial epidermal pavement cells	0.0235128			%	Calculation	Calculation based on peroxisome volume and number and adaxial cell volume
821		fraction of peroxisome volume in basal trichome cells	n.a.			%
822		fraction of peroxisome volume in bundle sheath cells	n.a.			%
823		fraction of peroxisome volume in palisade mesophyll cells	0.084			%	Calculation	Calculation based on estimated peroxisome fractional volume occupancy and cell volume
824		fraction of peroxisome volume in phloem companion cells	n.a.			%
825		fraction of peroxisome volume in phloem parenchyma cells	n.a.			%
826		fraction of peroxisome volume in phloem sieve elements	absent			%
827		fraction of peroxisome volume in spongy mesophyll cells	0.14	n.a.		%	Koffler_2013_PMID_23265941		TEM of central part of Leaf n°10 (380 mm^2), collected 2h after the ligh period	Short-day light regime, 9H light, 150 µmol photons/m^2/s, ND °C, ND RH	6 week-old plants
828		fraction of peroxisome volume in stomata cells	13.1167			%	Calculation	Calculation based on peroxisome volume and number and stomata cell volume
829		fraction of peroxisome volume in trichome cells	0.000241316			%	Mathur_2002_PMID_11891258	Mathur_2002_PMID_11891258 indicates 75- to 150 peroxisomes per trichome cells; with a volume of 0,917 fL on average per peroxisome this represents 69 fL to 138 fL per trichome cells i.e. 0,0018%
830		fraction of peroxisome volume in xylem cells	n.a.			%
831
832	Perox. Volume per leaf n°6	Total peroxisome volume in abaxial epidermal pavement cells in leaf n°6	0.000536445			µL (per leaf n°6)	Calculation
833		Total peroxisome volume in adaxial epidermal pavement cells in leaf n°6	0.000393393			µL (per leaf n°6)
834		Total peroxisome volume in basal trichome cells in leaf n°6	n.a.			µL (per leaf n°6)
835		Total peroxisome volume in bundle sheath cells in leaf n°6	n.a.			µL (per leaf n°6)
836		Total peroxisome volume in palisade cells in leaf n°6	0.01323			µL (per leaf n°6)	Calculation
837		Total peroxisome volume in phloem companion cells	n.a.			µL (per leaf n°6)
838		Total peroxisome volume in phloem parenchyma cells	n.a.			µL (per leaf n°6)
839		Total peroxisome volume in phloem sieve elements	absent			µL (per leaf n°6)
840		Total peroxisome volume in spongy cells in leaf n°6	0.00628656			µL (per leaf n°6)	Calculation
841		Total peroxisome volume in stomata cells in leaf n°6	n.a.			µL (per leaf n°6)
842		Total peroxisome volume in trichome cells in leaf n°6	n.a.			µL (per leaf n°6)
843		Total peroxisome volume in xylem parenchyma cells in leaf n°6	n.a.			µL (per leaf n°6)
844
845		Total peroxisome volume in leaf n°6 (Epidermal pavement cells and mesophyll cells)	0.0204464			µL (per leaf n°6)
846
847	Peroxisome volume per g LFW	Total peroxisome volume in abaxial epidermal pavement cells per g LFW	0.0243839			µL/g LFW	Calculation
848		Total peroxisome volume in adaxial epidermal pavement cells per g LFW	0.0178815			µL/g LFW
849		Total peroxisome volume in basal trichome cells per g LFW	n.a.			µL/g LFW
850		Total peroxisome volume in bundle sheath cells per g LFW	n.a.			µL/g LFW
851		Total peroxisome volume in palisade cells per g LFW	0.601364			µL/g LFW	Calculation
852		Total peroxisome volume in phloem companion cells	n.a.			µL/g LFW
853		Total peroxisome volume in phloem parenchyma cells	n.a.			µL/g LFW
854		Total peroxisome volume in phloem sieve elements	absent			µL/g LFW
855		Total peroxisome volume in spongy cells per g LFW	0.285753			µL/g LFW	Calculation
856		Total peroxisome volume in stomata cells per g LFW	n.a.			µL/g LFW
857		Total peroxisome volume in trichome cells per g LFW	n.a.			µL/g LFW
858		Total peroxisome volume in xylem parenchyma cells per g LFW	n.a.			µL/g LFW
859
860		Total peroxisome volume per g Leaf Fresh Weight (Epidermal pavement cells and mesophyll cells)	0.929382			µL/g LFW
861
862
863	Vacuole	Vacuole
864
865	Vacuole fractional occupancy	fraction of vacuole volume in leaf abaxial epidermal pavement cells	93.1782			%	Calculation	The vacuole volume is the variable of adjustment and correspond to the fraction remaining when chloroplasts, nucleus, mitochondria, ER, Golgi and cytosol fractional occupancy is added and substracted from 100.
866		fraction of vacuole volume in leaf adaxial epidermal pavement cells	92.6017			%	Calculation	The vacuole volume is the variable of adjustment and correspond to the fraction remaining when chloroplasts, nucleus, mitochondria, ER, Golgi and cytosol fractional occupancy is added and substracted from 100.
867		fraction of vacuole volume in leaf basal trichome cells	n.a.			%
868		fraction of vacuole volume in leaf bundle sheath cells	n.a.			%		Bundle sheath cells are highly vacuolate (see Kinsman_1998_PMID_9550714)
869		fraction of vacuole volume in leaf vessel Cambial cells				%
870		fraction of vacuole volume in palisade mesophyll cells	84.3101			%	Calculation	The vacuole volume is the variable of adjustment and correspond to the fraction remaining when chloroplasts, cytosol, ER, Golgi, Lipid droplet, mitochondria, nucleus and peroxisome fractional occupancies are added and subtracted from 100.
871		fraction of vacuole volume in phloem companion cells	n.a.			%
872		fraction of vacuole volume in phloem parenchyma cells	n.a.			%
873		fraction of vacuole volume in phloem sieve elements	absent			%	Van_Bel (2003), Plant Cell Env (26), pp 125-149
874		fraction of vacuole volume in spongy mesophyll cells	79.1636			%	Calculation	The vacuole volume is the variable of adjustment and corresponds to the fraction remaining when chloroplasts, cytosol, ER, Golgi, Lipid droplet, mitochondria, nucleus and peroxisome fractional occupancy are added and subtracted from 100. The vacuole fractional occupancy in mesophyll spongy cells is very close to the value given by Koffler_2013_PMID_23265941 (77.8% for spongy mesophyll cells) vers…
875		fraction of vacuole volume in stomata cells	64			%	Tanaka_2007_PMID_17602189	Vacuole volume : 560 fL for a cell volume of 873 fL	Confocal microscopy	Long-day light regime, 16H light, 100 µmol photons/m^2/s, 23°C, 60% RH	4-5 week-old plants
876		fraction of vacuole volume in trichome cells	90			%	Gutierrez_2000_PMID_10995473	Vacuole occupies 90% of the cellular volume according to Gutierrez_PMID_10995473		Long-day light regime, 16H light, 20°C,18°C, ND RH	30 days after germination
877		fraction of vacuole volume in Xylem parenchyma cells	n.a.			%
878
879	Vacuole volume per cell	Abaxial epidermal pavement cell vacuole volume (in one cell)	17.6107			pL (per cell)	Calculation
880		Adaxial epidermal pavement cell vacuole volume (in one cell)	36.1147			pL (per cell)	Calculation
881		Basal trichome cell vacuole volume (in one cell)	n.a.			pL (per cell)
882		Bundle sheath cell vacuole volume (in one cell)	n.a.			pL (per cell)
883		Palisade mesophyll cell vacuole volume (in one cell)	84.3101			pL (per cell)	Calculation
884		Phloem companion cell vacuole volume (in one cell)	n.a.			pL (per cell)
885		Phloem parenchyma vacuole volume (in one cell)	n.a.			pL (per cell)
886		Phloem sieve element vacuole volume (in one cell)	n.a.			pL (per cell)
887		Spongy mesophyll cell vacuole volume (in one cell)	47.4981			pL (per cell)	Calculation
888		Stomata cell vacuole volume (in one cell)	0.50112			pL (per cell)	Calculation
889		Trichome cell vacuole volume (in one cell)	3400			pL (per cell)	Calculation
890		Xylem parenchyma cell vacuole volume (in one cell)	n.a.			pL (per cell)
891
892		averaged mesophyll cell vacuole volume	65.9041			pL	Calculation
893
894	Total vacuole vol. per leaf n°6	volume occupied by abaxial epidermal pavement cells vacuoles in leaf n°6	1.03023			µL (in leaf n°6)	Calculation
895		volume occupied by adaxial epidermal pavement cells vacuoles in leaf n°6	1.54932			µL (in leaf n°6)	Calculation
896		volume occupied by basal trichome cells vacuoles in leaf n°6	n.a.			µL (in leaf n°6)
897		volume occupied by bundle sheath cells vacuoles in leaf n°6	n.a.			µL (in leaf n°6)
898		volume occupied by palisade mesophyll cells vacuoles in leaf n°6	13.2788			µL (in leaf n°6)	Calculation
899		volume occupied by phloem companion cell vacuole volume (in one cell)	n.a.			µL (in leaf n°6)
900		volume occupied by phloem parenchyma vacuole volume (in one cell)	n.a.			µL (in leaf n°6)
901		volume occupied by phloem sieve element vacuole volume (in one cell)	n.a.			µL (in leaf n°6)
902		volume occupied by spongy mesophyll cells vacuoles in leaf n°6	3.55476			µL (in leaf n°6)	Calculation
903		volume occupied by trichome cell vacuoles in leaf n°6	0.408			µL (in leaf n°6)	Calculation
904		Volume of vacuole from stomata cell in leaf n°6	0.0401397			µL (in leaf n°6)	Calculation
905		Volume of vacuole in xylem parenchyma cell vacuole volume (in one cell)	n.a.			µL (in leaf n°6)
906
907		total volume of vacuole in leaf n°6 (Epidermal pavement cells and mesophyll cells)	19.8613			µL (in leaf n°6)	Calculation
908
909	Total vacuole volume per g LFW	volume occupied by abaxial epidermal pavement cells vacuoles per g LFW	46.8284			µL/g LFW
910		volume occupied by adaxial epidermal pavement cells vacuoles per g LFW	70.4236			µL/g LFW
911		volume occupied by basal trichome cells vacuoles per g LFW	n.a.			µL/g LFW
912		volume occupied by bundle sheath cells vacuoles per g LFW	n.a.			µL/g LFW
913		volume occupied by palisade mesophyll cells vacuoles per g LFW	600			µL/g LFW
914		volume occupied by phloem companion cell vacuole volume per g LFW	n.a.			µL/g LFW
915		volume occupied by phloem parenchyma vacuole volume per g LFW	n.a.			µL/g LFW
916		volume occupied by phloem sieve element vacuole volume per g LFW	n.a.			µL/g LFW
917		volume occupied by spongy mesophyll cells vacuoles per g LFW	160			µL/g LFW
918		volume occupied by trichome cell vacuoles per g LFW	18.5455			µL/g LFW
919		Volume of vacuole from stomata cell per g LFW	1.82453			µL/g LFW
920		Volume of vacuole in xylem parenchyma cell vacuole volume per g LFW	n.a.			µL/g LFW
921
922		Total volume of vacuole (Epidermal pavement cells and mesophyll cells) per g LFW	900			µL/g LFW	Calculation
923
924	Chlorophylls' parameters	Chlorophylls
925
926		Mass of chlorophyll a+b in leaf (mg/g LFW)	1.163	0.1		mg/g LFW	Nath_2013_PMID_23975202	Fig. 1A in Nath_2013_PMID_23975202 for 21 day old plants	Absorption spectroscopy	Long-day light regime, 16H light, 100 µmol photons/m^2/s, 22°C, ND RH	21 day-old-plants, upper part of leaves.
927		Mass of chlorophyll a+b in leaf n°6	0.025586			mg per leaf n°6	Calculation
928		Mass of chlorophyll a+ b per chloroplast (pg) based on photosynthetic cells chloroplasts volume	0.983264			pg	Calculation	The mass of chlorophyll per g LFW (1,163 mg) was divided by the total volume of chloroplast from bona fide photosynthetic cells (96,34 µL/g LFW) and multiplied by the averaged volume of mesophyll chloroplasts (93 fL). The value is close to 0,9 pg given for spinach chloroplasts (see Lawlor Photosynthesis book p 57)
929		Mass of chlorophyll a+ b per chloroplast (pg) based on photosynthetic cells chloroplasts number	1.09811			pg	Calculation	The mass of chlorophyll in leaf n°6 (0,0326 mg) was divided by the total number of chloroplasts from mesophyll cells in leaf n°6 (26,640,000) and muliplied by 10^9 to obtain the value in pg
930		Chlorophyll a MW	892.5			g/mol
931		Chlorophyll b MW	907.49			g/mol
932		Chl a/chl b ratio	2.52	0.4		ratio	Nath_2013_PMID_23975202		Spectroscopy	Long-day light regime, 16H light, 100 µmol photons/m^2/s, 22°C, ND RH	21 day-old-plants, upper part of leaves.
933		Chlorophyll a (µg/ g LFW)	830			µg/g LFW	Calculation	Calculation using the total amount of chlorophyll and the ratio chlorophyll a/chlorophyll b
934		Chlorophyll b (µg/ g LFW)	330.398			µg/g LFW	Calculation	Calculation using the total amount of chlorophyll and the ratio chlorophyll a/chlorophyll b
935		Chlorophyll a (nmol/ g LFW)	930			nmol/g LFW	Calculation
936		Chlorophyll b (nmol/ g LFW)	360			nmol/g LFW	Calculation
937		Chlorophyll a plus Chlorophyll b (nmol/ g LFW)	1300			nmol/g LFW	Nath_2013_PMID_23975202		Spectroscopy	Long-day light regime, 16H light, 100 µmol photons/m^2/s, 22°C, ND RH	21 day-old-plants, upper part of leaves.
938		Number of chloroplast corresponding to 1 mg Chlorophyll	1020000000			Chloroplasts number/mg chl	Calculation
939
940
941	CONVERSION FACTORS	Conversions into µM for units given in nanomol per g LFW (whole leaf)
942
943	Conversion factors for whole leaf analyses	all leaf cells, all subcellular compartments	0.909091				See Comment	The aqueous cell volume per g LFW was used: conversion factor calculated from microscopic parameters (i.e. cells volumes and cells numbers); the 10^3 factor converts nanomol per µL into nanomol/ml i.e µM
944		apoplast	46.729				See Comment	The volume of apoplast per g LFW is from Borniego_2020_PMID_31969890; the 10^3 factor converts nanomol per µL into nanomol/ml i.e µM
945		chloroplast	9.09091				See Comment	For metabolite present in entire chloroplasts (and only in chloroplasts); the total chloroplast volume per g LFW of leaf n°6 was used for the calculation; the 10^3 factor converts nanomol per µL into nanomol/ml i.e µM
946		chloroplast envelope membrane	260				See Comment	For metabolites present exclusively in the chloroplast envelope ; the volume of envelope per g LFW was used for the calculation; the 10^3 factor converts nanomol per µL into nanomol/ml i.e µM
947		chloroplast membranes (envelope and thylakoid)	54.1114				See Comment	For metabolites present exclusively in the chloroplast membranes (envelope and thylakoids). The volume of envelope per g LFW was added to the Volume of thylakoid per g LFW; the 10^3 factor converts nanomol per µL into nanomol/ml i.e µM.
948		cytoplasm excluding vacuole (all leaf cells)	5				See Comment	For metabolite present in all the cells in the cytosol and the organelles but not in the vacuole; The volume of the vacuole per g LFW was deduced from the Leaf volume per g LFW (calculated from individual cells volume and number); the 10^3 factor converts nanomol per µL into nanomol/ml i.e µM
949		cytoplasm excluding vacuole (photosynthetic cells)	5.26316				See Comment	For metabolite present in mesophyll photosynthetic cells in the cytosol and the organelles but not in the vacuole; The volume of vacuole from photosynthetic cells (S+ P) per g LFW was deduced from the Total mesophyll cells volume per g LFW (calculated from cells volumes and number); the 10^3 factor converts nanomol per µL into nanomol/ml i.e µM
950		cytosol (all leaf cells)	25.4403				See Comment	For metabolites present in all leaf cells in the cytosol exclusively; The Total volume occupied by the cytosol per g LFW was used for the calculation the 10^3 factor converts nanomol per µL into nanomol/ml i.e µM
951		cytosol (photosynthetic cells)	29.8933				See Comment	For metabolites present in the cytosol of mesophyll cells only; The volume of cytosol from photosynthetic cells (S+ P) per g LFW was used for the calculation; the 10^3 factor converts nanomol per µL into nanomol/ml i.e µM
952		cytosol, endoplasmic reticulum, peroxisome (all leaf cells)	24.0632				See Comment	For metabolites present in the three compartments listed, in all leaf cells; the same concentration in the three compartments in all the cells was assumed and the amount in nanomol/g LFW divided by the sum of the volume of the three compartments per g LFW; the 10^3 factor converts nanomol per µL into nanomol/ml i.e µM
953		cytosol, endoplasmic reticulum, peroxisome (photosynthetic cells)	28.201				See Comment	For metabolites present in the three compartments listed, in mesophyll photosynthetic cells; the same concentration in the three compartments in mesophyll cells was assumed and the amount in nanomol/g LFW divided by the sum of the volume of the three compartments in mesophyll cells per g LFW; the 10^3 factor converts nanomol per µL into nanomol/ml i.e µM
954		cytosol, mitochondrion matrix (all leaf cells)	19.8791				See Comment	same principle as described above
955		cytosol, mitochondrion matrix (photosynthetic cells)	23.1118				See Comment	same principle as described above
956		cytosol, mitochondrion matrix, peroxisome, stroma (all leaf cells)	8.97343				See Comment	same principle as described above
957		cytosol, mitochondrion matrix, peroxisome, stroma (photosynthetic cells)	9.58206				See Comment	same principle as described above
958		cytosol, mitochondrion matrix, peroxisome, stroma, vacuole (all leaf cells)	0.988689				See Comment	same principle as described above
959		cytosol, mitochondrion matrix, peroxisome, stroma, vacuole (photosynthetic cells)	1.15692				See Comment	same principle as described above
960		cytosol, mitochondrion matrix, stroma (all leaf cells)	9.0489				See Comment	same principle as described above
961		cytosol, mitochondrion matrix, stroma (photosynthetic cells)	9.66421				See Comment	same principle as described above
962		cytosol, mitochondrion matrix, stroma, vacuole (all leaf cells)	0.989599				See Comment	same principle as described above
963		cytosol, mitochondrion matrix, stroma, vacuole (photosynthetic cells)	1.15811				See Comment	same principle as described above
964		cytosol, mitochondrion matrix, vacuole (all leaf cells)	1.05229				See Comment	same principle as described above
965		cytosol, mitochondrion matrix, vacuole (photosynthetic cells)	1.24491				See Comment	same principle as described above
966		cytosol, peroxisome (all leaf cells)	24.8527				See Comment	same principle as described above
967		cytosol, peroxisome (photosynthetic cells)	29.121				See Comment	same principle as described above
968		cytosol, peroxisome, stroma (all leaf cells)	9.95582				See Comment	same principle as described above
969		cytosol, peroxisome, stroma (photosynthetic cells)	10.5768				See Comment	same principle as described above
970		cytosol, stroma (all leaf cells)	10.0488				See Comment	same principle as described above
971		cytosol, stroma (photosynthetic cells)	10.677				See Comment	same principle as described above
972		endoplasmic reticulum (all leaf cells)	760				See Comment	For metabolites exclusively localized in the ER, assuming the same concentration in all the cells; the 10^3 factor converts nanomol per µL into nanomol/ml i.e µM
973		endoplasmic reticulum (photosynthetic cells)	890				See Comment	For metabolites exclusively localized in the ER, assuming the same concentration in all mesophyll cells; the 10^3 factor converts nanomol per µL into nanomol/ml i.e µM
974		endoplasmic reticulum, peroxisome (all leaf cells)	440				See Comment	same principle as described above
975		endoplasmic reticulum, peroxisome (photosynthetic cells)	500				See Comment	same principle as described above
976		golgi (all leaf cells)	11000				See Comment	For metabolites exclusively localized in the golgi, assuming the same concentration in all the cells; the 10^3 factor converts nanomol per µL into nanomol/ml i.e µM
977		golgi (photosynthetic cells)	13000				See Comment	For metabolites exclusively localized in the golgi, assuming the same concentration in all mesophyll cells; the 10^3 factor converts nanomol per µL into nanomol/ml i.e µM
978		mitochondrion inter membrane space (all cells)	780				See Comment	For metabolites exclusively present in the IMS in all cells, assuming identical concentration for all the cells; the 10^3 factor converts nanomol per µL into nanomol/ml i.e µM
979		mitochondrion inter membrane space (photosynthetic cells)	870				See Comment	For metabolites exclusively present in the IMS in mesophyll cells, assuming identical concentration for all mesophyll cells; the 10^3 factor converts nanomol per µL into nanomol/ml i.e µM
980		mitochondrion matrix (all leaf cells)	90				See Comment	For metabolite exclusively present in the mitochondria matrix space in all cells, assuming identical concentration in all the cells; the 10^3 factor converts nanomol per µL into nanomol/ml i.e µM
981		mitochondrion matrix (photosynthetic cells)	100				See Comment	For metabolite exclusively present in the mitochondria matrix space in mesophyll cells, assuming identical concentration in all the mesophyll cells; the 10^3 factor converts nanomol per µL into nanomol/ml i.e µM
982		mitochondrion matrix, stroma (all leaf cells)	14.0443				See Comment	same principle as described above for metabolite localized in several compartments.
983		mitochondrion matrix, stroma (photosynthetic cells)	14.2812				See Comment	same principle as described above for metabolite localized in several compartments.
984		nucleus (all leaf cells)	430				See Comment	For metabolites exclusively localized in the nucleus, assuming the same concentration in all the cells; the 10^3 factor converts nanomol per µL into nanomol/ml i.e µM
985		nucleus (photosynthetic cells)	700				See Comment	For metabolites exclusively localized in the nucleus of mesophyll cells, assuming the same concentration in all mesophyll cells; the 10^3 factor converts nanomol per µL into nanomol/ml i.e µM
986		peroxisome (all leaf cells)	1080				See Comment	For metabolites exclusively localized in the peroxisome, assuming the same concentration in all the cells; the 10^3 factor converts nanomol per µL into nanomol/ml i.e µM
987		peroxisome (photosynthetic cells)	1130				See Comment	For metabolites exclusively localized in the peroxisome of mesophyll cells, assuming the same concentration in all mesophyll cells; the 10^3 factor converts nanomol per µL into nanomol/ml i.e µM
988		photosynthetic cells, all subcellular compartments	1.05263				See Comment	For metabolites exclusively present in photosynthetic cells in all the subcellular compartment, including the vacuole; the 10^3 factor converts nanomol per µL into nanomol/ml i.e µM
989		stroma (photosynthetic cells)	16.6095				See Comment	For metabolites exclusively present in the stroma and extracted from entire leaf but assuming contribution by mesophyll cells only; the 10^3 factor converts nanomol per µL into nanomol/ml i.e µM
990		thylakoid lumen	132.504				See Comment	For metabolites exclusively present in the thylakoid lumen and extracted from entire leaf but assuming contribution by mesophyll cells only; the 10^3 factor converts nanomol per µL into nanomol/ml i.e µM
991		thylakoid membranes	68.2595				See Comment	For metabolites exclusively present in the thylakoid membranes and extracted from entire leaf but assuming contribution by mesophyll cells only; the 10^3 factor converts nanomol per µL into nanomol/ml i.e µM
992		thylakoids (membranes plus lumen)	45.0513				See Comment	For metabolites exclusively present in the thylakoid membranes and lumen and extracted from entire leaf but assuming contribution by mesophyll cells only; the 10^3 factor converts nanomol per µL into nanomol/ml i.e µM
993		vacuole (all leaf cells)	1.11111				See Comment	For metabolite present exclusively in the vacuole from all leaf cells, assuming the same concentration in all the cells; the 1000 factor converts nanomol per µL into nanomol/ml i.e µM
994		vacuole (photosynthetic cells)	1.31579					For metabolite present exclusively in the vacuole from all mesophyll cells, assuming the same concentration in all the mesophyll cells; the 10^3 factor converts nanomol per µL into nanomol/ml i.e µM
995
996		Conversion factor into µM for isolated organelles
997
998		isolated chloroplasts (entire chloroplasts, unit = per mg chlorophyll)	10.5419				See Comment	For metabolites quantified in entire chloroplasts and present in all chloroplast compartments; value in nanomol per mg chl is divided by the chloroplast volume corresponding to 1 mg chlorophyll and the averaged chloroplast volume in a mesophyll cell (93 fL); the 10^12 multiplying factor converts nanomol per fL into µM
999		stroma of isolated chloroplasts (unit = per mg chlorophyll)	17.1971				See Comment	For metabolites present only in the stroma of isolated chloroplasts; Assuming the fractional volume occupancy of the stroma in a chloroplast is 61.3% of total chloroplast volume (Zellnig_2004)
1000		thylakoid membranes plus lumen of isolated chloroplasts (unit = per mg chlorophyll)	46.6454				See Comment	For metabolites present in entire thylakoids of isolated chloroplasts, assuming thylakoids represent 22.6% of total chloroplast volume (Zellnig_2004)
1001		thylakoid membranes of isolated chloroplasts (unit= per mg chlorophyll unit)	70.6748				See Comment	For metabolites eclusively present in thylakoid membranes of isolated chloroplasts, assuming thylakoids membranes represent 15 % of total chloroplast volume (Lawlor (Photosynthesis book pp 56-58).
1002		lumen of isolated chloroplasts (per mg chl unit)	140				See Comment	For metabolites eclusively present in lumen of isolated chloroplasts, assuming lumen represent 7,7 % of total chloroplast volume (Lawlor (Photosynthesis book pp 56-58).
1003		matrix of isolated mitochondria (nanomol per mg total mitochondrial protein unit)	1000				See Comment	For metabolites present in the matrix of isolated mitochondria, assuming 1 µL matrix per mg mitochondrial protein; the multiplying factor of 1000 converts nanomol/µL (i.e. mM) into µM.
1004		isolated vacuole (femtomol/vacuole unit)	15.1736				See Comment	isolated vacuoles volume is assumed to be similar to mesophyll cell vacuole; volume is converted into fL by multiplying the denominator by 1000; the 10^6 factor converts fmol/fL (i.e. mol/L) into µM.

## Sheet: Table S1.2 (veins data)
1	Supplementary Table 1.2: Macroscopic and microscopic quantitative parameters of Arabidopsis leaf veins and leaf vein cells in the reference leaf n°6		Values	Experimental error	Min/Max values	Units	References	Comments	Method	Growth conditions	Plant stage
2
3	MACROSCOPIC METRICS	Reference leaf n°6 area, veins length etc.
4
5		Reference leaf n°6 surface	121	17.8		mm^2	Wuyts_2012_PMID_22471736	Figure 6 high cumulative light, see supplementary Table S1		Long-day light regime, 16H light, 166 µmol photons/m^2/s, 22°C, 72% RH	Leaf n°6, 21 day after initiation
6		Number of leaf n°6 per g Leaf Fresh Weight	45.4545			number of leaves	Wuyts_2012_PMID_22471736	See Table S1.1
7
8
9	Veins length	Veins length per leaf area
10		Mid-vein (primary vein) length per leaf area	0.0983	0.012		mm/mm^2	Caringella_2015_PMID_26047314	Supplementary Table S1	leaf clearing, cross section embedded	Short-day light regime, 9H light, 200 µmol photons/m^2/s, 22°C, 70% RH	6–8 weeks old plants
11		Secondary veins length per leaf area	0.7115	0.0394		mm/mm^2	Caringella_2015_PMID_26047314	Supplementary Table S1 ; 0,9 mm/mm^2 in Kang_2007_PMID_17569988	leaf clearing, cross section embedded	Short-day light regime, 9H light, 200 µmol photons/m^2/s, 22°C, 70% RH	6–8 weeks old plants
12		Tertiary veins length per leaf area	0.4619	0.0254		mm/mm^2	Caringella_2015_PMID_26047314	Supplementary Table S1	leaf clearing, cross section embedded	Short-day light regime, 9H light, 200 µmol photons/m^2/s, 22°C, 70% RH	6–8 weeks old plants
13		Minor (4th + 5th orders) veins length per leaf area	1.7877	0.0798405		mm/mm^2	Caringella_2015_PMID_26047314	Supplementary Table S1	leaf clearing, cross section embedded	Short-day light regime, 9H light, 200 µmol photons/m^2/s, 22°C, 70% RH	6–8 weeks old plants
14		Total veins length per leaf area	3.0594			mm/mm2	Calculation	Close to the value of 2,61 +/-0,38 mm/mm^2 in Bühler_2015_PMID_26468519
15		Veins length in leaf n°6 (121 mm^2)
16		Mid-vein length in one leaf n°6	11.8943			mm	Calculation	Calculation based on Caringella_2015_PMID_26047314 data (see above) and leaf n°6 area (Wuyts_2012_PMID_22471736, well watered plants, high cumulative light); length of vascular pattern is proportional to leaf area (see Fig 5B in Dhondt_2012_PMID_21955023).
17		Secondary veins length in one leaf n°6	86.0915			mm	Calculation	Calculation based on Caringella_2015_PMID_26047314 data (see above) and leaf n°6 area (Wuyts_2012_PMID_22471736, well watered plants, high cumulative light); length of vascular pattern is proportional to leaf area (see Fig 5B in Dhondt_2012_PMID_21955023).
18		Minor veins (3rd+4th+5th orders) length in one leaf n°6	272.202			mm	Calculation	Calculation based on Caringella_2015_PMID_26047314 data (see above) and leaf n°6 area (Wuyts_2012_PMID_22471736, well watered plants, high cumulative light); length of vascular pattern is proportional to leaf area (see Fig 5B in Dhondt_2012_PMID_21955023).
19		total vein length in one leaf n°6	370.187			mm	Calculation	Calculation based on Caringella_2015_PMID_26047314 data (see above) and leaf n°6 area (Wuyts et al); length of vascular pattern is proportional to leaf area (see Fig 5B in Dhondt_2012_PMID_21955023).
20
21	MICROSCOPIC METRICS	Cells length, cells volume, cells number per vein cross section, per veins etc...
22
23	Vessels cells lengths	Cell length is assumed to be the same for a given cell type in the primary, secondary and higher order veins
24
25	Vein cells length	Bundle sheath cell length	48.7	14		µm	Nguyen_2015_PMID_25899055	Additional file 5 fig S2 in Nguyen_2015_PMID_25899055; See also Supplementary Fig S1 in Gao_2020_PMID_32275878, average of 62+/-7 µm for 5 cells.	Confocal microscopy	Long day light regime, 16H light, 120 µmol photons/m^2/s, 22°C, 15°C, ND RH	2-3 week old plants
26		Cambial cell length	n.a.
27		Phloem companion cell length	85		70 to 100	µm	Cayla_2014_PMID_25714357		Confocal microscopy	Long-day light regime, 16 H light, ND µmol photons/m^2/s, ND °C, ND RH	Rosette
28		Phloem parenchyma cell length	43	18		µm	Nguyen_2015_PMID_25899055	See Fig.5 in Nguyen_2015_PMID_25899055 (average for 5 cells length estimation)	Confocal microscopy	Long day light regime (16H light)	2-3 week old plants
29		Phloem sieve element cell length	120			µm	Cayla_2014_PMID_25714357	See also see also Froelich_2011_PMID_22198148	Confocal microscopy, TEM	Long-day light regime, 16 H light, ND µmol photons/m^2/s, ND °C, ND RH	Rosette
30		Xylem parenchyma cell length	25	5		µm	Smith_2013_PMID_24096341	Data n.a. for leaf. Fig1a in Smith_2013_PMID_24096341 shows several root xylem parenchyma cells with an average length of 25 µm; We assumed the same value for leaf xylem parenchyma cell. in vitro culture.	TEM	Continuous light, 24H light, ND µmol photons/m^2/s, ND °C, ND RH	7 day-old in vitro plants
31		Xylem tracheary element length	50	15		µm	Smith_2013_PMID_24096341	Fig 1 in Smith_2013_PMID_24096341 indicates an average length of 50 µm for TE elements in roots. We assumed the same value for leaf xylem tracheary elements.	TEM	Continuous light, 24H light, ND µmol photons/m^2/s, ND °C, ND RH	7 day-old in vitro plants
32
33	Number of Cells per vein cross section
34
35	Primary vein: cells number per cross-section	Primary vein (mid-vein): cells number per primary vein cross section at the leaf-petiole junction (one observation available)
36
37		Bundle sheath cells number per primary vein cross section	0					Bundle sheath cells are absent in mid-rib.
38		Cambial cells number per primary vein cross section	64			number per cross-section	Nguyen_2018_PMID_30228123	Around 64 cambial cells counted in Fig. 3B representing a mid-rib cross section of a leaf	Light microscopy	Short day light regime, 10H light, 150 µmol photons/m^2/s, 21°C, RH 70%	Leaf 8
39		Phloem companion cells number per primary vein cross section	85.8546			number per cross-section	Nguyen_2018_PMID_30228123	We assumed that the ratio of 2,3 phloem companion cell per sieve element observed in minor veins (Amiard_2007_PMID_17286821) also applies for mid vein.	Light microscopy	Short-day light regime, 10H light, 150 µmol photons/m^2/s, 21°C, RH 70%	Leaf 8
40		Phloem parenchyma cells number per primary vein cross section	90.8173			number per cross-section	Nguyen_2018_PMID_30228123	Phloem parenchyma cell number was obtained by subtracting companion cells and sieve element cells number from the total phloem cell number counted in Fig 3B (214 cells) in Nguyen_2018_PMID_30228123	Light microscopy	Short-day light regime, 10H light, 150 µmol photons/m^2/s, 21°C, RH 70%	Leaf 8
41		Phloem sieve elements number per primary vein cross section	37.3281			number per cross-section	Nguyen_2018_PMID_30228123	We assumed the TE/SE ratio of 0,509 observed in minor veins (Stewart_2018_PMID_29910820) applies also for leaf mid vein.	Light microscopy	Short-day light regime, 10H light, 150 µmol photons/m^2/s, 21°C, RH 70%	Leaf 8
42		Xylem parenchyma cells number per primary vein cross section	116			number per cross-section	Nguyen_2018_PMID_30228123	Fig. 3B: xylem parenchyma cell counts	Confocal microscopy	Short-day light regime, 10H light, 150 µmol photons/m^2/s, 21°C, RH 70%	Leaf 8
43		Xylem TE number per primary vein cross section	19			number per cross-section	Nguyen_2018_PMID_30228123	Fig. 3B : xylem tracheary elements counts	Confocal microscopy	Short-day light regime, 10H light, 150 µmol photons/m^2/s, 21°C, RH 70%	Leaf 8
44
45		Total vessel cell number per primary vein cross section	413			number per cross-section	Nguyen_2018_PMID_30228123	A total of 214 phloem cells, 116 xylem cells and 19 Tracheary elements could be counted in Fig. 3B in Nguyen_2018_PMID_30228123		Short day light regime, 10H light, 150 µmol photons/m^2/s, 21°C, RH 70%	Leaf 8
46		P/X (cell number ratio per cross-section in primary vein)	1.58519
47
48	Secondary veins : cells number per cross-section	Secondary veins: cells numbers per secondary vein cross section (only one observation available in the litterature)
49
50		Bundle sheath cells per 2nd vein cross section	11.7	1.5		number per cross-section	Kang_2002_PMID_12447534; Kang_2007_PMID_17569988	Fig 3I,3J, 6J in Kang_2002_PMID_12447534	Light microscopy	Short-day light regime, 10H light, ND µmol photons/m^2/s, 21°C, ND RH	Leaf 8, 24 days post initiation
51		Number of cambial cells per 2nd vein cross section	2.43631			number per cross-section	Kang_2002_PMID_12447534	We assumed the same proportion of cambial cells as in minor veins (although larger veins have more cells, the proportionate numbers of cells of different types is similar, Haritatos_2000_PMID_10923710)	Light microscopy	Short-day light regime, 10H light, ND µmol photons/m^2/s, 21°C, ND RH	Leaf 8, 24 days post initiation
52		Number of phloem companion cells per 2nd vein cross section	14.0819			number per cross-section	Kang_2002_PMID_12447534	We assumed the same proportion of phloem companion cells as in minor veins. Although larger veins have more cells, the proportionate numbers of cells of different types is similar, Haritatos_2000_PMID_10923710)	Light microscopy	Short-day light regime, 10H light, ND µmol photons/m^2/s, 21°C, ND RH	Leaf 8, 24 days post initiation
53		Number of phloem parenchyma cells per 2nd vein cross section	11.0261			number per cross-section	Kang_2002_PMID_12447534	We assumed the same proportion ofphloem parenchyma cells as in minor veins. Although larger veins have more cells, the proportionate numbers of cells of different types is similar, Haritatos_2000_PMID_10923710)	Light microscopy	Short-day light regime, 10H light, ND µmol photons/m^2/s, 21°C, ND RH	Leaf 8, 24 days post initiation
54		Number of phloem sieve elements per 2nd vein cross section	9.50163			number per cross-section	Kang_2002_PMID_12447534	We assumed the same proportion of phloem sieve elements as in minor veins. Although larger veins have more cells, the proportionate numbers of cells of different types is similar, Haritatos_2000_PMID_10923710.	Light microscopy	Short-day light regime, 10H light, ND µmol photons/m^2/s, 21°C, ND RH	Leaf 8, 24 days post initiation
55		Number of xylem parenchyma cells per 2nd vein cross section	7.89366			number per cross-section	Kang_2002_PMID_12447534	We assumed the same proportion of xylem parenchyma cells as in minor veins. Although larger veins have more cells, the proportionate numbers of cells of different types is similar, Haritatos_2000_PMID_10923710.	Light microscopy	Short-day light regime, 10H light, ND µmol photons/m^2/s, 21°C, ND RH	Leaf 8, 24 days post initiation
56		Number of xylem TE per 2nd vein cross section	5.59703			number per cross-section	Kang_2002_PMID_12447534	We assumed the same proportion of xylem tracheary elements as in minor veins. Although larger veins have more cells, the proportionate numbers of cells of different types is similar, Haritatos_2000_PMID_10923710.	Light microscopy	Short-day light regime, 10H light, ND µmol photons/m^2/s, 21°C, ND RH	Leaf 8, 24 days post initiation
57
58		Total cell number of cells per 2nd vein cross section	61.5	19		number per cross-section	Kang_2002_PMID_12447534	See Fig3J and 6J in Kang_2002_PMID_12447534. Average number of cells in two single cross-section of secondary veins at day 25 was 61.5.		Short-day light regime, 10H light, ND µmol photons/m^2/s, 21°C, ND RH	Leaf 8, 24 days post initiation
59
60		P/X cell number per cross-section ratio in secondary vein	2.56544
61
62	Minor veins : cells number per cross-section	Minor veins (3rd, 4th and 5th order veins) : cells numbers per minor vein cross section
63
64		Number of bundle sheath cells per minor vein cross section	7.5	1.12		number per cross-section	See Table S.3 (minor veins)
65		Number of cambial cells per minor vein cross section	1.66667	2.9		number per cross-section	See Table S.3 (minor veins)
66		Number of Phloem companion cells per minor vein cross section	9.63333	4.4		number per cross-section	See Table S.3 (minor veins)
67		Number of Phloem parenchyma cells per minor vein cross section	7.54286	3.3		number per cross-section	See Table S.3 (minor veins)
68		Number of Phloem sieve elements per minor vein cross section	6.5	2.3		number per cross-section	See Table S.3 (minor veins)
69		Number of Xylem parenchyma cells per minor vein cross section	5.4	2.6		number per cross-section	See Table S.3 (minor veins)
70		Number of Xylem TE per minor vein cross section	3.82889	1.3		number per cross-section	See Table S.3 (minor veins)
71
72		Total cell number per minor vein cross-section	42.0717			number per cross-section	See Table S.3 (minor veins)
73		(PCC+PPC)/SE (cell number ratio)	2.64249			ratio
74
75
76	Vessels cells cross sections
77
78	1st vein: cells cross-section	Primary vein vessels individual cells cross sections
79
80		Bundle sheath cell cross-section (primary vein, excluding cell wall)	0			µm^2 (per cell)		BSC are absent from the primary vein
81		Cambial cell cross-section (primary vein, excluding cell wall)	6.5			µm^2 (per cell)	Nguyen_2018_PMID_30228123	Cambium area represents 400 µm^2 with 61 Cells; estimation from Fig 3B in Nguyen_2018_PMID_30228123 (cross-section of the mid-rib at lamina-petiole junction)	light microscopy	Short day light regime, 10H light, 150 µmol photons/m^2/s, 21°C, RH 70%	Leaf 8, 5-week-old plants
82		Phloem companion cell cross-section (primary vein, excluding cell wall)	10	see comment		µm^2 (per cell)	Nguyen_2018_PMID_30228123	Fig3B shows highly variable phloem cells cross sections with values ranging from 1 µm^2 (close to cambial cells) to 35 µm^2 on the opposite side for a total of approximately 1630 µm^2 and 212 cells. Average cross section is 7.7 µm^2 close to the value reported for minor veins (10 µm^2). Due to the presence of young cells, precise identification of the cell types (sieve elements, phloem parenchyma…	light microscopy	Short day light regime, 10H light, 150 µmol photons/m^2/s, 21°C, RH 70%	Leaf 8, 5-week-old plants
83		Phloem parenchyma cell cross-section (primary vein, excluding cell wal)	14.7	see comment		µm^2 (per cell)	Nguyen_2018_PMID_30228123	Fig3B shows highly variable phloem cells cross sections with values ranging from 1 µm^2 (close to cambial cells) to 35 µm^2 on the opposite side for a total of approximately 1630 µm^2 and 212 cells. Average cross section is 7,7 µm^2 close to the value reported for minor veins (10 µm^2). Due to the presence of young cells, precise identification of the cell types (sieve elements, phloem parenchyma…	light microscopy	Short day light regime, 10H light, 150 µmol photons/m^2/s, 21°C, RH 70%	Leaf 8, 5-week-old plants
84		Phloem sieve element cell cross-section (primary vein, excluding cell wall)	1.17	see comment		µm^2 (per cell)	Nguyen_2018_PMID_30228123	Supplementary Fig S2B in Nguyen_2018_PMID_30228123 shows a mid-rib sieve element cross section of 28.3 µm^2 (single observation); Cayla_2014_PMID_25714357 indicates a diameter of 3-4 µm in large veins (7-13 µm^2; Sieve elements could not be precisely identified in Fig3B in Nguyen_2018_PMID_30228123. To simplify calculations we assumed phloem parenchyma cells cross-section in primary vein is the s…	light microscopy	Short day light regime, 10H light, 150 µmol photons/m^2/s, 21°C, RH 70%	Leaf 8, 5-week-old plants
85		Xylem parenchyma cell cross-section (primary vein, excluding cell wall)	21.28		10 to 55	µm^2 (per cell)	Nguyen_2018_PMID_30228123	See Fig. 3B in Nguyen_2018_PMID_30228123;cells section are highly variable. Total XPC cells section was 2330 µm^2 for 116 cells i.e. 20 µm^2 per cell on average. This value is close to the value measured for higher order viens (21 µm). To simplify calculations we assumed xylem parenchyma cells cross-section in primary vein is the same as in higher order veins.	light microscopy	Short day light regime, 10H light, 150 µmol photons/m^2/s, 21°C, RH 70%	Leaf 8, 5-week-old plants
86		Xylem tracheary element lumen cross-section (primary vein, excluding cell wall)	7.46	see comment		µm^2 (per cell)	Nguyen_2018_PMID_30228123	To simplify calculations we assumed xylem tracheary elements cross section, excluding cell walls in primary vein is the same as in higher order veins.	light microscopy	Short day light regime, 10H light, 150 µmol photons/m^2/s, 21°C, RH 70%	Leaf 8, 5-week-old plants
87
88	2nd veins: cells cross-section	Secondary vein vessels individual cells cross sections
89
90		Bundle sheath cell cross-section (secondary vein, excluding cell wall)	210	see comment		µm^2 (per cell)	Kang_2002_PMID_12447534	We assumed the same value for secondary veins and minor veins. A similar value (170 µm^2) is indeed obtained from Fig. 3J in Kang_2002_PMID_12447534 (cross-section of a secondary vein at day 25 ).	Light microscopy
91		Cambial cell cross-section (secondary vein, excluding cell wall)	n.a.			µm^2 (per cell)	Kang_2002_PMID_12447535		Light microscopy
92		Phloem companion cell cross-section (secondary vein, excluding cell wall)	10	see comment		µm^2 (per cell)	Kang_2002_PMID_12447536	We assumed the same value as in minor veins (see below)	Light microscopy
93		Phloem parenchyma cell cross-section (secondary vein, excluding cell wall)	14.7	see comment		µm^2 (per cell)	Kang_2002_PMID_12447537	We assumed the same value as in minor veins (see below)	Light microscopy
94		Phloem sieve element cell cross-section (secondary vein, excluding cell wall)	1.17	see comment		µm^2 (per cell)	Kang_2002_PMID_12447538	We assumed the same value as in minor veins (see below)	Light microscopy
95		Xylem parenchyma cell cross-section (secondary vein, excluding cell wall)	21.28	see comment		µm^2 (per cell)	Kang_2002_PMID_12447538	We assumed the same value as in minor veins (see below)	Light microscopy
96		Xylem tracheary element lumen cross-section (secondary vein, excluding cell wall)	7.46	see comment		µm^2 (per cell)	Kang_2002_PMID_12447538	We assumed the same value as in minor veins (see below)	Light microscopy
97
98	minor veins: cells cross-section	Minor veins (i.e. 3rd and higher order veins) vessels individual cells cross sections
99
100		Bundle sheath cell section (minor veins, excluding cell wall)	210		170 to 250	µm^2	Nguyen_2015_PMID_25899055;Gao_2020_PMID_32275878	Supplementary Fig S1 in Gao_2020_PMID_32275878 (live imaging);we assumed BSC cells are cylinders; Supplementary Fig S2 in Supplem to Nguyen_2015_PMID_25899055 (live imaging)	Confocal microscopy	Long day light regime, 16H light, 120 µmol photons/m^2/s, 22°C, 15°C, ND RH	plants with 4 to 9 true leaves in Gao_2020
101		Cambial cell section (minor veins, excluding cell wall)	n.a.				See Phloem: Methods and Protocols, Liesche J. Ed (2019) chapter 5 Stewart et al., Quantification of Leaf Phloem Anatomical Features with Microscopy p 55-	See Fig 3B page 65 in Stewart et al (2019) Quantification of Leaf Phloem Anatomical Features with Microscopy in Phloem methods Liesche J. Ed. Only one minor vein section is shown.
102		Phloem companion cell section (minor veins, excluding cell wall)	10	3.9		µm^2	Wei_2022_PMID_35609084	Fig. 3A,B and Fig.4B,C,D,E in Wei_2022_PMID_35609084 (; value similar to Haritatos_2000_PMID_10923710 (11,5 µm^2, TEM images) and Liu_2019_PMID_31439803 (13. 5 µm^2, TEM images)	Confocal microscopy	Long-day light regime, 16H, 120 µmol/m^2/s, 22°C, 18°C, ND RH	4-5 week-old seedlings
103		Phloem parenchyma cell section (minor veins, excluding cell wall)	14.7	5.6		µm^2	Wei_2022_PMID_35609084	Fig. 3A,B and Fig.4B,C,D,E in Wei_2022_PMID_35609084, 10 cells.	Confocal microscopy	Long-day light regime, 16H, 120 µmol/m^2/s, 22°C, 18°C, ND RH	4-5 week-old seedlings
104		Phloem sieve element cell section (minor veins, excluding cell wall)	1.17	0.32		µm^2	Wei_2022_PMID_35609084	Fig. 3A,B and Fig.4B,C,D,E in Wei_2022_PMID_35609084, 6 cells	Confocal microscopy	Long-day light regime, 16H, 120 µmol/m^2/s, 22°C, 18°C, ND RH	4-5 week-old seedlings
105		Xylem parenchyma cell section (minor veins, excluding cell wall)	21.28	11.4		µm^2	Wei_2022_PMID_35609084	Fig. 3A,B and Fig.4B,C,D,E in Wei_2022_PMID_35609084	Confocal microscopy	Long-day light regime, 16H, 120 µmol/m^2/s, 22°C, 18°C, ND RH	4-5 week-old seedlings
106		Xylem tracheary element lumen section (minor veins, excluding cell wall)	7.46	4		µm^2	Wei_2022_PMID_35609084	Fig. 3 in Haritatos_2000_PMID_10923710	TEM	Long-day light regime, 16H, 120 µmol/m^2/s, 22°C, 18°C, ND RH	4-5 week-old seedlings
107
108	Phloem and Xylem Cross sectional area per minor vein	Individual cells cross section x number of cells per minor vein cross section (secondary and higher order veins)
109
110	Phloem & Xylem cross-sectional area (minor veins)	Total PCC + PPC cross-sectional area per minor vein (excluding cell wall)	207.213			µm^2	Calculation
111		Total SE cross-sectional area per minor vein (excluding cell wall)	7.605			µm^2	Calculation
112		Total Xylem parenchyma cross sectional area per minor vein (excluding cell wall)	114.912			µm^2	Calculation
113		Total TE cross-sectional area per minor vein (excluding cell wall)	28.5635			µm^2	Calculation
114
115	Cells volumes	(cell cross section, excluding cell wall) x (cell length)
116
117	Primary vein : Individual cells volume	Major vein cells and bundle sheath cells cellular volumes
118
119		Bundle sheath single cell volume (primary vein, excluding cell wall)	0			pL		Absence of bundle sheath cells in the major vein
120		Cambial single cell volume (primary vein, excluding cell wall)	n.a.
121		Phloem companion single cell volume (primary vein, excluding cell wall)	0.85			pL		We assumed the same volume as in higher order veins (see below)-See also comment in the lines corresponding to Mid-vein cells cross-sections.
122		Phloem parenchyma single cell volume (primary vein, excluding cell wall)	0.6321			pL		We assumed the same volume as in higher order veins (see below)-See also comment in the lines corresponding to Mid-vein cells cross-sections.
123		Phloem sieve element single cell volume (primary vein, excluding cell wall)	0.1404			pL		We assumed the same volume as in higher order veins (see below)-See also comment in the lines corresponding to Mid-vein cells cross-sections.
124		Xylem parenchyma single cell volume (primary vein, excluding cell wall)	0.532			pL	Calculation	We assumed the same volume as in higher order veins (see below)-
125		Xylem tracheary element lumen section (primary veins, excluding cell wall)	0.373			pL	Calculation	We assumed the same volume as in higher order veins (see below)-
126
127	Secondary veins : individual cells volume	Secondary veins cells and bundle sheath cells volumes
128
129		Bundle sheath cell volume (secondary veins, excluding cell wall)	10.227			pL	Calculation
130		Cambial cell volume (secondary veins, excluding cell wall)	n.a.
131		Phloem companion cell volume (secondary veins, excluding cell wall)	0.85			pL	Calculation	Fig 2 : Confocal images indicate a mean diameter of 4 μm and length of up to 70–100 μm; We assumed cells are cylinders of diameter 4 µm and length 85 µm (averaged value); see also Fig 1 A in Nguyen_2015_PMID_25899055 (0,98 pL) and Fig. 3 in Froelich_2011_PMID_22198148	Confocal microscopy
132		Phloem parenchyma cell volume (secondary veins, excluding cell wall)	0.6321			pL	Calculation	PPC size seems highly variable : Cayla_2014_PMID_25714357 confocal images report a diameter of 17 µm with a length of 65 to 100 µm with a cellular volume of approx. 15 pL; however, TEM cross section (Fig.3 in Haritatos_2000_PMID_10923710 or Fig.2 in Chen_2018_PMID_29483267), show smaller PPC cells with a cross section of about 20 µm^2 for a total volume of about 2 pL.	Confocal microscopy, TEM
133		Phloem sieve element cell volume (secondary veins, excluding cell wall)	0.1404			pL	Calculation
134		Xylem parenchyma cell volume (secondary veins, excluding cell wall)	0.532			pL	Calculation	Fig1a in Smith_2013_PMID_24096341 shows several root xylem parenchyma cells with an average length of 25 µm; Minor vein cross section in Haritatos_2000_PMID_10923710 shows an average section of 14 µm^2 for XPC cells	TEM
135		Xylem tracheary element lumen section (secondary veins, excluding cell wall)	0.373			pL
136
137	Minor veins : Individual cells volume	Minor veins (i.e. 3rd and higher order veins) cells and bundle sheath cells volumes
138
139		Bundle sheath cell volume (Minor veins, excluding cell wall)	10.227			pL	Calculation
140		Cambial cell volume (Minor veins, excluding cell wall)	n.a.
141		Phloem companion cell volume (Minor veins, excluding cell wall)	0.85			pL	Calculation	Fig 2 : Confocal images indicate a mean diameter of 4 μm and length of up to 70–100 μm; We assumed cells are cylinders of diameter 4 µm and length 85 µm (averaged value); see also Fig 1 A in Nguyen_2015_PMID_25899055 (0,98 pL) and Fig. 3 in Froelich_2011_PMID_22198148	Confocal microscopy
142		Phloem parenchyma cell volume (Minor veins, excluding cell wall)	0.6321			pL	Calculation	PPC size seems highly variable : Cayla_2014_PMID_25714357 confocal images report a diameter of 17 µm with a length of 65 to 100 µm with a cellular volume of approx. 15 pL; however, TEM cross section (Fig.3 in Haritatos_2000_PMID_10923710 or Fig.2 in Chen_2018_PMID_29483267), show smaller PPC cells with a cross section of about 20 µm^2 for a total volume of about 2 pL.	Confocal microscopy, TEM
143		Phloem sieve element cell volume (Minor veins, excluding cell wall)	0.1404			pL	Calclation
144		Xylem parenchyma cell volume (Minor veins, excluding cell wall)	0.532			pL	Calculation	Fig1a in Smith_2013_PMID_24096341 shows several root xylem parenchyma cells with an average length of 25 µm; Minor vein cross section in Haritatos_2000_PMID_10923710 shows an average section of 14 µm^2 for XPC cells	TEM
145		Xylem tracheary element lumen section (Minor veins, excluding cell wall)	0.373			pL
146
147	Vessel cells numbers in the reference leaf 6
148
149	Primary vein: Cells number per leaf	Primary vein (mid-vein) cells numbers in leaf n°6
150
151		Bundle sheath cells in leaf n°6 primary vein	0			number (per leaf n°6)		Absence of bundle sheath cells in the primary vein
152		Cambial cells in leaf n°6 primary vein	n.a.			number (per leaf n°6)		Cell length n.a.
153		Phloem companion cells number in leaf n°6 primary vein, assuming a conic shape	4000			number (per leaf n°6)	Calculation	Calculation based on dividing total vein length by the length of a single cell and multiplying by the number of cells per cross section; the correcting factor 1/3 is applied, assuming the main vein is a cone and not a cylinder
154		Phloem parenchyma cells number in leaf n°6 primary vein, assuming a conic shape	8400			number (per leaf n°6)	Calculation	Calculation based on dividing total vein length by the length of a single cell and multiplying by the number of cells per cross section; the correcting factor 1/3 is applied, assuming the main vein is a cone and not a cylinder
155		Phloem sieve element cells number in leaf n°6 primary vein, assuming a conic shape	1200			number (per leaf n°6)	Calculation	Calculation based on dividing total vein length by the length of a single cell and multiplying by the number of cells per cross section; the correcting factor 1/3 is applied, assuming the main vein is a cone and not a cylinder
156		Xylem parenchyma cells number in leaf n°6 primary vein, assuming a conic shape	18400			number (per leaf n°6)	Calculation	Calculation based on dividing total vein length by the length of a single cell and multiplying by the number of cells per cross section; the correcting factor 1/3 is applied, assuming the main vein is a cone and not a cylinder
157		Xylem tracheary element number in leaf n°6 primary vein, assuming a conic shape	1500			number (per leaf n°6)	Calculation	Calculation based on dividing total vein length by the length of a single cell and multiplying by the number of cells per cross section; the correcting factor 1/3 is applied, assuming the main vein is a cone and not a cylinder
158
159
160		Total vessel cells number in leaf n°6 primary vein (TE excluded)	32000			number (per leaf n°6)		Assuming primary vein cross section is constant along the leaf; if one assumes the primary vein is a cone the actual cell number could be 1/3rd of the computed value
161
162	Secondary veins: Cells number per leaf	Secondary veins cells number in leaf n°6
163
164		Bundle sheath cells in leaf n°6 secondary veins	21000			number (per leaf n°6)	Calculation
165		Cambial cell in leaf secondary veins	n.a.			number (per leaf n°6)
166		Phloem companion cell number in leaf n°6 secondary veins	14000			number (per leaf n°6)	Calculation	Calculation based on dividing total vein length by the length of a single cell and multiplying by the number of cells per cross section.
167		Phloem parenchyma cell number in leaf n°6 secondary veins	22000			number (per leaf n°6)	Calculation	Calculation based on dividing total vein length by the length of a single cell and multiplying by the number of cells per cross section.
168		Phloem sieve element cell number in leaf n°6 secondary veins	7000			number (per leaf n°6)	Calculation	Calculation based on dividing total vein length by the length of a single cell and multiplying by the number of cells per cross section.
169		Xylem parenchyma cell number in leaf n°6 secondary veins	27000			number (per leaf n°6)	Calculation	Calculation based on dividing total vein length by the length of a single cell and multiplying by the number of cells per cross section.
170		Xylem tracheary element number in leaf n°6 secondary veins	9600			number (per leaf n°6)	Calculation	TE are dead cells freely connected to each other by their ends; the figure is given as an indication
171
172		Total vessel cells number in leaf n°6 secondary veins, TE excluded (dead cells)	70000			number (per leaf n°6)	Calculation	Calculation is based on secondary vein length (102 mm, see above) in leaf n°6 (121 mm^2), cell number per cross section (single image in Kang_2007_PMID_17569988) and an average vessel cell length of 50 µm.
173
174	Minor veins: Cells number per leaf	Minor veins (3rd, 4th and 5th order veins) cells number in leaf n°6 (121 mm2)
175
176		Bundle sheath cells in leaf n°6 minor veins	42000			number (per leaf n°6)	Calculation
177		Cambial cells in leaf n°6 minor veins	n.a.			number (per leaf n°6)
178		Phloem companion cell number in leaf n°6 minor veins	31000			number (per leaf n°6)	Calculation	Calculation based on dividing total minor vein length by the length of a single cell and multiplying by the number of cells per cross section.
179		Phloem parenchyma cell number in leaf n°6 minor veins	48000			number (per leaf n°6)	Calculation	Calculation based on dividing total minor vein length by the length of a single cell and multiplying by the number of cells per cross section.
180		Phloem sieve element cell number in leaf n°6 minor veins	15000			number (per leaf n°6)	Calculation	Calculation based on dividing total minor vein length by the length of a single cell and multiplying by the number of cells per cross section.
181		Xylem parenchyma cell number in leaf n°6 minor veins	59000			number (per leaf n°6)	Calculation	Calculation based on dividing total minor vein length by the length of a single cell (assumed to be of 50 µm) and multiplying by the number of cells per cross section.
182		Xylem tracheary element number in leaf n°6 minor veins	21000			number (per leaf n°6)	Calculation	TE are dead cells freely connected to each other by their ends; the figure is given as an indication
183
184		Total vessel cells number in leaf n°6 minor veins (3rd,4th,5th orders), TE excluded (dead cells)	153000			number (per leaf n°6)	Calculation	This value based on microscopic data is close to the value given in Table 1 p 69 in Phloem: Methods and Protocols, Liesche J. Ed (2019) chapter 5 Stewart et al., Quantification of Leaf Phloem Anatomical Features with Microscopy: 1607 vessel cells per mm^2, i.e. 194 500 phloem cells per leaf n°6 (121 mm^2)).
185
186
187	Total veins cells number per leaf	Cells number in all veins (1st+2nd+3rd+4th+5th) in leaf n°6 (121 mm2)
188
189		Bundle sheath cells number in leaf n°6	63000			number
190		Cambial cells	n.a.
191		Phloem companion cell number in leaf n°6	49000			number	Calculation
192		Phloem parenchyma cell number in leaf n°6	78000			number	Calculation
193		Phloem sieve element cell number in leaf n°6	23000			number	Calculation
194		Xylem parenchyma cell number in leaf n°6	104000			number	Calculation
195		Xylem tracheary element number in leaf n°6	32000			number	Calculation	Xylem tracheides are dead cells without any cell wall between them in the longitudinal direction. This number is calculated using the length of root young (living) tracheides, the number of tracheides per vein cross section and veins length.
196
197		Total veins cells number in leaf n°6 (1st+2nd+3rd+4th+5th), TE (dead cells) excluded	254000			number	Calculation	This value is based on estimations detailed above for primary vein (assumed to be a cone) and for secondary veins (we assumed the same number of cells per secondary vein cross section, whatever their position in the leaf).
198
199	Vessel and bundle sheath Cells total volume in leaf n°6	(using microscopic parameters)
200
201	Primary vein	Primary vein total cells cellular volumes in one leaf n°6
202
203	Primary vein: cells volume per leaf n°6	Bundle sheath cells volume in leaf n°6 primary vein	0
204		Cambial cell volume in leaf n°6 primary vein (excluding cell wall)	n.a.
205		Phloem companion cell volume in leaf n°6 primary vein (excluding cell wall)	0.0034			µL	Calculation	Assuming same cell volume as in secondary veins
206		Phloem parenchyma cell volume in leaf n°6 primary vein (excluding cell wall)	0.00530964			µL	Calculation	Assuming same cell volume as in secondary veins
207		Phloem sieve element cell volume in leaf n°6 primary vein (excluding cell wall)	0.00016848			µL	Calculation	Assuming same cell volume as in secondary veins
208		Xylem parenchyma cell volume in leaf n°6 primary vein (excluding cell wall)	0.0097888			µL	Calculation	Assuming same cell volume as in secondary veins
209		Xylem tracheary element lumen volume in leaf n°6 primary vein (excluding cell wall)	0.0005595			µl	Calculation
210
211		Total vessel cell volume in primary vein	0.0192264			µL	Calculation
212
213	Secondary veins	Secondary vein cells volumes in one leaf n°6
214
215	Secondary veins: cells volume per leaf n°6	Bundle sheath cells volume in leaf n°6 secondary vein (excluding cell wall)	0.214767			µL	Calculation	We assumed the same volume of bundle sheath cells in secondary and higher order veins
216		Cambial cell volume in leaf n°6 secondary vein (excluding cell wall)	n.a.			µL
217		Phloem companion cell volume in leaf n°6 secondary veins (excluding cell wall)	0.0119			µL	Calculation	Assumed to be the same as in minor veins
218		Phloem parenchyma cell volume in leaf n°6 secondary veins (excluding cell wall)	0.0139062			µL	Calculation	Assumed to be the same as in minor veins
219		Phloem sieve element cell volume in leaf n°6 secondary veins (excluding cell walls)	0.0009828			µL	Calculation	Assumed to be the same as in minor veins
220		Xylem parenchyma cell volume in leaf n°6 secondary veins (excluding cell wall)	0.014364			µL	Calculation	Assumed to be the same as in minor veins
221		Xylem tracheary element LUMEN volume in leaf n°6 secondary vein (excluding cell wall)	0.0035808			µL	Calculation
222
223		total phloem cell volume in leaf n°6 secondary veins (excluding cell wall)	0.026789			µL	Calculation
224		total xylem cell volume in leaf n°6 secondary veins (excluding cell wall)	0.0179448			µL	Calculation
225
226		Total vessel cell volume in secondary veins (excluding cell walls)	0.0447338			µL
227
228	Minor veins	Minor veins (3rd, 4th and 5th order) cells volumes in one leaf n°6
229
230	Minor veins: cells volume per leaf n°6	Bundle sheath cells volume in leaf n°6 minor vein (excluding cell wall)	0.429534			µL	Calculation
231		Cambial cell volume in leaf n°6 minor veins (excluding cell wall)	n.a.
232		Phloem companion cell volume in leaf n°6 minor veins (excluding cell wall)	0.02635			µL	Calculation
233		Phloem parenchyma cell volume in leaf n°6 minor veins (excluding cell wall)	0.0303408			µL	Calculation
234		Phloem sieve element cell volume in leaf n°6 minor veins (excluding cell wall)	0.002106
235		Xylem parenchyma cell volume in leaf n°6 minor veins (excluding cell wall)	0.031388			µL	Calculation
236		Xylem tracheary element lumen volume in leaf n°6 minor vein (excluding cell wall)	0.007833			µL
237
238		total phloem cell volume in leaf n°6 minor veins (excluding cell wall)	0.0587968			µL	Calculation
239		total xylem cell volume in leaf n°6 minor veins (excluding cell wall)	0.039221			µL	Calculation
240
241		Total vessel cells volume in leaf n°6 minor veins (3rd,4th,5th orders) excluding cell walls.	0.0980178			µL	Calculation
242
243		% of vessel cells volume from primary vein	11.8698			%	Calculation
244		% of vessel cells volume from secondary vein	27.6172			%	Calculation
245		% of vessel cells volume from minor veins	60.513			%	Calculation
246
247	Total vessel cell types volumes in all veins of leaf n°6	For the reference leaf n°6 area of 121 mm^2
248
249	Total vein cells volume per leaf	Bundle sheath cells volume in leaf n°6 (excluding cell wall)	0.644301			µL	Calculation
250		Cambial cell volume in leaf n°6 (excluding cell wall)	n.a.
251		Phloem companion cell volume in leaf n°6 (excluding cell wall)	0.04165			µL	Calculation
252		Phloem parenchyma cell volume in leaf n°6 (excluding cell wall)	0.0495566			µL	Calculation
253		Phloem sieve element cell volume in leaf n°6 (excluding cell wall)	0.00325728			µL	Calculation
254		Xylem parenchyma cell volume in leaf n°6 (excluding cell wall)	0.0555408			µL	Calculation
255		Xylem tracheary element lumen volume in leaf n°6 (excluding cell wall)	0.0119733			µL	Calculation
256
257		Total cellular volume from vessels cells in leaf n°6 (excluding cell walls and bundle sheath cells)	0.161978			µL	Calculation
258
259		% vein volume in leaf 6 (excluding cell wall and bundle sheath cells)	0.651987			%	Calculation
260
261	Sap volume in leaf n°6	Sap volume in leaf n°6
262
263		Phloem sap in leaf n°6	0.00325728			µL	Calculation
264		Xylem sap in leaf n°6	0.0119733			µL	Calculation
265
266	Individual vessel cells volumes per g FW	Individual vessel cells volumes per g FW
267
268	Vessels cells vol. per g LFW	Bundle sheath cells volume (excluding cell wall) per g FW leaf n°6	29.2864			µL/g LFW
269		Cambiale cell volume (excluding cell wall) per g FW leaf n°6	n.a.
270		Phloem companion cell volume (excluding cell wall) per g FW leaf n°6	1.89318			µl/g LFW	Calculation
271		Phloem parenchyma cell volume (excluding cell wall) per g FW leaf n°6	2.25257			µl/g LFW	Calculation
272		Phloem sieve element cell volume (excluding cell wall) per g FW leaf n°6	0.148058			µl/g LFW	Calculation
273		Xylem parenchyma cell volume (excluding cell wall) per g FW leaf n°6	2.52458			µl/g LFW	Calculation
274		Xylem treachary element volume (excluding cell wall) per g FW leaf n°6	0.544241			µl/g LFW	Calculation
275
276		Total vessel cells volume per g FW leaf n°6	7.36264			µl/g LFW	Calculation
277
278	Sap volume in leaf n°6 per g FW	Sap volume in leaf n°6 (per g FW)
279		Phloem sap volume per g FW leaf n°6	0.148058			µL/g LFW	Calculation
280		Xylem sap volume per g FW leaf n°6	0.544241			µL/g LFW	Calculation
281
282	Calculated cell densities (cells per mm^2)	based on microscopic data
283
284	Vessel cells densities (per leaf area)	Bundle sheath cell density	520.661			number per mm^2	Calculation
285		Cambial cells density	n.a.
286		Phloem companion cell density	404.959			number per mm^2	Calculation
287		Phloem parenchyma cell density	644.628			number per mm^2	Calculation
288		Phloem sieve element cell density	190.083			number per mm^2	Calculation
289		Xylem parenchyma cell density	859.504			number per mm^2	Calculation
290		Xylem tracheary element density	264.463			number per mm^2	Calculation
291
292		Total vessel cells densities (per leaf surface area, bundle sheath cells excluded)	2360			number per mm^2	Calculation
293
294
295
296	Calculated cell volumes for all vein orders per square meter	Calculated cell volumes for all vein orders
297
298	Vessels cells volume per square meter (all vein orders)	Bundle sheath cell volume (excluding cell wall) per m^2 (2nd to 5th order vein)	5300			mm3/m^2	Calculation
299		Cambial cells volume (excluding cell wall) per m^2 (all vein orders)	n.a.
300		Phloem companion cell volume (excluding cell wall) per m^2 (all vein orders)	340			mm3/m^2	Calculation
301		Phloem parenchyma cell volume (excluding cell wall) per m^2 (all vein orders)	410			mm3/m^2	Calculation
302		Phloem sieve element cell volume (excluding cell wall) per m^2 (all vein orders)	26.9197			mm3/m^2	Calculation
303		Xylem parenchyma cell volume (excluding cell wall) per m^2 (all vein orders)	460			mm3/m^2	Calculation
304		Xylem tracheary element LUMEN volume (excluding cell wall) per m^2 (all vein orders)	100			mm^3/m^2	Calculation
305
306		Total vessel cells volume per leaf m^2 (all vein orders, bundle sheath cells excluded)	1300			mm3/m^2	Calculation
307
308
309	Calculated cell volumes per square meter for 2nd and minor veins	Calculated cell volumes for 2nd and minor veins
310
311	Minor veins cells volume per square meter (2nd and > vein orders)	Cambial cells volume (excluding cell wall) per m^2 (2nd and higher order veins)	n.a.
312		Phloem companion cell volume (excluding cell wall) per m^2 (2nd and higher order veins)	320			mm^3/m^2	Calculation
313		Phloem parenchyma cell volume (excluding cell wall) per m^2 (2nd and higher order veins)	370			mm^3/m^2	Calculation
314		Phloem sieve element cell volume (excluding cell wall) per m^2 (2nd and higher order veins)	25.5273			mm^3/m^2	Calculation
315		Xylem parenchyma cell volume (excluding cell wall) per m^2 (2nd and higher order veins)	380			mm^3/m^2	Calculation
316		Xylem tracheary element volume (excluding cell wall) per m^2 (2nd and higher order veins)	90			mm^3/m^2	Calculation

## Sheet: Table S1.3(minor veins cells n)
Supplementary Table S.3: Compilation of published cells numbers per minor veins cross section (3rd, 4th and 5th vein orders) in Arabidopsis Col-0
Reference	Kang_2002_PMID_12447534	See Phloem: Methods and Protocols, Liesche J. Ed (2019) chapter 5 Stewart et al., Quantification of Leaf Phloem Anatomical Features with Microscopy p 55-	Cohu_2013_PMID_23898338	Haritatos_2000_PMID_10923710	Stewart_2018_PMID_29910820		Döring_2020_PMID_30447112	Wei_2021_PMID_34315604	Wei_2022_PMID_35609084		Nguyen_2015_PMID_25899055	Chen_2018_PMID_29483267	Cohu_2013_PMID_23847643
Growth conditions	Short-days (10H light)	n.a.	Short-days (9H light)	Short days (12H light)	Short days (10H light)		Long days (14H light)	n.a.	Long-days, mature leaf		Long days (16H light)	Long days (16H light)	Short days (9H light)
Figure or table in the reference used		Figure 3 p 65		Figure 3	Table 1	Standard error	Figure 4A (third order vein)		Figure 4	standard error	Figure 1C	Figure 2C	Figure 2A
Bundle sheath cells per minor vein cross section		9					7	8	7.5	6 to 9		6
Cambial cells per minor vein cross section		7		0			0		0			0	3
Phloem companion cells per minor vein cross section		14		3	11.8	0.4	4		5	1 to 10		9	14
Phloem parenchyma cells per minor vein cross section		11		8	11.8	0.4	7		2	1 to 6		7	6
Phloem sieve elements per minor vein cross section		9	12	5	7	0.4	2		4	1 to 8		6	7
Xylem parenchyma cells per minor vein cross section		3		6	5.8	0.6	2		6	3 to 6		5	10
Xylem treachary elements per minor vein cross section		3	7	2	3.46	0.37	4	6	3	1 to 3		2	4
Total cell content per minor vein cross section	41	49		24	39.86		19	21	20		42	29	41
Comment					PCC +PPC = 23.7+/-0,8. Same amount of PCC and PPC assumed
	Average	Standard error
Average Bundle sheath cells per minor vein cross section	7.5	1.12
Average Cambial cells per minor vein cross section	1.66667	2.9
Average Phloem companion cells per minor vein cross section	9.63333	4.4
Average Phloem parenchyma cells per minor vein cross section	7.54286	3.3
Average Phloem sieve elements per minor vein cross section	6.5	2.3
Average Xylem parenchyma cells per minor vein cross section	5.4	2.6
Average Xylem treachary elements per minor vein cross section	3.82889	1.3
Calculated sum (from individual cells averaged number)	42.0717
Total average nb of cells per cross section from different studies	40.4051

## Sheet: Table S1.4 (ER,Golgi)
Supplementary Table 1.3: cytosol, ER and Golgi fractional volume occupancy calculations			References	Comment	Method	Growth condition	Plant	Plant stage
Abaxial epidermal cell
"true" cytosol+ ER+Golgi + nucleus	4.96	% of cell volume	Winter_1994_Planta_vol_193_pp_530_535	In Spinacia oleracea (spinach) epidermal cells: cytosol plus ER + Golgi + nucleus occupy 4.96% of the epidermal cell volume	Analyses of 2D TEM images		Spinacia oleracea
nucleus	0.153439	% of cell volume	See Table S1.1, Sheet_1
"true" cytosol+ER+Golgi	4.80656	% of cell volume	Calculation
ER	3.23	% of (cytosol + ER + golgi volume)	Bouchekhima_2009_PMID_19397745	In Nicotiana tabacum epidermal cells, ER occupies 1405 µm^3 of a 41898 µm^3 cytosolic volume (i.e. 3.23% of the volume of cytosol analyzed).	Confocal microscopy	Nicotiana tabacum cv petit Havana SR1 was grown in greenhouse conditions	Nicotiana tabacum	5- to 8-week-old leaves
Golgi	0.323	% of (cytosol + ER + golgi volume)	Boevink_2002_PMID_9750355	We assumed golgi represents 10% of the ER volume based on visual inspection of pictures in Boevink_2002_PMID_9750355.	Confocal microscopy	Nicotiana clevelandii cultured cells	Nicotiana clevelandii
ER	0.155252	% of cell volume	Calculation
Golgi	0.0155252	% of cell volume	Calculation
"true" cytosol	4.63578	% of cell volume	Calculation
Adaxial epidermal cell
"true" cytosol+ ER+Golgi+nucleus	4.96	% of cell volume	Winter_1994_Planta_vol_193_pp_530_535	In Spinacia oleracea epidermal cells cytosol plus ER + Golgi + nucleus occupy 4.96% of the epidermal cell volume. We provisionally assumed the same value for Arabidopsis.			Spinacia oleracea
nucleus	0.074359	% of cell volume	See Table S1.1, Sheet_1
"true" cytosol+ER+Golgi	4.88564	% of cell volume	Calculation
ER	3.23	% of (cytosol + ER + golgi volume)	Bouchekhima_2009_PMID_19397745	In Nicotiana tabacum epidermal cells, ER occupies 1405 µm^3 of a 41898 µm^3 cytosolic volume (i.e. 3.23% of the volume of cytosol analyzed). We provisionally assumed the same value for Arabidopsis.	Confocal microscopy	Nicotiana tabacum cv petit Havana SR1 was grown in greenhouse conditions	Nicotiana tabacum	5- to 8-week-old leaves
Golgi	0.323	% of (cytosol + ER + golgi volume)	Calculation
ER	0.160208	% cell volume	Calculation
Golgi	0.0160208	% of cell volume	Calculation
"true" cytosol	4.70941	% cell volume	Calculation
Palisade mesophyll cell
"true" cytosol+ER+Golgi	3.77	% of cell volume	Koffler_2013_PMID_23265941	We assumed the same value as in Koffler_2013_PMID_23265941 for Arabidopsis thaliana spongy mesophyll cells.	2D analyses of TEM images	Short-day light regime (9H light); 22°C/18°C; himidity 60%; 150 µmol photons/m^2/s	Arabidopsis thaliana
ER	3.23	% of (cytosol + ER + golgi volume)	Bouchekhima_2009_PMID_19397745	In Nicotiana tabacum epidermal cells, ER occupies 1405 µm^3 of a 41898 µm^3 cytosolic volume (i.e. 3.23% of the volume of cytosol analyzed).	Confocal microscopy	Nicotiana tabacum cv petit Havana SR1 was grown in greenhouse conditions	Nicotiana tabacum	5- to 8-week-old leaves
Golgi	0.323	% of (cytosol + ER + golgi volume)	Calculation	We assumed golgi represents 10% of the ER volume based on visual inspection of pictures in Boevink_2002_PMID_9750355.	Confocal microscopy	Nicotiana clevelandii cultured cells	Nicotiana clevelandii
ER	0.121771	% of cell volume	Calculation
Golgi	0.0121771	% of cell volume	Calculation
"true" cytosol	3.63605	% of cell volume	Calculation
Spongy mesophyll cell
"true" cytosol+ER+Golgi	3.77	% of cell volume	Koffler_2013_PMID_23265941	Koffler_2013_PMID_23265941 indicates that cytosol+ER+Golgi represents 3.77% of the cell volume, and cells have appearance of spongy mesophyll cells (plants were grown in short day conditions)	2D analyses of TEM images	Short-day light regime (9H light); 22°C/18°C; himidity 60%; 150 µmol photons/m^2/s	Arabidopsis thaliana
ER	3.23	% of (cytosol + ER + golgi volume)	Bouchekhima_2009_PMID_19397745	In Nicotiana tabacum epidermal cells, ER occupies 1405 µm^3 of a 41898 µm^3 cytosolic volume (i.e. 3.23% of the volume of cytosol analyzed).	Confocal microscopy	Nicotiana tabacum cv petit Havana SR1 was grown in greenhouse conditions	Nicotiana tabacum	5- to 8-week-old leaves
Golgi	0.323	% of (cytosol + ER + golgi volume)	Calculation
ER	0.121771	% of cell volume	Calculation
Golgi	0.0121771	% of cell volume	Calculation
"true" cytosol	3.63605	% of cell volume	Calculation

## Sheet: TableS.1.5 (areas, cell wall)
Table S1.4: membranes areas and cell wall volumes
		Values	Experimental error	Min/Max values	units	References	Comments	Methods	Growth conditions	Plant stage
	Leaf n°6 area	121	17.8		mm^2	See Table S1.1
	Abaxial (lower side) epidermal pavement cells cell wall thickness	0.15			µm	This work (Supplem. Fig S1)	CryoSEM with cryofracture measurements (see Supplementary Fig. S1, this work); this value is in aggrement with TEM data (ca. 100 nm, see Fig. 2C in Akita_2016_PMID:26960821)	CryoSEM with cryofracture	Long-day light regime, 16 H light, 170 µmol photons/m^2/s, 21/17 °C, 65% RH	4-week-old plants, stage 3.5
	Adaxial (upper side) epidermal pavement cells cell wall thickness	0.15			µm	This work (Supplem. Fig S1)	We assumed the same value as measured for abaxial cells
	Basal trichome cells cell wall thickness	n.d.
	Bundle sheath cells cell wall thickness	0.15				See Comment	We assumed the same value as for mesophyll cell, in agreement with Fig. 4D in Wei_2021_PMID_34315604
	Cambial vein cells density cell wall thickness	n.d.
	Hydathode cells cell wall thickness	n.d.
	palisade mesophyll cells cell wall thickness	0.15			µm	This work (Supplem. Fig S1)	See Supplementary Fig. S1, (this work) ; measurements indicate cell wall thicknesses values between 100 and 200 nm. We assumed an average value of 150 nm.	CryoSEM with cryofracture	Long-day light regime, 16 H light, 170 µmol photons/m^2/s, 21/17 °C, 65% RH	4-week-old plants, stage 3.5
	Phloem companion cell cell wall thickness	0.15			µm	Haritatos_2000_PMID_10923710	Cell wall thickness of phloem companion and phloem parenchyma cells and xylem parenchyma cells, appear identical in Fig. 3 from Haritatos_2000_PMID_10923710: 0.15 µm	TEM	Short-day light regime, 12 H light, 200 µmol photons/m^2/s, 20/18 °C, ND RH	Mature leaf (see Fig. 2 in Haritatos_2000_PMID_10923710)
	Phloem parenchyma cells cell wall thickness	0.15			µm	Haritatos_2000_PMID_10923710	Cell wall thickness of phloem parenchyma and phloem companion cells and xylem parenchyma cells, appear identical in Fig. 3 from Haritatos_2000_PMID_10923710: 0.15 µm	TEM	Short-day light regime, 12 H light, 200 µmol photons/m^2/s, 20/18 °C, ND RH	Mature leaf (see Fig. 2 in Haritatos_2000_PMID_10923710)
	Phloem sieve element cell wall thickness	0.3			µm	Froelich_2011_PMID_22198148	See Table 2 in Froelich_2011_PMID:22198148	TEM	Long-day light regime, 16 H light, ND µmol photons/m^2/s, 25 °C, ND RH; MS agar plus sucrose	4 leaf state
	Spongy mesophyll cells cell wall thickness	0.15			µm	This work (Supplem. Fig S1)	See Supplementary Fig. S1, (this work) ; measurements indicate cell wall thicknesses values between 100 and 200 nm. We assumed an average value of 150 nm.	CryoSEM with cryofracture	Long-day light regime, 16 H light, 170 µmol photons/m^2/s, 21/17 °C, 65% RH	4-week-old plants, stage 3.5
	Stomatal abaxial epidermis cell wall thickness	0.5			µm	Woolfenden_2017_PMID_28741858	We assumed a homogenous cell wall surface (the cell wall at the tips of the cells are actually thinner see Fig. 2D in Akita_2016_PMID:26960821 and Fig. 25 in Zhao_1999_PMID_10406715).	TEM
	Stomatal adaxial epidermis cell wall thickness	0.5			µm	Woolfenden_2017_PMID_28741858	We assumed a homogenous cell wall surface (the cell wall at the tips of the cells are actually thinner see Fig. 2D in Akita_2016_PMID:26960821)	TEM
	Trichome cells cell wall thickness			0.05 to 0.2	µm	Yanagisawa_2015_PMID_27246881	See Fig 2h in Yanagisawa_2015_PMID:27246881		Continuous illumination, MS-agar grown plants with 1% sucrose; 22°C
	Xylem parenchyma cells cell wall thickness	0.15			µm	Haritatos_2000_PMID_10923710	Cell wall thickness of xylem parenchyma cells, phloem companion and phloem parenchyma cells appear identical in Fig. 3 from Haritatos_2000_PMID_10923710: 0.15 µm	TEM	Short-day light regime, 12 H light, 200 µmol photons/m^2/s, 20/18 °C, ND RH
	Xylem tracheide cells cell wall thickness	1	0.3		µm	Wei_2022_biorxiv_475004v1	See figure 3A,B in Wei_2022_biorxiv_475004v1	Confocal microscopy	Long-day light regime, 16H, 120 µmol/m^2/s, 22°C, 18°C, ND RH	4-5 week-old seedlings
Stomata guard cell surface metrics	Stomata (i.e. two guard cells) metrics : one guard cell modeled as a half-tore with 2 disks at extremeties
	Surface area occupied by one stomata (two cells plus one pore) -abaxial or adaxial sides (projected surface)	175	9		µm^2	Ahuja_2021_PMID_33503919	Stomata complex surface is assumed to be the same on both epidermis side		Long-day light regime, 16 H light, 80 µmol photons/m^2/s, 22/18 °C, 40/70 RH	17 day-old rosette leaf
	Small radius of two guard cells modeled as a tore (radius of the cell), cell wall excluded	3	0.6		µm	Ahuja_2021_PMID_33503919	Pictures in Fig. 10C were used for measurements	Confocal microscopy	Long-day light regime, 16 H light, 80 µmol photons/m^2/s, 22/18 °C, 40/70 RH	17 day-old rosette leaf
	Large radius of two guard cells modeled as a tore (from pore center to cell center)	7.5	0.15		µm	Ahuja_2021_PMID_33503919	Pictures in Fig. 10C were used for measurements	Confocal microscopy	Long-day light regime, 16 H light, 80 µmol photons/m^2/s, 22/18 °C, 40/70 RH	17 day-old rosette leaf
	One guard cell surface area	500			µm^2	Calculation	Total surface of one guard cell is assumed to be (i) the surface of a half-tor (2*Pi^2*r*R) with large radius (R, from pore centre to cell center) of 7.5 µm and small radius (r, cell radius) of 3 µm plus (ii) two extremities (surfaces of disks with a radius of 3 µm).
	Stomatal abaxial (bottom) cells density	184	21		number per mm^2	Wuyts_2012_PMID_22471732	See Table S1.1	Binocular microscope and dedicated image analysis software	Long-day light regime, 16H light, 166 µmol photons/m^2/s, 22°C, 72% RH, 0.65 VPD	Leaf n°6, 21 day after initiation
	Stomatal adaxial (top) cells density	147	42		number per mm^2	Wuyts_2012_PMID_22471732	See Table S1.1	Binocular microscope and dedicated image analysis software	Long-day light regime, 16H light, 166 µmol photons/m^2/s, 22°C, 72% RH, 0.65 VPD	Leaf n°6, 21 day after initiation
	Leaf 6 surface area occupied by all the stomata complexes in the abaxial side of epidermis of one leaf 6	3900000			µm^2	Calculation
	Leaf 6 surface area occupied by all the stomata complexes in the adaxial side epidermis of one leaf 6	3110000			µm^2	Calculation
	% of leaf surface occupied by all the stomata complexes in the abaxial epidermis of one leaf 6	3.22314			%	Calculation	The 10^6 factor converts mm^2 into µm^2
	% of leaf surface occupied by stomata complexes in the adaxial epidermis	2.57025			%	Calculation	The 10^6 factor converts mm^2 into µm^2
Abaxial (bottom) pavement cells surface metrics	Abaxial epidermal pavement cells density	480	30		number per mm^2	Wuyts_2012_PMID_22471732	See Table S1.1
	Leaf 6 surface area occupied by abaxial epidermal pavement cells in one leaf 6 (stomata surface deduced, trichomes ignored)	117000000			µm^2	Calculation	The 10^6 factor converts mm^2 into µm^2
	Average surface area of the puzzle piece shape of an abaxial epidermal cell	2010			µm^2	Calculation
	(Abaxial epidermal pavement Cell surface area)/ (Abaxial epidermal pavement cell perimeter)	14			ratio	Kawade_2017_PMID 28926847	This value was obtained from Fig 1 in Kawade _2017 (average of 3 cells). This value is close to the value of 14.4 published for old cotyledons (Zhang_2011_PMID_21284861		ND	leaves of 30-day-old plants
	Average cell perimeter of an abaxial epidermal pavement cell	143.571			µm	Calculation
	Height of an abaxial epidermal pavement cell (one cell)	6			µm	Wuyts_2012_PMID_22471732
	Average abaxial pavement cell undulate anticlinal wall surface area (one cell)	860			µm^2	Calculation	The pavement cells were modelled as jigsaw puzzle pieces with vertical sides
	Average abaxial epidermal total cell surface area (two periclinal walls plus one undulate anticlinal wall, for one cell)	4900			µm^2	Calculation	The pavement cells were modelled as jigsaw puzzle pieces with vertical sides
	Total abaxial pavement cell surface area (periclinal surface faces plus anticlinal wall) in leaf 6	285000000			µm^2	Calculation
Adaxial (top) pavement cells surface metrics	Adaxial epidermal pavement cells density	350	50		number per mm^2	Wuyts_2012_PMID_22471732	See Table S1.1
	Leaf surface area occupied by adaxial epidermal pavement cells in one leaf 6 (stomata surface deduced, trichomes ignored)	118000000			µm^2	Calculation
	Average surface area of the puzzle piece shape of an adaxial epidermal cell	2800			µm^2	Calculation
	(Adaxial Epidermal pavement Cell surface area)/(Adaxial epidermal pavement cell perimeter)	14			ratio	Kawade_2017_PMID 28926847	We assumed the same value as measured for abaxial epidermal pavement cells		ND	leaves of 30-day-old plants
	Average cell perimeter of an adaxial epidermal pavement cell	200			µm	Calculation
	Height of adaxial epidermal pavement cells	8			µm	Wuyts_2012_PMID_22471732
	Average adaxial pavement cell undulate anticlinal wall surface area (one cell)	1600			µm^2	Calculation	The pavement cells were modelled as jigsaw puzzle pieces with vertical sides
	Average adaxial epidermal total cell surface area (two puzzle faces plus anticlinal wall, for one cell)	7200			µm^2	Calculation
	Total adaxial pavement total cell surface area (upper and low periclinal walls plus anticlinal wall) in leaf 6	305000000			µm2	Calculation
Bundle sheath cells surface metrics	Bundle sheath cell is modeled as a cylinder
	Bundle sheath cell density	520.661			number per mm^2	See Table S1.1
	Bundle sheath cell volume, excluding cell wall	10.227			pL	See Table S1.2
	Bundle sheath cell length	48.7	14		µm	See Table S1.2
	Bundle sheath cells section, excluding cell wall	210		170 to 250	µm^2	See Table S1.2
	Bundle sheath cell radius, excluding cell wall	8.17588			µm	Calculation	The radius was calculated from the average section of bundle sheath cells assming a cylindrical shape of the cell.
	Bundle sheath cell surface (one cell)	2900			µm^2	Calculation	Bundle sheath cells are modeled as cylinders with radius of 8.2 µm and heigth of 48.7 µm: surface is :(cell height) x (cell perimeter) + 2 x (cell section).
	Total bundle sheath cell surface per leaf 6	183000000			µm^2	Calculation
	Total bundle sheath cell surface per mm^2 of leaf 6	1510000			µm^2/mm^2	Calculation
Palisade mesophyll cells surface metrics	Palisade cell modelled as a cylinder with two oblate spheroid caps with total volume of 100 pL (excluding cell wall)
	Palisadic cell volume (one cylinder + 2 oblate spheroid caps)	100000			µm^3	Calculation	Palisade cell volume (100 pL, as measured in Wuyts_2012_PMID_22471732 was converted into fL (equivalent to µm^3) for homegeneity reasons.
	Height of cylinder	50			µm	Calculation	Palisade cells are modelled as a cylinder with two half oblate spheroid ends; we assumed the height of the cylinder is 50 µm and the half vertical radius of the oblate sphreroid is 5 µm based on estimation from the data in Wuyts_2012_PMID_22471732. The radius of the cell was adjusted to 23.7 µm to obtain the average volume of 100 pL as measured in Wuyts_2012_PMID_22471732.
	Oblate spheroid radius (rs)	5			µm	Calculation	Palisade cells are modelled as a cylinder with two half oblate spheroid ends; we assumed the vertical radius of the oblate spheroid is 5 µm based on estimation from the data in Wuyts_2012_PMID_22471732.
	Cylinder radius (rc)	23.7007			µm	See comment	The palisade cell is modelled as a cylinder with two half oblate spheroid ends; we assumed the height of the cylinder is 50 µm (see Wuyts_2012_PMID_22471732) and its radius (rc) was calculated from the formula of capsule volume as described in Govaert_1996_PMID_21127682 using of cell volume of 100 pL (100 000 µm^3) as measured in Wuyts_2012_PMID_22471732 and estimations of cylinder height (50 µm)…
	Oblate spheroid surface	3900			µm^2	Calculation	The two ends of the palisade cell are modeled as two half spheroids; the surface area is calculated with the Knud Thomsen's formula :4.Pi ((r^1.6075*r^1.6075+2*r^1.6075*c^1.6075)/3)^(1/1.6075) with c the vertical radius of the oblate spheroid.
	Palisadic cell surface (one cell)	11300			µm^2	Calculation	The surface of the palisade cells is the sum of the surface of a cylinder of height 50 µM and of radius 23.7 µm and the surface of two half oblate spheroids with radius 23.7 µm, 23.7 µm and 5 µm (vertical axis).
	Palisade cell density	1280	100		number per mm^2	Wuyts_2012_PMID_22471732	See Table S1.1
	Total Palisade cell surface per leaf 6	1750000000			µm^2	Calculation
	Total Palisade cell surface per mm^2 of leaf 6	14500000			µm^2/mm^2	Calculation
Spongy mesophyll cells surface metrics	Spongy mesophyll cell modeled as a sphere with a total volume of 60 pL (excluding cell wall)
	Spongy mesophyll cell volume	60000			µm^3	Wuyts_2012_PMID_22471732	See Table S1.1: 60 pL corresponds to 60 000 fL or µm^3
	Spongy mesophyll cell radius	24.2859			µm	Calculation	Assuming the spongy mesophyll cell is a sphere with a volume of 60 000 µm^3 r is then 24 µm
	Spongy mesophyll cell surface (one cell)	7400			µm^2	Calculation	Assuming the spongy mesophyll cell is a sphere of radius 24 µm
	Spongy mesophyll cells density	620	110		number per mm^2	Wuyts_2012_PMID_22471732	See Table S1.1
	Total Spongy cell surface per leaf 6	555000000			µm^2	Calculation
	Total Spongy cell surface per mm^2 of leaf 6	4600000			µm^2/mm^2	Calculation
Vessel cells surface metrics	Vessel cells length (from Table S1.2)
	Phloem companion cell length	85			µm	Cayla_2014_PMID_25714357	See Table S1.2
	Phloem parenchyma cell length	43	18		µm	Nguyen_2015_PMID_25899055	See Table S1.2
	Phloem sieve element cell length	120			µm	Cayla_2014_PMID_25714357	See Table S1.2
	Xylem parenchyma cell length	25	5		µm	Smith_2013_PMID_24096341	See Table S1.2
	Xylem tracheary element length	50	15		µm	Smith_2013_PMID_24096341	See Table S1.2
	Vessel cells sections excluding cell wall (from Table S1.2)
	Phloem companion cell section (assumed identical for all vein orders, excluding cell wall)	10	3.9		µm^2	Wei_2022_biorxiv_475004v1	See Table S1.2
	Phloem parenchyma cell section (assumed identical for all vein orders, excluding cell wall)	14.7	5.6		µm^2	Wei_2022_biorxiv_475004v1	See Table S1.2
	Phloem sieve element cell section (assumed identical for all vein orders, excluding cell wall)	1.17	0.32		µm^2	Wei_2022_biorxiv_475004v1	See Table S1.2
	Xylem parenchyma cell section (assumed identical for all vein orders, excluding cell wall)	21.28	11.4		µm^2	Wei_2022_biorxiv_475004v1	See Table S1.2
	Xylem tracheary element lumen section (assumed identical for all vein orders, excluding cell wall)	7.46	4		µm^2	Wei_2022_biorxiv_475004v1	See Table S1.2
	Vessel cells radius, excluding cell wall, with cells modeled as cylinders
	Phloem companion cell internal radius (excluding cell wall)	1.78412			µm	Calculation
	Phloem parenchyma cell internal radius (excluding cell wall)	2.16314			µm	Calculation
	Phloem sieve element cell internal radius (excluding cell wall)	0.610264			µm	Calculation
	Xylem parenchyma cell internal radius (excluding cell wall)	2.60262			µm	Calculation
	Xylem tracheary element internal radius (excluding cell wall)	1.54097			µm	Calculation
	Vessel cells "internal" surface (per cell)
	Phloem companion cell surface (one cell)	970			µm^2	Calculation	The cell is modeled as a cylinder
	Phloem parenchyma cell surface (one cell)	610			µm^2	Calculation	The cell is modeled as a cylinder
	Phloem sieve element cell surface (one cell)	460			µm^2	Calculation	The cell is modeled as a cylinder
	Xylem parenchyma cell surface (one cell)	450			µm^2	Calculation	The cell is modeled as a cylinder
	Xylem tracheary element surface (one cell)	480			µm^2	Calculation	Xylem tracheides are modeled as opened cylinders (absence of terminal cell wall)
	Vessels cells number in leaf 6 (from Table S1.2)
	Phloem companion cell number in leaf n°6	49000			number	See Table S1.2
	Phloem parenchyma cell number in leaf n°6	78000			number	See Table S1.2
	Phloem sieve element cell number in leaf n°6	23000			number	See Table S1.2
	Xylem parenchyma cell number in leaf n°6	104000			number	See Table S1.2
	Xylem tracheary element number in leaf n°6	32000			number	See Table S1.2
	Vessels cells surface per leaf 6
	Phloem companion cell surface per leaf 6	47500000			µm^2	Calculation
	Phloem parenchyma cell surface per leaf 6	47600000			µm^2	Calculation
	Phloem sieve element cell surface per leaf 6	10600000			µm^2	Calculation
	Xylem parenchyma cell surface per leaf 6	46800000			µm^2	Calculation
	Xylem tracheary element surface per leaf 6	15400000			µm^2	Calculation	Tracheary elements are devoid of plasma membrane
	Vessels cells surface per mm^2 of leaf 6
	Phloem companion cell surface per mm^2 of leaf 6	390000			µm^2	Calculation
	Phloem parenchyma cell surface per mm^2 of leaf 6	390000			µm^2	Calculation
	Phloem sieve element cell surface per mm^2 of leaf 6	87600			µm^2	Calculation
	Xylem parenchyma cell surface per mm^2 of leaf 6	390000			µm^2	Calculation
	Xylem tracheary element surface per mm^2 of leaf 6	130000			µm^2	Calculation	Tracheary elements are devoid of plasma membrane
	Cell wall volume (cell surface x cell wall thickness)
Cell wall volume (per cell)	Abaxial epidermal pavement cell cell wall volume (one cell)	740			µm^3	Calculation
	Adaxial epidermal pavement cell cell wall volume (one cell)	1100			µm^3	Calculation
	Guard cells cell wall volume (one cell)	250			µm^3	Calculation
	Bundle sheath cell cell wall volume (one cell)	440			µm^3	Calculation
	Palisade mesophyll cell cell wall volume (one cell)	1700			µm^3	Calculation
	Spongy mesophyll cell cell wall volume (one cell)	1100			µm^3	Calculation
	Phloem companion cell, cell wall volume (one cell)	150			µm^3	Calculation
	Phloem parenchyma cell, cell wall volume (one cell)	90			µm^3	Calculation
	Phloem sieve element, cell wall volume (one cell)	140			µm^3	Calculation
	Xylem parenchyma cell, cell wall volume (one cell)	70			µm^3	Calculation
	Xylem tracheary element, cell wall volume (one cell)	480			µm^3	Calculation
Cell wall volume (% of cell volume)	Abaxial epidermal pavement cell cell wall, % of internal cell volume	3.91534			%	Calculation
	Adaxial epidermal pavement cell cell wall % of internal cell volume	2.82051			%	Calculation
	Guard cell (one cell) cell wall, % of internal cell volume	31.9285			%	Calculation
	Bundle sheath cell cell wall, % of internal cell volume	4.30234			%	Calculation
	Palisade mesophyll cell wall, % of internal cell volume	1.7			%	Calculation
	Spongy mesophyll cell wall, % of internal cell volume	1.83333			%	Calculation
	Phloem companion cell wall, % of internal cell volume	17.6471			%	Calculation
	Phloem parenchyma cell wall, % of internal cell volume	14.2383			%	Calculation
	Phloem sieve element cell wall, % of internal cell volume	99.7151			%	Calculation
	Xylem parenchyma cell wall, % of internal cell volume	13.1579			%	Calculation
	Xylem tracheary element wall, % of internal cell volume	128.686			%	Calculation
Cell wall volume (per leaf 6)	Abaxial epidermal pavement cell cell wall volume per leaf 6	0.04329			µL per leaf 6	Calculation	The 10^9 factor convert fL (or µm^3) into µl
	Adaxial epidermal pavement cell cell wall volume per leaf 6	0.04719			µL per leaf 6	Calculation	The 10^9 factor convert fL (or µm^3) into µl
	Guard cells cell wall volume per leaf 6	0.020025			µL per leaf 6	Calculation	The 10^9 factor convert fL (or µm^3) into µl
	Bundle sheath cell cell wall volume per leaf 6	0.1827			µL per leaf 6	Calculation	The 10^9 factor convert fL (or µm^3) into µl
	Palisade mesophyll cell cell wall volume per leaf 6	0.26775			µL per leaf 6	Calculation	The 10^9 factor convert fL (or µm^3) into µl
	Spongy mesophyll cell cell wall volume per leaf 6	0.082324			µL per leaf 6	Calculation	The 10^9 factor convert fL (or µm^3) into µl
	Phloem companion cell cell wall volume per leaf 6	0.00735			µL per leaf 6	Calculation	The 10^9 factor convert fL (or µm^3) into µl
	Phloem parenchyma cell cell wall volume per leaf 6	0.00702			µL per leaf 6	Calculation	The 10^9 factor convert fL (or µm^3) into µl
	Phloem sieve element cell wall volume per leaf 6	0.00322			µL per leaf 6	Calculation	The 10^9 factor convert fL (or µm^3) into µl
	Xylem parenchyma cell cell wall volume per leaf 6	0.00728			µL per leaf 6	Calculation	The 10^9 factor convert fL (or µm^3) into µl
	Xylem tracheary element cell wall volume per leaf 6	0.01536			µL per leaf 6	Calculation	The 10^9 factor convert fL (or µm^3) into µl
	Total leaf 6 cell wall volume	0.683509			µl per leaf 6	Calculation
	Total leaf 6 volume per g leaf 6 fresh weight	31.0686			µL/g LFW	Calculation
	% of cell wall volume	2.67757			%	Calculation	proportion of total cellular volume, including cell wall
Cell wall volume (per mm^2 of leaf 6)	Abaxial epidermal pavement cell cell wall volume per mm^2 of leaf 6	0.357769			nL per mm^2 of leaf 6	Calculation
	Adaxial epidermal pavement cell cell wall volume per mm^2 of leaf 6	0.39			nL per mm^2 of leaf 6	Calculation
	Guard cells cell wall volume per mm^2 of leaf 6	0.165496			nL per mm^2 of leaf 6	Calculation
	Bundle sheath cell cell wall volume per mm^2 of leaf 6	1.50992			nL per mm^2 of leaf 6	Calculation
	Palisade mesophyll cell cell wall volume per mm^2 of leaf 6	2.21281			nL per mm^2 of leaf 6	Calculation
	Spongy mesophyll cell cell wall volume per mm^2 of leaf 6	0.680364			nL per mm^2 of leaf 6	Calculation
	Phloem companion cell, cell wall volume per mm^2 of leaf 6	0.0607438			nL per mm^2 of leaf 6	Calculation
	Phloem parenchyma cell, cell wall volume per mm^2 of leaf 6	0.0580165			nL per mm^2 of leaf 6	Calculation
	Phloem sieve element, cell wall volume per mm^2 of leaf 6	0.0266116			nL per mm^2 of leaf 6	Calculation
	Xylem parenchyma cell, cell wall volume per mm^2 of leaf 6	0.0601653			nL per mm^2 of leaf 6	Calculation
	Xylem tracheary element, cell wall volume per mm^2 of leaf 6	0.126942			nL per mm^2 of leaf 6	Calculation
	Total leaf 6 cell wall volume per mm^2 of leaf 6	5.64883			nL per mm^2 of leaf 6	Calculation
Membrane surface areas
Plasma membrane areas (=cells surfaces)	Total epidermal pavement cells plasma membrane surface area per leaf 6	590000000			µm^2 per leaf 6	Calculation
	Total guard cells plasma membrane surface area per leaf 6	40100000			µm^2 per leaf 6	Calculation
	Total bundle sheath cell plasma membrane surface area per leaf 6	183000000			µm^2 per leaf 6	Calculation
	Total palisade mesophyll cell plasma membrane surface area per leaf 6	1750000000			µm^2 per leaf 6	Calculation
	Total spongy mesophyll cell plasma membrane surface area per leaf 6	555000000			µm^2 per leaf 6	Calculation
	Phloem companion cell plasma membrane surface area per leaf 6	47500000			µm^2 per leaf 6	Calculation
	Phloem parenchyma cell plasma membrane surface area per leaf 6	47600000			µm^2 per leaf 6	Calculation
	Phloem sieve element cell plasma membrane surface area per leaf 6	10600000			µm^2 per leaf 6	Calculation
	Xylem parenchyma cell plasma membrane surface area per leaf 6	46800000			µm^2 per leaf 6	Calculation
	Xylem tracheary element plasma membrane surface area per leaf 6	15400000			µm^2 per leaf 6		Tracheary elements are devoid of plasma membrane
	Total plasma membrane surface area ( in µm^2)	3300000000			µm^2	Calculation
	Total plasma membrane surface area (in mm^2)	3300			mm^2	Calculation
	Total plasma membrane surface area (in cm^2)	33			cm^2	Calculation
	Plasma membrane surface area/ leaf surface area	27.2727			ratio	Calculation
Epidermal pavement cells tonoplast area	Epidermal pavement cells tonoplast surface area per leaf 6	590000000			µm^2 per leaf 6	See Comment	Vacuole of epidermal cell occupies 93% of the cellular volume; to simplify we assume a surface of the tonoplast equal to the plasma membrane surface.
	Epidermal pavement cells tonoplast surface area per mm^2 of leaf 6	4900000			µm^2/mm^2
Palisade mesophyll cells tonoplast area	Palisade cell vacuole radius	22.218			µm	See comment	Palisade cells are modelled as a cylinder with two half oblate spheroid ends; we assumed the height of the cylinder is 50 µm and the half vertical radius of the oblate sphreroid is 5 µm based on estimation from the data in Wuyts_2012_PMID_22471732. The radius of the cell was adjusted to 23.7 µm to obtain the average volume of 100 pL as measured in Wuyts_2012_PMID_22471732.
	Palisade cell vacuole oblate spheroid radius	4.4			µm	Calculation	Palisade cells are modelled as a cylinder with two half oblate spheroid ends; we assumed the height of the cylinder is 50 µm and the half vertical radius of the oblate sphreroid is 5 µm based on estimation from the data in Wuyts_2012_PMID_22471732. The radius of the cell was adjusted to 23.7 µm to obtain the average volume of 100 pL as measured in Wuyts_2012_PMID_22471732.
	Height of cylinder	48.5			µm	Calculation	Palisade cells are modelled as a cylinder with two half oblate spheroid ends; we assumed the height of the cylinder is 50 µm and the half vertical radius of the oblate sphreroid is 5 µm based on estimation from the data in Wuyts_2012_PMID_22471732. The radius of the cell was adjusted to 23.7 µm to obtain the average volume of 100 pL as measured in Wuyts_2012_PMID_22471732.
	Palisadic vacuole volume (one cylinder + 2 oblate spheroid caps)	84300			µm^3	Calculation	Palisade cells vacuole is modelled as a cylinder with two half oblate spheroid ends; the parameters (height of the cylinder, half vertical radius of the oblate sphreroid, radius of the cylinder) were adjusted to fit inside a palisade cell (100 pL see Table S1.1) and to obtain the average volume of palisade cell (84.3 pL, see Table S1.1).	cuole
	Oblate spheroid surface area of the vacuole	3400			µm^2	Calculation	The two ends of the palisade cell are modeled as two half spheroids; the surface area is calculated with the Knud Thomsen's formula :4.Pi ((r^1.6075*r^1.6075+2*r^1.6075*c^1.6075)/3)^(1/1.6075) with c the vertical radius of the oblate spheroid.
	Palisadic cell tonoplast membrane surface area (one cell)	10200			µm^2	Calculation	The surface of the palisade cells is the sum of the surface of a cylinder of height 50 µM and of radius 23.7 µm and the surface of two half oblate spheroids with radius 23.7 µm, 23.7 µm and 5 µm (vertical axis).
	Palisade cell density	1280	100		number per mm^2	Wuyts_2012_PMID_22471732	See Table S1.1
	Total Palisade cell tonoplast surface area per leaf 6	1750000000			µm^2	Calculation
	Total Palisade cell tonoplast surface area per mm^2 of leaf 6	14500000			µm^2/mm^2	Calculation
Spongy mesophyll cells tonoplast area	Spongy mesophyll cell vacuole volume	47500			µm^3	See Table S1.1	Spongy cell vacuole is modeled as a sphere with a volume of 47.5 pL (47 500 fL or µm^3)
	Spongy mesophyll cell vacuole radius (modelled as a sphere)	22.4665			µm^3	Calculation
	Spongy mesophyll cell tonoplast surface area (one cell)	6300			µm^2	Calculation
	Spongy mesophyll cell density	620			number per mm^2	See Table S1.1
	Total spongy mesophyll cell tonoplast surface area per leaf 6	473000000			µm^2 per leaf 6	Calculation
	Total spongy mesophyll cell tonoplast surface area per mm^2 of leaf 6	3900000			µm^2/mm^2	Calculation
Total tonoplast area (per leaf)	Total tonoplast surface area (epidermal pavement cells and mesophyll cells), per leaf 6, in µm^2	2810000000			µm^2
	Total tonoplast surface area (epidermal pavement cells and mesophyll cells), per leaf 6, in mm^2	2800			mm^2
	Total tonoplast surface area (epidermal pavement cells and mesophyll cells), per leaf 6, in cm^2	28			cm^2
Mitochondria areas (mesophyll cells only)	Mitochondria membrane areas (mesophyll cells only)
	Average mitochondrion volume	2.165			µm^3	See Table S1.1	We used the average volume of paslisade and spongy mesophyll cell mitochondria
	Mitochondrion radius (modelled as a sphere)	0.802521			µm	Calculation	Mitochondrion modelled as a sphere
	Outer mitochondrion membrane (OMM) area (modelled as a sphere)	8.09325			µm^2	Calculation
	Cristae area/outer mitochondrion membrane area	6			ratio	Fuchs_2020_PMID_31520498	The value derives from Fuchs_2020_PMID_31520498 study on heterotrophic mitochondrion. A typical value of IMM:OMM surface of 3:1 is from rat mitochondria (Schwerzmann_PMID: 2867101)		heterotrophic cultured cells
	Total inner membrane area per mitochondrion	48.5595			µm^2	Calculation
					µm^2
	Total outer mitochondria membrane (OMM) area per leaf 6 (mesophyll cells only), in µm^2	1500000000			µm^2 per leaf 6
	Total inner mitochondria membrane (IMM) area per leaf 6 (mesophyll cells only), in µm^2	9000000000			µm^2 per leaf 6
	Total outer mitochondria membrane (OMM) area per leaf 6 (mesophyll cells only), in mm^2	1500			µm^2 per leaf 6
	Total inner mitochondria membrane (IMM) area per leaf 6 (mesophyll cells only), in mm^2	9000			µm^2 per leaf 6
	Total outer mitochondria membrane (OMM) area per leaf 6 (mesophyll cells only), in cm^2	15			cm^2 per leaf 6
	Total inner mitochondria membrane (IMM) area per leaf 6 (mesophyll cells only), in cm^2	90			cm^2 per leaf 6
Chloroplasts areas	Chloroplast areas (mesophyll cells only)
	Chloroplast outer membrane surface area (per chloroplast)	150			µm^2	Pipitone_2021_PMID_33629953	Cotyledons, T96; Supplemental data elife-62709-fig4-data1 line#14	FIB-SEM	Continuous light, 40 µmol /m^2/s, 21°C, ND RH	Cotyledons, T96
	Total thylakoid area per chloroplast	4172	788		µm^2	Pipitone_2021_PMID_33629953	Cotyledons, T96; Supplemental data elife-62709-fig4-data1 line#C39; In Pipitone_2021_PMID_33629953, the exposed thylakoid surface was measured and was supposed to be equal to the stacked thylakoid surface.	FIB-SEM	Continuous light, 40 µmol /m^2/s, 21°C, ND RH	Cotyledons, T96
	Total mesophyll chloroplast outer membrane area per leaf 6 (in µm^2)	3500000000			µm^2		The surface of one chloroplast was multiplied by the number of chloroplasts from mesophyll cell in leaf number 6
	Total mesophyll chloroplast outer membrane area per leaf 6 (in mm^2)	3500			mm^2
	Total mesophyll chloroplast outer membrane area per leaf 6 (in cm^2)	35			cm^2
	(Total mesophyll cell chloroplast outer membrane area in leaf 6)/(leaf 6 area)	28.9256			ratio
	Total thylakoid membrane area per leaf 6 (in µm^2)	97000000000			µm^2	See Table S1.1 and Table S1.6	The total thylakoid surface per chloroplast was multiplied by the total number of mesophyll chloroplasts in leaf 6
	Total thylakoid membrane area per leaf 6 (in mm^2)	97000			mm^2
	Total thylakoid membrane area per leaf 6 (in cm^2)	970			cm^2
	(Thylakoid membrane area)/(Chloroplast outer membrane area)	27.7143			ratio
	Thylakoid membrane area/leaf area	800			ratio
Peroxisomes area	peroxisome areas (mesophyll cells only)
	peroxisome radius	0.0729725			µm	Calculation	Peroxisome are spheres with an average volume of 0.917 fL (or µm^3).
	peroxisome membrane area (per peroxisome)	0.0669158			µm^2	Calculation
	peroxisome membrane area per mesophyll cells	6.12969			µm^2	Calculation
	Total mesophyll peroxisome membrane area per leaf 6 (in µm^2)	1400000			µm^2	Calculation
	Total mesophyll peroxisome membrane area per leaf 6 (in mm^2)	1.4			mm^2	Calculation

## Sheet: Table S1.6 (Additional data)
Additional quantitative data for comparison or other use	Value	Experimental error	Min/max values	unit	Reference	Comments	Methods	Growth conditions	Plant stage
MACROSCOPIC DATA (Other studies, different growth conditions compared to Wuyts_2012_PMID_22471732)
Specific LFW	22.8	0.5		mg/cm^2	Strand_1999_PMID_10198098			Short-day light regime, 8H light, 150 µmol photons/m^2/s, 22.8°C, ND RH	80 days cultures
Specific LDW	2.1	0.1		mg/cm2	Strand_1999_PMID_10198098	2.1 mg/cm^2 at 22.8°C (7.1 mg/cm^2 at 5°C)		Short-day light regime, 8H light, 150 µmol photons/m^2/s, 22.8°C, ND RH	80 days cultures
Specific LDW	1.5	0.1		mg LDW/cm2	Strand_2003_PCE_26_523_535			Short-day light regime, 8H light, 150 µmol photons/m^2/s, 22.8°C, ND RH
Water content	91	0.4		%	Strand_1999_PMID_10198098			Short-day light regime, 8H light, 150 µmol photons/m^2/s, 22.8°C, ND RH	80 days cultures
Water content	91	0.4		%	Strand_2003_PCE_26_523_535			Short-day light regime, 8H light, 150 µmol photons/m^2/s, 22.8°C, ND RH
LFW/LDW	11.1111			ratio	Strand_2003_PCE_26_523_535			Short-day light regime, 8H light, 150 µmol photons/m^2/s, 22.8°C, ND RH
LFW/LDW	10.8571			ratio	Strand_1999_PMID_10198098			Short-day light regime, 8H light, 150 µmol photons/m^2/s, 22.8°C, ND RH	80 days cultures
LFW/mg Chlorophyll	769.231	5		mg LFW/mg chl	Strand_2003_PCE_26_523_535			Short-day light regime, 8H light, 150 µmol photons/m^2/s, 22.8°C, ND RH
Physiological measurements (Reference leaf 6 from Wuyts et al 2012)
Photosynthesis (An)	5.1	0.4		µmol/m^2/s	Wuyts_2012_PMID_22471732
Stomatal conductance (gs)	124	21		mmol/m^2/s	Wuyts_2012_PMID_22471732
Mesophyll cells
Mesophyll cell volume in two-cotyledon stage Arabidopsis (96 h de-etiolation)	52.6	12.7		pL	Pipitone_2021_PMID_33629953	Cotyledons, T96	FIB-SEM		Cotyledons, T96
Apoplasm
Apoplasm volume (% of leaf fresh weight volume)	4 to 11			% leaf LFW	Borniego_2020_PMID_ 31969890			Short-day light regime, 10H light, 120 µmol photons/m^2/s, 24°C, ND RH	40-50 Days after emergence
Apoplastic air volume µL/g LFW	303.5			µL/g LFW	Borniego_2020_PMID_ 31969890			Short-day light regime, 10H light, 120 µmol photons/m^2/s, 24°C, ND RH	40-50 Days after emergence
Apoplastic air volume µL/cm2	7.03			µL/cm^2	Borniego_2020_PMID_ 31969890			Short-day light regime, 10H light, 120 µmol photons/m^2/s, 24°C, ND RH	40-50 Days after emergence
Apoplastic fluid volume µL/cm^2	0.49			µL/cm^2	Borniego_2020_PMID_ 31969890			Short-day light regime, 10H light, 120 µmol photons/m^2/s, 24°C, ND RH	40-50 Days after emergence
Apoplastic fluid volume µL/g LFW	21.4			µL/g leaf LFW	Borniego_2020_PMID_ 31969890			Short-day light regime, 10H light, 120 µmol photons/m^2/s, 24°C, ND RH	40-50 Days after emergence
Organelles fractional volume occupancy
Vacuole fractional volume occupancy	77.81			%	Koffler_2013_PMID_23265941	Spongy mesophyll cells, plants grown in short days	2D analyses of TEM images	Short-day light regime, 9H light, 150 µmol photons/m^2/s, 22°C, 18°C, ND RH	6 weeks, young leaf of the second rosette 9
Mitochondria fractional volume occupancy	0.48			%	Koffler_2013_PMID_23265941	Spongy mesophyll cells, plants grown in short days	2D analyses of TEM images	Short-day light regime, 9H light, 150 µmol photons/m^2/s, 22°C, 18°C, ND RH	6 weeks, young leaf of the second rosette 9
Chloroplasts fractional volume occupancy	17.13			%	Koffler_2013_PMID_23265941	Spongy mesophyll cells, plants grown in short days	2D analyses of TEM images	Short-day light regime, 9H light, 150 µmol photons/m^2/s, 22°C, 18°C, ND RH	6 weeks, young leaf of the second rosette 9
peroxisomes fractional volume occupancy	0.14			%	Koffler_2013_PMID_23265941	Spongy mesophyll cells, plants grown in short days	2D analyses of TEM images	Short-day light regime, 9H light, 150 µmol photons/m^2/s, 22°C, 18°C, ND RH	6 weeks, young leaf of the second rosette 9
cytosol fractional volume occupancy	3.77			%	Koffler_2013_PMID_23265941	Spongy mesophyll cells, plants grown in short days	2D analyses of TEM images	Short-day light regime, 9H light, 150 µmol photons/m^2/s, 22°C, 18°C, ND RH	6 weeks, young leaf of the second rosette 9
Nucleus fractional volume occupancy	0.67			%	Koffler_2013_PMID_23265941	Spongy mesophyll cells, plants grown in short days	2D analyses of TEM images	Short-day light regime, 9H light, 150 µmol photons/m^2/s, 22°C, 18°C, ND RH	6 weeks, young leaf of the second rosette 9
Chloroplasts
Average Arabidopsis isolated chloroplast surface	124	47		µm^2	Tolleter_2017_PMID_28637277	Isolated chloroplasts		Short-day light regime, 8H light, 250 µmol photons/m^2/s, 22°C, 60% RH	45-day old plants
Average Arabidopsis chloroplast surface in two-cotyledon stage Arabidopsis (96 h de-etiolation)	150			µm^2	Pipitone_2021_PMID_33629953	Cotyledons, T96; Supplemental data elife-62709-fig4-data1 line#14	SBF-SEM	Continuous light, 40 µmol /m^2/s, 21°C, ND RH	Cotyledons, T96
Chloroplast volume in two-cotyledon stage Arabidopsis (96 h de-etiolation)	112.14	4.3		fL	Pipitone_2021_PMID_33629953	Cotyledons, T96; Supplemental data elife-62709-fig4-data1 line#B51	SBF-SEM	Continuous light, 40 µmol /m^2/s, 21°C, ND RH	Cotyledons, T96
Chloroplasts number per cell (cotyledons, 96 H de-etiolation)	112	29		number	pipitone_2021_PMID_33629953	Cotyledons, T96	SBF-SEM	Continuous light, 40 µmol /m^2/s, 21°C, ND RH	Cotyledons, T96
Chloroplasts number per cell (Palisade ? Spongy ? mesophyll cells)	73	15		number	Wada_2009_PMID_19074627		Methods described by Pyke and Leech (1991), PMID:16668319
Chloroplasts number per cell (Palisade ? Spongy ? mesophyll cells)	73.1	2		number	Stettler_2009_PMID_19946617		Methods described by Pyke and Leech (1991), PMID:16668319	Short-day light regime, 12h light, 150 µmol photons/m^2/s, ND °C, ND RH	4 week-old plants
Chloroplasts number per cell (Palisade ? Spongy ? mesophyll cells)	83			number	Pike_1994_PMID_12232400	WS ecotype			22 days after sowing
Chloroplasts number per cell (Palisade ? Spongy ? mesophyll cells)	76	5		number	Kinsman_1998_PMID_9550714
Chloroplasts number per palisade mesophyll cells (a generic dicotyledonous cell)	172	n.a.		number	Xiao_2017_PMID_27702991	Theoretical generic dicotyledonous mesophyll cell
Chloroplasts number per spongy mesophyll cells (a generic dicotyledonous cell)	69	n.a.		number	Xiao_2017_PMID_27702991	Theoretical generic dicotyledonous mesophyll cell
Proportion of chloroplast from mesophyll present in palisade mesophyll cells	70			%	Internet: the source of the experimental data is unclear	see Ivanova_2002_Russian_J_of_Plant_physiol_49_419_431
Chloroplast number per stomata cell	10	1		number	Fijiwara_2018_PMID_29466386
Thylakoid surface per chloroplast in two-cotyledon stage Arabidopsis (96 h de-etiolation)	4172	788		µm^2	Pipitone_2021_PMID_33629953	Cotyledons, T96; Supplemental data elife-62709-fig4-data1 line#C39	FIB-SEM	Continuous light, 40 µmol /m^2/s, 21°C, ND RH	Cotyledons, T96
Thylakoid surface exposed to stroma per chloroplast in two-cotyledon stage Arabidopsis (96 h de-etiolation)	2086	394		µm^2	Pipitone_2021_PMID_33629953	Cotyledons, T96; Supplemental data elife-62709-fig4-data1 #G35	FIB-SEM	Continuous light, 40 µmol /m^2/s, 21°C, ND RH	Cotyledons, T96
Total thylakoid volume per chloroplast in two-cotyledon stage Arabidopsis (96 h de-etiolation)	29.17	2		µm^3	Pipitone_2021_PMID_33629953	Cotyledons, T96; Supplemental data elife-62709-fig4-data1 #B44	FIB-SEM	Continuous light, 40 µmol /m^2/s, 21°C, ND RH	Cotyledons, T96
Thylakoid stroma lamellae volume	3.43			µm^3	Pipitone_2021_PMID_33629953	Cotyledons, T96; Supplemental data elife-62709-fig4-data1 #D27	FIB-SEM	Continuous light, 40 µmol /m^2/s, 21°C, ND RH	Cotyledons, T96
thylakoid grana	25.74			µm^3
Granum diameter	0.448	0.016		µm	Pribil_2014_PMID_26994478	Table 2 in Pribil_2014_PMID_26994478
Granum height (2 membranes + lumen)	0.113	0.005		µm	Pribil_2014_PMID_26994478	Table 2 Pribil_2014_PMID_26994478
Number of granum per grana stack	6.9	n.a.		number	Pribil_2014_PMID_26994478	Table 2 in Pribil_2014_PMID_26994478
Membrane area of one granum including end membranes	1.9	n.a.		µm^2	Pribil_2014_PMID_26994478	Table 2 in Pribil_2014_PMID_26994478
Membrane area of the end membranes	0.3	n.a.		µm^2	Pribil_2014_PMID_26994478	Table 2 in Pribil_2014_PMID_26994478
Total peripheries (perimeter of one granum x number of granum per stack)	9.8	n.a.		µm	Pribil_2014_PMID_26994478	Table 2 in Pribil_2014_PMID_26994478
Volume of one granum (assimilated to a disk)	0.0178034			µm^3	Calculation
Volume of one grana stack	0.122844			µm^3	Calculation
Number of grana per chloroplast	34.6	8.9		number	Pribil_2014_PMID_26994478	Table 2 in Pribil_2014_PMID_26994478
Volume of grana stack per chloroplast	4.2504			µm^3	Calculation
Total granal membrane area (one grana)	75.6			µm^2	Pribil_2014_PMID_26994478	Table 2 in Pribil_2014_PMID_26994478
Total granal membrane area per chloroplast	2615.76			µm^2	Calculation
Total granal end membrane area (exposed to the stroma in grana) per grana	10.9			µm^2	Pribil_2014_PMID_26994478	Table 2 in Pribil_2014_PMID_26994478
Total granal end membrane area (exposed to the stroma in grana) per chloroplast	377.14				Calculation
Total disks peripheries (distance)	337.6			µm	Pribil_2014_PMID_26994478	Table 2 in Pribil_2014_PMID_26994478
Chloroplasts Plastoglobuli
number of plastoglobuli/chloroplasts	10.14	4.4		number	Teng_2006_PMID_16945092		TEM	Long-day light regime, 16H light, 400 µmol photons/m2/s, ND °C, ND RH	Stage 5.01 (Boyes_2001_PMID_11449047)
Starch
number of Starch granules per chloroplast	3 to 14			number	Crumpton_Taylor_2012_PMID_22135430	On average 7 starch granules er chloroplast, see Fig. 4 in Crumpton_Taylor_2012_PMID_22135430	FIB-SEM	Short-day light regime, 12h light, 180 µmol photons/m2/s, 20°C, 75% RH	Rosette, 25 day-old plants
Starch Granule volume (on average)	2.1	0.7		µm^3	Crumpton_Taylor_2012_PMID_22135430	From data in Fig 4 in Crumpton_Taylor_2012_PMID_22135430	FIB-SEM	Short-day light regime, 12h light, 180 µmol photons/m2/s, 20°C, 75% RH	Rosette, 25 day-old plants
Starch granule content per chloroplast	from 3 to 15			pg	Crumpton_Taylor_2012_PMID_22135430	From data in Fig 4 in Crumpton_Taylor_2012_PMID_22135430	FIB-SEM	Short-day light regime, 12h light, 180 µmol photons/m2/s, 20°C, 75% RH	Rosette, 25 day-old plants
Number of glucose units in starch per chloroplast	10.10^9 to 23,33 10^9			glucose units	Crumpton_Taylor_2012_PMID_22135430		FIB-SEM	Short-day light regime, 12h light, 180 µmol photons/m2/s, 20°C, 75% RH	Rosette, 25 day-old plants
Starch content per leaf mass (14h growth period)	7	0.7		mg/g LFW	Malinova_2014_PMID_ 25401493	End of the day		Long day light regime, 14h light, 110 µmol photons/m^2/s, 22°C, 18°C, 60% RH
Mitochondrion
Outer mitochondrial membrane (OMM) radius	0.802521			µm	See Table S1.5, line #247				Cultured Arabidopsis cells
Mitochondrial inner (IMM) or outer (OMM) membrane thickness	0.007	n.a.		µm	wikipedia
Inner membrane space (IMS) + OMM thickness + IMM thickness	0.03	n.a.		µm	Fuchs_2020_PMID_31520498	See Supplementary Dataset S2
IMS thickness	0.016			µm	Calculation
Mitochondria Inner membrane radius	0.786521			µm	Fuchs_2020_PMID_31520498	See Supplementary Dataset S2
Mitochondrion volume	2.165			fL	Calculation	To be compared with 0.125 µL in Paszkiewicz_2017_PMID_28062752 (Fig 6E, cotyledons), 0.157 µL in Moller_2016_PMID_27094909 (Box 1)
Mitochondrion matrix volume (% of total mitochondrial volume)	50	n.a.		%	Fuchs_2020_PMID_31520498	The authors assume the matrix volume takes up 50% of the total mitochondrial volume using as a reference Moller_2016_PMID_27094909.
Mitochondrion matrix volume	1.0825			fL	Fuchs_2020_PMID_31520498	The authors assume the matrix volume takes up 50% of the total mitochondrial volume using as a reference Moller_2016_PMID_27094909.
Mitochondrion matrix plus inner membrane and cristae lumen volume	2.03807			fL	Calculation	The calculation is based on the radius of the space enclosed by the inner membrane (i.e. the inner membrane itself, the cristae lumen volume and the matrix volume)
IMS volume	0.126927			fL	Calculation	Volume of a sphere internal to the outer membrane minus volume encoosed by the inner membrane (including the inner membrane)
IMS volume (% of total mitochondrial volume)	5.8627			%	Calculation
OMM surface	8.09325	n.a.		µm^2	Calculation	See Supplementary Dataset S2 in Fuchs_2020_PMID_31520498 , sheet 2, cell E28
IMM/OMM (ratio of surfaces)	3	n.a.			Fuchs_2020_PMID_31520498	See Supplementary Dataset S2 in Fuchs_2020_PMID_31520498 , sheet2 , cell E28
IMM surface	24.2797			µm^2	Calculation	See Supplementary Dataset S2 in Fuchs_2020_PMID_31520498 , sheet 2, cell E28			Seedling plant at the root hair stage
Mitochondria per µl of matrix space	1,25 10^10			number per µl of matrix space	Moller_2016_PMID_27094909	The matrix volume of 1 mg mitochondrial protein is around 1 μl (Douce R (1985) Mitochondria in Higher Plants. Structure, Function, and Biogenesis. Academic Press, Orlando, FL)
Mass of a single hydrated mitochondrion	322	n.a.		fg	Fuchs_2020_PMID_31520498
protein amount per mitochondrion	80.4	n.a.		fg	Fuchs_2020_PMID_31520498
protein number per mitochondrion	1390777	n.a.		number	Fuchs_2020_PMID_31520498
protein number per mitochondrion	1000000	n.a.		number	Moller_2016_PMID_27094909
protein number per mg mitochondrial protein	1,2 10^6	n.a.		per mg protein	Moller_2016_PMID_27094909
Density of electron transport chain complexes (I,II,III,IV)	413 (Cpx I) 523 (CpxII) 542 (Cpx III), 318 (Cpx IV)			per µm^2	Fuchs_2020_PMID_31520498
ATP synthase area of IMM	8.4	n.a.		% of IMM area	Fuchs_2020_PMID_31520498	8.4% of IMM area (6426 monomer per mitochondrion)
Complexes I, II,III, IV area of IMM	9.7	n.a.		% of IMM area	Fuchs_2020_PMID_31520498	Number of complexes per mitochondrion: 2491 CI; 3156 CII;6537 CIII; 1916 CIV
ATP/ADP carrier	40000	n.a.		copies/mitochondrion	Fuchs_2020_PMID_31520498
mitochondrion power	103	n.a.		femtowatt	Fuchs_2020_PMID_31520498
protein concentration in the matrix	500	n.a.		mg/ml	Moller_2016_PMID_27094909	initial reference is Srere 1980 (Srere PA, 1980 Trends Biochem Sci 5: 120–121)
Volume occupied by TCA cycle enzymes	16.8	n.a.		%	Fuchs_2020_PMID_31520498	0,0225 µm^3 out of 0,134 µm^3
Nucleus
Nuclear volume	65	n.a.		fL	Nooijer_2007_PMID_19359359	Assuming a diameter of 5 µm
Nuclear volume	83.4	31		fL	Andrey_2010_PMID_20628576	plantlet (cell type not indicated); round nuclei
Nuclear volume	182.7	62.5		fL	Andrey_2010_PMID_20628576	plantlet (cell type not indicated); elongated nuclei
Vacuole
Vacuole meristematic cells	50 to 194			µm^3	Seguí_Simarro_2006_PMID_16151846	meristematic cells; volume increases from G1 to early metaphase
Cell wall
Cell wall mass per leaf area	1.09	0.02		mg/cm^2	Borniego_2020_PMID_ 31969890			Short-day light regime, 10H light, 120 µmol photons/m^2/s, 24°C, ND RH	40-50 Days after emergence
Cell wall mg/g LFW	48.86	2.88		mg/g LFW	Borniego_2020_PMID_ 31969890			Short-day light regime, 10H light, 120 µmol photons/m^2/s, 24°C, ND RH	40-50 Days after emergence
Primary cell wall density	1500	n.a.		mg/ml	Ye_2020_PMID_32948753	Hypocotyls of 6-day-old dark grown A. thaliana
Cell wall volume per gram LFW	32.5733			µL/g LFW	Calculation	Assuming a cell wall density of 1,5 kg/L
Cell wall % of leaf volume	2.96121			%	Calculation
Pectin	0.06	0		mg/cm^2	Borniego_2020_PMID_ 31969890			Short-day light regime, 10H light, 120 µmol photons/m^2/s, 24°C, ND RH	40-50 Days after emergence
Pectin	5.06	0.24		mg/g LFW	Borniego_2020_PMID_ 31969890			Short-day light regime, 10H light, 120 µmol photons/m^2/s, 24°C, ND RH	40-50 Days after emergence
cell wall thickness	0.174	0.006		µm	Xiong_2017_PMID_28720786			Short-day light regime, 8H light, 340 µmol photons/m^2/s, 23°C, 19°C, 75% RH	9 weeks after germination
cell wall thickness	0.315	0.0283		µm	Teng_2006_PMID_16945092			Long-day light regime, 16H light, 400 µmol photons/m^2/s, 23°C, 19°C, 75% RH	Stage 5.01 (Boyes_2001_PMID_11449047)
Xylem tracheide cell wall thickness	1	0.2		µm	Nguyen_2018_PMID_30228123; Persson_2007_PMID_17237350	Fig 4B in Nguyen_2018_30228123 and Fig 3A (stem) in Persson_2007_PMID_17237350
Veins (% of the leaf volume very young leaf- 4 mm wide)	8	n.a.		%	Lee_2006_PMID_16905654	See Fig 6E in Lee_2006_PMID_16905654	Optical Projection Tomography, 3D reconstruction	Continuous light, 24H light, ND µmol photons/m^2/s, 25°C, ND RH	12 day after sowing
Air space
Porosity (Arabidopsis)	26	0.6		%	Mathers_2018_PMID_30455724			Short-day light regime, 12H light, 200 µmol photons/m^2/s, 15°C, ND RH	30 days after germination
% of mesophyll tissue volume occupied by air spaces	23.4	3.4		%	Xiong_2017_PMID_28720786			Short-day light regime, 8H light, 340 µmol photons/m^2/s, 23°C, 19°C, 75% RH	9 weeks after germination
Biochemical data
Chlorophylls
Chlorophyll a	0,803 to 1,6			mg/g LFW	Hsieh_2008_PMID_18236010		Plant grown in vitro on MS media supplemented with 2% sucrose	Long-day light regime, 16H light, ND µmol photons/m^2/s, 23°C, ND RH	2-week-old plants
Chlorophyll a	0,6-0,65			mg/g LFW	Purdy_2013_PMID_24223944			Short-day light regime, 12H light, 150 µmol photons/m^2/s, 21°C, ND RH
Chlorophyll b	0.291			mg/g LFW
Chlorophyll a+b	1.58	0.03		mg/g LFW	Strand_2003_PCE_26_523_535			Short-day light regime, 8H light, 150 µmol photons/m^2/s, 22.8°C, ND RH
Chlorophyll a+b	1.3	0.2		mg/g LFW	Strand_1999_PMID_10198098	1.7 mg/g LFW at 5°C		Short-day light regime, 8H light, 150 µmol photons/m^2/s, 22.8°C, ND RH	80 days cultures
Chlorophyll a+b	11.5	3		µg/1 cm leaf disc (diameter)	Pruzinska_2005_PMID_16113212	See Fig 3C in Pruzinska_2005_PMID_16113212
Chlorophyll a+b	14.6497			µg/cm^2	Calculation	Calculation using data from Pruzinska_2005_PMID_16113212 from 1 cm leaf discs correcponds to 0,785 cm^2
Chlorophyll a +b	0.239	n.a.		g/m^2	Xiong_2017_PMID_28720786		Absorption spectroscopy	Short-day light regime, 8H light,340 µmol photons/m^2/s, 23°C, 19°C, 75% RH	9 weeks after germination
Chlorophyll a +b	0.33	n.a.		mmol/m^2	Wada_2009_PMID_19074627	A. thaliana ecotype Wassilewskija; Plants were grown hydroponically on horticultural rockwool	Absorption spectroscopy	Long day light regime, 14H light, 220 µmol quanta/m^2/s, 22°C, 20 °C, ND RH
Chlorophyll a +b	245	10		mg/m^2	Stettler_2009_PMID_19946617	Fig. 3C in Stettler_2009_PMID_19946617	SPAD 502 chlorophyll meter	Long-day light regime, 16H light, 150 µmol photons/m^2/s, 21°C, ND RH	Leaf numbers 5–7 of 27–50-day-old plants
Chlorophyll a+b	2.3	0.1		nmol/mg LFW	Larkin_2016_PMID_26862170	See FigS22 D in	Absorption spectroscopy	Long-day light regime, 16H light, 125 µmol photons/m^2/s, ND °C, ND RH	24 day old plant
chl a/chl b	2.4	0.4		ratio	Pruzinska_2005_PMID_16113212	Figure 3A in Pruzinska_2005_PMID_16113212	Absorption spectroscopy
chl a/chl b	2.09	n.a.		ratio	Xiong_2017_PMID_28720786		Absorption spectroscopy	Short-day light regime, 8H light, 340 µmol photons/m^2/s, 23°C, 19°C, 75% RH	9 weeks after germination
Chlorophyll content per chloroplast	2	n.a.		pg	Govaert_1996_PMID_21127682	theroretical work
Chlorophyll content per chloroplast	0.9	n.a.		pg	Lawlor Photosynthesis book, pp 56-58	Spinacia oleracea (Spinach)
DNA
DNA amount per plastid	0.02	0.002		pg	Rauwolf_2010_PMID_19911199	See Fig. 2 in Rauwolf_2010_PMID_19911199; plastid DNA represents 20% of nuclear DNA in fully developped leaf.			Beta vulgaris
Length of plastid genome (one copy)	154478			base pair	Sato_1999_PMID_10574454		Sequencing
Plastid genome copies per chloroplast (mature)	91.6		79 to 121	number	Greiner _2020_PMID_31856320	See also Rowan_2007_PMID_17381841 (from 10 to 40 plastid genome copies per chloroplast in 43-day old Arabidopsis leaves).	DAPI staining		Arabidopsis, Day 10
Number of nucleoid per plastid	25.5	3			Greiner _2020_PMID_31856320; Rowan_2009_PMID_19128504	25,5 nucleoids per plast on average for a total of 70 130 genome copies per chloroplasts	DAPI staining		Arabidopsis, mature leaf
Mitochondrial DNA per mitochondrion	170			kbp	Fujie_1994_Planta_194_395_405				Arabidopsis, Day 10
Proteins
Protein (mass extracted) per g LFW	6.4	0.5		mg/g LFW	Strand_1999_PMID_10198098	6.4 mg/g LFW at 22.8°C (17.8mg/g LFW at 5°C)-Extraction yield not known		Short-day light regime, 8H light, 150 µmol photons/m^2/s, 22.8°C, ND RH	80 days cultures
Protein	0.8	n.a.		g/m^2	Xiong_2017_PMID_28720786			Short-day light regime, 8H light, 340 µmol photons/m^2/s, 23°C, 19°C, 75% RH	9 weeks after germination
Protein	2.9	0.1		g/m^2	Wada_2009_PMID_19074627	See Figure 2 in Wada_2009_PMID_19074627; Plants were grown hydroponically	Absorption spectroscopy	Long-day light regime, 14H light, 220 µmol quanta/m^2/s, 22°C, 20 °C, ND RH
Rubisco	0.51	n.a.		g/m^2	Xiong_2017_PMID_28720786			Short-day light regime, 8H light, 340 µmol photons/m^2/s, 23°C, 19°C, 75% RH	9 weeks after germination
Carbon (C)
Carbon concentration mol per leaf dry mass	37500	n.a.		µmol/g LDW	Weraduwage_2015_PMID_25914696	Carbon concentration per gram(C) was taken to be 37,500 μmol/g dry mass of plant tissue based on reports that C content per unit of dry mass is around 45% (Schlesinger,W.H.(1991). Biogeochemistry an Analysis of Global Change. San Diego,CA:AcademicPress).	Based on report that C content per unit of dry mass is around 45%
Carbon concentration mol per liter leaf aqueous volume)	4.57317			mol/L	Calculation	result in µmol/µL equivalent to mol/L
Nitrogen (N)
Leaf N content (mass per surface area)	0.847	n.a.		g/m^2	Xiong_2017_PMID_28720786			Short-day light regime, 8H light, 340 µmol photons/m^2/s, 23°C, 19°C, 75% RH	9 weeks after germination
Leaf N concentration (mass per liter leaf aqueous volume)	4.235			g/L	Calculation
Leaf N concentration (mol per liter leaf aqueous volume)	0.3025			mol/L	Calculation	Nitrogen MW = 14 g /mol
Rates
maximal expansion rate (15 days after leaf initiation)	11.1	n.a.		mm^2/day	Wuyts_2012_PMID_22471732	Supplementary Table S1; plant grown in soil, 40% soil RH		Long-day light regime, 14H light, 166 µmol quanta/m^2/s, 22°C, 20°C, 72% RH

## Sheet: Table S1.7 Cells summary
Table S1.5 (summary)
Cell name (alphabetical order)	Cell vol. (pL)	Cells number	Vol. in leaf 6 (µL)	µL per g LFW	µL per mg Chl	% (cells number)	% (volume)
Abaxial (lower side) epidermal pavement cells	18.9	58500	1.10565	50.2568	43.2131	7.65306	4.53638
Adaxial (upper side) epidermal pavement cells	39	42900	1.6731	76.05	65.3912	5.61224	6.86458
Basal trichome cells	20	1440	0.0288	1.30909	1.12562	0.188383	0.118164
Bundle sheath cells (2nd and higher order veins)	10.227	63000	0.644301	29.2864	25.1818	8.24176	2.64351
Cambial vein cells	n.a.	n.a.	n.a.	n.a.	n.a.	n.a.	n.a.
Hydathode cells	n.a.	n.a.	n.a.	n.a.	n.a.	n.a.	n.a.
Palisade mesophyll cells	100	157500	15.75	715.909	615.571	20.6044	64.6208
Phloem companion cell	0.85	49000	0.04165	1.89318	1.62784	6.41026	0.170886
Phloem parenchyma cells	0.6321	78000	0.0495566	2.25257	1.93687	10.2041	0.203326
Phloem sieve element	0.1404	23000	0.00325728	0.148058	0.127307	3.0089	0.0133643
Spongy mesophyll cells	60	74840	4.4904	204.109	175.502	9.79069	18.4237
Stomatal cells	0.783	80100	0.0627183	2.85083	2.45127	10.4788	0.257328
Trichome cells	3800	120	0.456	20.7273	17.8222	0.0156986	1.87093
Xylem parenchyma cell	0.532	104000	0.0555408	2.52458	2.17075	13.6054	0.227879
Xylem tracheide (lumen)	0.373	32000	0.0119733	0.544241	0.467963	4.18629	0.0491254
						100	100
Total epidermal cells		183100	3.32627	150	130	23.9534	13.6474
Total bona fide photosynthetic cells		295300	20.8847	950	820	38.6316	85.688
Total vein cells		286000	0.161978	7.36264	6.33073	37.415	0.664581
Total		764400	24.3729	1100	950	100	100

## Sheet: Table S1.8 Subcell
	Table S1.7. Subcellular volumes per leaf	µL in one leaf n°6	µL/g LFW	µL/mg Chlorophyll	% in leaf
Chloroplasts	volume occupied by abaxial epidermal pavement cells chloroplasts in leaf n°6	0.00490088	0.222767	0.191546
	volume occupied by adaxial epidermal pavement cells chloroplasts in leaf n°6	0.00359398	0.163363	0.140467
	volume occupied by basal trichome cells chloroplasts in leaf n°6	data not available	data not available	data not available
	volume occupied by bundle sheath cells chloroplasts in leaf n°6	0.12726	5.78455	4.97381
	volume occupied by palisade mesophyll cells chloroplasts in leaf n°6	1.46475	66.5795	57.2481
	volume occupied by phloem companion cell chloroplasts in leaf n°6	0.00833	0.378636	0.325569
	volume occupied by phloem parenchymachloroplasts volume in leaf n°6	0.06942	3.15545	2.7132
	volume occupied by phloem sieve element plastids volume in leaf n°6	data not available	data not available	data not available
	volume occupied by spongy mesophyll cells chloroplasts in leaf n°6	0.696012	31.6369	27.2028
	volume occupied by stomata cell chloroplasts in leaf n°6	0.013617	0.618955	0.532205
	volume occupied by trichome cell plastids in leaf n°6	data not available	data not available	data not available
	volume occupied by xylem parenchyma cell plastids in leaf n°6	data not available	data not available	data not available
	Total volume of chloroplasts in leaf n°6	2.38788	108.54	93.3278	10.0824
Cytosol	volume occupied by abaxial epidermal pavement cells cytosol in leaf n°6	0.0512555	2.3298	2.00327
	volume occupied by adaxial epidermal pavement cells cytosol in leaf n°6	0.0775613	3.52551	3.0314
	volume occupied by basal trichome cells cytosol in leaf n°6	data not available	data not available	data not available
	volume occupied by bundle sheath cells cytosol in leaf n°6	data not available	data not available	data not available
	volume occupied by palisade mesophyll cells cytosol in leaf n°6	0.572678	26.0308	22.3825
	volume occupied by phloem companion cells cytosol in leaf n°6	data not available	data not available	data not available
	volume occupied by phloem parenchyma cytosol in leaf n°6	data not available	data not available	data not available
	volume occupied by phloem sieve element cytosol in leaf n°6	data not available	data not available	data not available
	volume occupied by spongy mesophyll cells cytosol in leaf n°6	0.163273	7.42151	6.38135
	volume occupied by stomata cell cytosol in leaf n°6	data not available	data not available	data not available
	volume occupied by trichome cell cytosol in leaf n°6	data not available	data not available	data not available
	volume occupied by xylem parenchyma cell cytosol in leaf n°6	data not available	data not available	data not available
	Total volume of cytosol in leaf n°6 (Ab+Ad+P+S)	0.864768	39.3076	33.7985	3.65131
Endoplasmic reticulum	volume occupied by abaxial epidermal pavement cells ER in leaf n°6	0.00171654	0.0780247	0.0670891
	volume occupied by adaxial epidermal pavement cells ER in leaf n°6	0.00268044	0.121838	0.104762
	volume occupied by basal trichome cells ER in leaf n°6	data not available	data not available	data not available
	volume occupied by bundle sheath cells ER in leaf n°6	data not available	data not available	data not available
	volume occupied by palisade mesophyll cells ER in leaf n°6	0.0191789	0.87177	0.749587
	volume occupied by phloem companion cell ER in leaf n°6	data not available	data not available	data not available
	volume occupied by phloem parenchyma ER in leaf n°6	data not available	data not available	data not available
	volume occupied by phloem sieve element ER in leaf n°6	data not available	data not available	data not available
	volume occupied by spongy mesophyll cells ER in leaf n°6	0.005468	0.248546	0.213711
	volume occupied by trichome cell ER in leaf n°6	data not available	data not available	data not available
	volume occupied by stomata cell ER in leaf n°6	data not available	data not available	data not available
	volume occupied by xylem parenchyma cell ER in leaf n°6	data not available	data not available	data not available
	Total ER volume in leaf n°6	0.0290439	1.32018	1.13515	0.122632
Golgi	volume occupied by abaxial epidermal pavement cells Golgi in leaf n°6	0.000134636	0.00611982	0.0052621
	volume occupied by adaxial epidermal pavement cells Golgi in leaf n°6	0.000203735	0.00926068	0.00796276
	volume occupied by basal trichome cells Golgi in leaf n°6	data not available	data not available	data not available
	volume occupied by bundle sheath cells Golgi in leaf n°6	data not available	data not available	data not available
	volume occupied by palisade mesophyll cells Golgi in leaf n°6	0.000522398	0.0237453	0.0204173
	volume occupied by phloem companion cell Golgi in leaf n°6	data not available	data not available	data not available
	volume occupied by phloem parenchyma Golgi in leaf n°6	data not available	data not available	data not available
	volume occupied by phloem sieve element Golgi in leaf n°6	absent	absent	absent
	volume occupied by spongy mesophyll cells Golgi in leaf n°6	0.00115074	0.0523062	0.0449752
	volume occupied by trichome cell Golgi in leaf n°6	data not available	data not available	data not available
	volume occupied by stomata cell Golgi in leaf n°6	data not available	data not available	data not available
	volume occupied by xylem parenchyma cell Golgi in leaf n°6	data not available	data not available	data not available
	Total Golgi volume per g LFW (Epidermal pavement cells and mesophyll cells)	0.0020115	0.091432	0.0786174	0.00849317
Mitochondrion	volume occupied by abaxial epidermal pavement cells mitochondrion in leaf n°6	0.0151474	0.688518	0.592019
	volume occupied by adaxial epidermal pavement cells mitochondrion in leaf n°6	0.0368082	1.6731	1.43861
	volume occupied by basal trichome cells mitochondrion in leaf n°6	data not available	data not available	data not available
	volume occupied by bundle sheath cells mitochondrion in leaf n°6	data not available	data not available	data not available
	volume occupied by palisade mesophyll cells mitochondrion in leaf n°6	0.378	17.1818	14.7737
	volume occupied by phloem companion cell mitochondrion in leaf n°6	data not available	data not available	data not available
	volume occupied by phloem parenchyma cell mitochondrion in leaf n°6	data not available	data not available	data not available
	volume occupied by phloem sieve element mitochondrion in leaf n°6	data not available	data not available	data not available
	volume occupied by spongy mesophyll cells mitochondrion in leaf n°6	0.0538848	2.44931	2.10603
	volume occupied by trichome cell mitochondrion in leaf n°6	data not available	data not available	data not available
	volume occupied by stomata cell mitochondrion in leaf n°6	data not available	data not available	data not available
	volume occupied by xylem parenchyma cell mitochondrion in leaf n°6	data not available	data not available	data not available
	Total mitochondrion volume in leaf n°6 (Epidermal pavement cells and mesophyll cells)	0.48384	21.9927	18.9104	2.04292
Nucleus	volume occupied by abaxial epidermal pavement cells nucleus in leaf n°6	0.0016965	0.0771136	0.0663058
	volume occupied by adaxial epidermal pavement cells nucleus in leaf n°6	0.0012441	0.05655	0.0486242
	volume occupied by basal trichome cells nucleus in leaf n°6	4.176e-05	0.00189818	0.00163214
	volume occupied by bundle sheath cells nucleus in leaf n°6	0.00855855	0.389025	0.334501
	volume occupied by palisade mesophyll cells nucleus in leaf n°6	0.0213964	0.972562	0.836253
	volume occupied by phloem companion cells nucleus in leaf n°6	0.00320704	0.145775	0.125344
	volume occupied by phloem parenchyma cells nucleus in leaf n°6	data not available	data not available	data not available
	volume occupied by phloem sieve element nucleus in leaf n°6	absent	absent	absent
	volume occupied by spongy mesophyll cells nucleus in leaf n°6	0.010167	0.462137	0.397366
	volume occupied by trichome cell nucleus in leaf n°6	0.00524253	0.238297	0.204898
	volume occupied by stomata cell nucleus in leaf n°6	1.5e-05	0.000681818	0.000586258
	volume occupied by xylem parenchyma cell nucleus in leaf n°6	data not available	data not available	data not available
	Total nucleus volume in leaf n°6 (Epidermal pavement cells and mesophyll cells)	0.034504	1.56836	1.34855	0.145686
Peroxisome	Total peroxisomal volume in abaxial epidermal pavement cells in leaf n°6	0.000536445	0.0243839	0.0209663
	Total peroxisomal volume in adaxial epidermal pavement cells in leaf n°6	0.000393393	0.0178815	0.0153753
	Total peroxisomal volume in basal trichome cells in leaf n°6	data not available	data not available	data not available
	Total perxosisomal volume in bundle sheath cells in leaf n°6	data not available	data not available	data not available
	Total peroxisomal volume in palisade cells in leaf n°6	0.01323	0.601364	0.51708
	Total peroxisomal volume in phloem companion cells	data not available	data not available	data not available
	Total peroxisomal volume in phloem parenchyma cells	data not available	data not available	data not available
	Total peroxisomal volume in phloem sieve elements	absent	absent	absent
	Total peroxisomal volume in spongy cells in leaf n°6	0.00628656	0.285753	0.245703
	Total peroxisomal volume in stomata cells in leaf n°6	data not available	data not available	data not available
	Total peroxisomal volume in trichome cells in leaf n°6	data not available	data not available	data not available
	Total peroxisome volume in xylem parenchyma cells in leaf n°6	data not available	data not available	data not available
	Total peroxisome volume in leaf n°6 (Epidermal pavement cells and mesophyll cells)	0.0204464	0.929382	0.799124	0.0863308
Vacuole	volume occupied by abaxial epidermal pavement cells vacuoles in leaf n°6	1.03023	46.8284	40.2652
	volume occupied by adaxial epidermal pavement cells vacuoles in leaf n°6	1.54932	70.4236	60.5534
	volume occupied by basal trichome cells vacuoles in leaf n°6	data not available	data not available	data not available
	volume occupied by bundle sheath cells vacuoles in leaf n°6	data not available	data not available	data not available
	volume occupied by palisade mesophyll cells vacuoles in leaf n°6	13.2788	603.584	518.989
	volume occupied by phloem companion cell vacuole volume (in one cell)	data not available	data not available	data not available
	volume occupied by phloem parenchyma vacuole volume (in one cell)	data not available	data not available	data not available
	volume occupied by phloem sieve element vacuole volume (in one cell)	data not available	data not available	data not available
	volume occupied by spongy mesophyll cells vacuoles in leaf n°6	3.55476	161.58	138.934
	volume occupied by trichome cell vacuoles in leaf n°6	0.408	18.5455	15.9462
	Volume of vacuole from stomata cell in leaf n°6	0.0401397	1.82453	1.56882
	Volume of vacuole in xylem parenchyma cell vacuole volume (in one cell)	data not available	data not available	data not available
	Total vacuole volume in leaf n°6 (Epidermal pavement cells and mesophyll cells)	19.8613	902.786	776.256	83.8603
CELLS	Total cellular volume (Epidermal pavement cells and mesophyll cells)	23.6838	1076.54	925.654	100

## Sheet: Table S1.9 Subcell summary
Table S1.9 : Subcellular compartment volume in total epidermal pavement cells and mesophyll cells from leaf 6
	µL in one leaf n°6	µL/g LFW	µL/mg Chlorophyll	%
Total volume of chloroplasts in leaf n°6 (Epidermal pavement cells and mesophyll cells)	2.16926	98.6026	84.783	9.42458
Total volume of cytosol in leaf n°6 (Epidermal pavement cells and mesophyll cells)	0.864768	39.3076	33.7985	3.75708
Total ER volume in leaf n°6 (Epidermal pavement cells and mesophyll cells)	0.0290439	1.32018	1.13515	0.126185
Total Golgi volume per g LFW (Epidermal pavement cells and mesophyll cells)	0.0020115	0.091432	0.0786174	0.0087392
Total mitochondrion volume in leaf n°6 (Epidermal pavement cells and mesophyll cells)	0.48384	21.9927	18.9104	2.1021
Total nucleus volume in leaf n°6 (Epidermal pavement cells and mesophyll cells)	0.034504	1.56836	1.34855	0.149906
Total peroxisome volume in leaf n°6 (Epidermal pavement cells and mesophyll cells)	0.0204464	0.929382	0.799124	0.0888316
Total vacuole volume in leaf n°6 (Epidermal pavement cells and mesophyll cells)	19.4132	880	760	84.3426
Total cellular volume (Epidermal pavement cells and mesophyll cells)	23.017	1050	900	100

## Sheet: Table S1.10 Legend
1	Legend
2	Values in bold result from calculation using original data
3
4	Cells boxed in blue indicate assumptions/hypotheses (refer to comment)	Code used only for original data (not for calculations)
5
6	Cells boxed in orange indicate Exp. conditions different from Wuyts et al. 2012
7
8	Cells boxed in violet indicate low quality data (e.g. single measure)
9
10	Cell color code
11	Apoplast
12	Epidermal cells (abaxial and adaxial pavement cells, stomata cells, trichomes)
13	Bundle sheath cells
14	Mesophyll (palisade and spongy) cells
15	Cambial cells
16	Phloem companion cells
17	Phloem parenchyma cells
18	Phloem sieve elements
19	Xylem parenchyma cells
20	Xylem tracheary elements
21
22	Subcellular color code
23	Chloroplast
24	Chloroplast envelope
25	Chloroplast nucleoid
26	Chloroplast Stroma
27	Chloroplast thylakoid
28	Chloroplast thylakoid lumen
29	Chloroplast Plastoglobuli
30	Cytosol
31	Endoplasmic reticulum
32	Golgi
33	Lipid droplets
34	Mitochondria
35	Mitochondria matrix
36	Mitochondrial inter membrane space (IMS)
37	Nucleus
38	Peroxisome
39	Starch
40	Vacuole

[truncated: 1 more sheets: Table S1.11 Abbreviations]
