# Supplementary material for: The Arabidopsis leaf quantitative atlas: a cellular and subcellular mapping through unified data integration
Source: Quant Plant Biol. 2024 Feb 29;5:e2. doi: 10.1017/qpb.2024.1 (PMC10988163; doi:10.1017/qpb.2024.1)
Supplement: Tolleter et al. supplementary material 6 — Tolleter et al. supplementary material [file S2632882824000018sup006.xlsx]

## Sheet: Feuil1
Supplementary Table S2: Summary of leaf 6 cellular and subcellular metrics
		Chloroplast/Plastid			Cytosol	ER	Golgi	Mitochondria			Nucleus	Peroxisome			Vacuole
	Cell V.	unit V.	#/cell	V. /cell	V /cell	V. /cell	V. /cell	unit V.	#/cell	V. /cell	V./cell	unit V.	#/cell	V. /cell	V. /cell
Abaxial pavement cells	18900	8.4	10	84	880	29	2	3.8	60	228	29	0.92	10	9.2	17600
Adaxial pavement cells	39000	8.4	10	84	1800	62	5	6.57	125	821.25	29	0.92	10	9.2	36100
Basal trichome cells	20000	4.2	n.a.	n.a.	n.a.	n.a.	n.a.	n.a.	n.a.	n.a.	29	n.a.	n.a.	n.a.	n.a.
Bundle sheath cells	10200	92	22	2024	n.a.	n.a.	n.a.	n.a.	n.a.	n.a.	135.9	n.a.	n.a.	n.a.	n.a.
Hydathode cells	n.a.	n.a.	n.a.	n.a.	n.a.	n.a.	n.a.	n.a.	n.a.	n.a.	n.a.	n.a.	n.a.	n.a.	n.a.
Palisade mesophyll cells	100000	93	100	9300	3640	122	12	2.6	1000	2600	135.9	0.92	92	84.64	84300
Phloem companion cell	850	17.3	10	173	n.a.	n.a.	n.a.	0.18	n.a.	n.a.	33.5	0.92	n.a.	n.a.	n.a.
Phloem parenchyma cells	630	35.6	25	890	n.a.	n.a.	n.a.	0.18	n.a.	n.a.	n.a.	n.a.	n.a.	n.a.	n.a.
Phloem sieve element	140	0.52	n.a.	n.a.	n.a.	0	0	0.05	n.a.	n.a.	0	n.a.	n.a.	n.a.	n.a.
Spongy mesophyll cells	60000	93	100	9300	2180	73	7	1.8	360	648	135.9	0.92	92	84.64	47500
Stomatal abaxial cells	780	33.5	5	167.5	n.a.	n.a.	n.a.	n.a.	42	n.a.	23.6	0.92	10	9.2	500
Stomatal adaxial cells	780	33.5	5	167.5	n.a.	n.a.	n.a.	n.a.	42	n.a.	23.6	0.92	10	9.2	500
Trichome cells	3800000	8.4	n.a.	n.a.	n.a.	n.a.	n.a.	n.a.	n.a.	n.a.	125	0.92	112	103.04	3420000
Xylem parenchyma cells	530	n.a.	n.a.	n.a.	n.a.	n.a.	n.a.	n.a.	n.a.	n.a.	n.a.	n.a.	n.a.	n.a.	n.a.
Xylem tracheide cells	370	0	0	0	0	0	0	0	0	0	0	0	0	0	0
