# Supplementary material for: The Arabidopsis leaf quantitative atlas: a cellular and subcellular mapping through unified data integration
Source: Quant Plant Biol. 2024 Feb 29;5:e2. doi: 10.1017/qpb.2024.1 (PMC10988163; doi:10.1017/qpb.2024.1)
Supplement: Tolleter et al. supplementary material 7 — Tolleter et al. supplementary material [file S2632882824000018sup007.xlsx]

## Sheet: Feuil1
Name	Shortname	MW	ChloroKB	KEGG	ChEBI	MetaCyc	CAS	PubChem Compound	InChI	SMILES	LipidMaps	PMID/Author	Quantity (min Value)	Quantity (unique Value)	Quantity (max Value)	Unit	Source biological material	Metabolite quantified in	Pool	Curated localisation	Species	Comment
a 1,2-diacyl-sn-glycerol	none	none	http://chlorokb.fr/simpleMol/a 1,2-diacyl-sn-glycerol	http://www.genome.jp/dbget-bin/www_bget?C00641	http://www.ebi.ac.uk/chebi/advancedSearchFT.do?searchString=17815	https://metacyc.org/compound?orgid=META&id=DIACYLGLYCEROL				OCC(COC([*])=O)OC([*])=O	https://lipidmaps.org/databases/lmsd/LMGL02010000?LMID=LMGL02010000	https://www.ncbi.nlm.nih.gov/pubmed/25862304		75		microgram/g FW	Root	Whole root	Total	root cells	Arabidopsis thaliana	4-week-old plants
2-cis-abscisate	none	263.313	http://chlorokb.fr/simpleMol/2-cis-abscisate	http://www.genome.jp/dbget-bin/www_bget?C06082	http://www.ebi.ac.uk/chebi/advancedSearchFT.do?searchString=2365	https://metacyc.org/compound?orgid=META&id=CPD-693	21293-29-8	https://pubchem.ncbi.nlm.nih.gov/summary/summary.cgi?cid=5280896	InChI=1S/C15H20O4/c1-10(7-13(17)18)5-6-15(19)11(2)8-12(16)9-14(15,3)4/h5-8,19H,9H2,1-4H3,(H,17,18)/p-1/b6-5+,10-7-/t15-/m1/s1	C\C(\C=C\[C@@]1(O)C(C)=CC(=O)CC1(C)C)=C\C([O-])=O		https://www.ncbi.nlm.nih.gov/pubmed/16507088		5.7		nanogram/g FW	Rosette	Whole leaf	Total	photosynthetic cells, all subcellular compartments	Arabidopsis thaliana	none
2-cis-abscisate	none	263.313	http://chlorokb.fr/simpleMol/2-cis-abscisate	http://www.genome.jp/dbget-bin/www_bget?C06082	http://www.ebi.ac.uk/chebi/advancedSearchFT.do?searchString=2365	https://metacyc.org/compound?orgid=META&id=CPD-693	21293-29-8	https://pubchem.ncbi.nlm.nih.gov/summary/summary.cgi?cid=5280896	InChI=1S/C15H20O4/c1-10(7-13(17)18)5-6-15(19)11(2)8-12(16)9-14(15,3)4/h5-8,19H,9H2,1-4H3,(H,17,18)/p-1/b6-5+,10-7-/t15-/m1/s1	C\C(\C=C\[C@@]1(O)C(C)=CC(=O)CC1(C)C)=C\C([O-])=O		https://www.ncbi.nlm.nih.gov/pubmed/15268852		8.7		nanogram/g FW	Rosette	Whole leaf	Total	photosynthetic cells, all subcellular compartments	Arabidopsis thaliana	Soil grown plants; short day conditions until rosettes have 15-20 leaves.
2-cis-abscisate	none	263.313	http://chlorokb.fr/simpleMol/2-cis-abscisate	http://www.genome.jp/dbget-bin/www_bget?C06082	http://www.ebi.ac.uk/chebi/advancedSearchFT.do?searchString=2365	https://metacyc.org/compound?orgid=META&id=CPD-693	21293-29-8	https://pubchem.ncbi.nlm.nih.gov/summary/summary.cgi?cid=5280896	InChI=1S/C15H20O4/c1-10(7-13(17)18)5-6-15(19)11(2)8-12(16)9-14(15,3)4/h5-8,19H,9H2,1-4H3,(H,17,18)/p-1/b6-5+,10-7-/t15-/m1/s1	C\C(\C=C\[C@@]1(O)C(C)=CC(=O)CC1(C)C)=C\C([O-])=O		https://www.ncbi.nlm.nih.gov/pubmed/31388346	200		600	nanogram/g DW	Rosette	Whole leaf	Total	photosynthetic cells, all subcellular compartments	Arabidopsis thaliana	dry soil versus well-watered conditions.
3-phospho-D-glycerate	3PGA	183.034	http://chlorokb.fr/simpleMol/3-phospho-D-glycerate	http://www.genome.jp/dbget-bin/www_bget?C00197	http://www.ebi.ac.uk/chebi/advancedSearchFT.do?searchString=17794	https://metacyc.org/compound?orgid=META&id=G3P	820-11-1	https://pubchem.ncbi.nlm.nih.gov/summary/summary.cgi?cid=439183	InChI=1S/C3H7O7P/c4-2(3(5)6)1-10-11(7,8)9/h2,4H,1H2,(H,5,6)(H2,7,8,9)/p-3/t2-/m1/s1	O[C@H](COP([O-])([O-])=O)C([O-])=O		https://www.ncbi.nlm.nih.gov/pubmed/3813547	20		480	nanomol/mg chlorophyll	Isolated chloroplasts	Stroma	Total	stroma of isolated chloroplasts (per mg chl unit)	Pisum sativum	Homogenization of shoots from 10-day-old pea plants; isolated chloroplasts; from 0 to 10 min illumination.
3-phospho-D-glycerate	3PGA	183.034	http://chlorokb.fr/simpleMol/3-phospho-D-glycerate	http://www.genome.jp/dbget-bin/www_bget?C00197	http://www.ebi.ac.uk/chebi/advancedSearchFT.do?searchString=17794	https://metacyc.org/compound?orgid=META&id=G3P	820-11-1	https://pubchem.ncbi.nlm.nih.gov/summary/summary.cgi?cid=439183	InChI=1S/C3H7O7P/c4-2(3(5)6)1-10-11(7,8)9/h2,4H,1H2,(H,5,6)(H2,7,8,9)/p-3/t2-/m1/s1	O[C@H](COP([O-])([O-])=O)C([O-])=O		https://www.ncbi.nlm.nih.gov/pubmed/16661385	47		50	nanomol/mg chlorophyll	Isolated chloroplasts	Stroma	Total	stroma of isolated chloroplasts (per mg chl unit)	Spinacia oleracea	rapid preparation of chloroplast from protoplasts
3-phospho-D-glycerate	3PGA	183.034	http://chlorokb.fr/simpleMol/3-phospho-D-glycerate	http://www.genome.jp/dbget-bin/www_bget?C00197	http://www.ebi.ac.uk/chebi/advancedSearchFT.do?searchString=17794	https://metacyc.org/compound?orgid=META&id=G3P	820-11-1	https://pubchem.ncbi.nlm.nih.gov/summary/summary.cgi?cid=439183	InChI=1S/C3H7O7P/c4-2(3(5)6)1-10-11(7,8)9/h2,4H,1H2,(H,5,6)(H2,7,8,9)/p-3/t2-/m1/s1	O[C@H](COP([O-])([O-])=O)C([O-])=O		https://www.ncbi.nlm.nih.gov/pubmed/14617088	0		536	nanomol/g FW	Rosette	Whole leaf	Total	cytosol, stroma (photosynthetic cells)	Arabidopsis thaliana	Dark versus light
3-phospho-D-glycerate	3PGA	183.034	http://chlorokb.fr/simpleMol/3-phospho-D-glycerate	http://www.genome.jp/dbget-bin/www_bget?C00197	http://www.ebi.ac.uk/chebi/advancedSearchFT.do?searchString=17794	https://metacyc.org/compound?orgid=META&id=G3P	820-11-1	https://pubchem.ncbi.nlm.nih.gov/summary/summary.cgi?cid=439183	InChI=1S/C3H7O7P/c4-2(3(5)6)1-10-11(7,8)9/h2,4H,1H2,(H,5,6)(H2,7,8,9)/p-3/t2-/m1/s1	O[C@H](COP([O-])([O-])=O)C([O-])=O		https://www.ncbi.nlm.nih.gov/pubmed/16551270	35		60	nanomol/g FW	Young leaf	Whole leaf	Total	cytosol, stroma (photosynthetic cells)	Arabidopsis thaliana	Seedlings were grown axenically for 7 days under continuous light in sucrose-containing liquid medium, then starved for 2 days in sucrose-free medium. At time 0 h, 15 mM sucrose final concentration was added to the medium.
3-phospho-D-glycerate	3PGA	183.034	http://chlorokb.fr/simpleMol/3-phospho-D-glycerate	http://www.genome.jp/dbget-bin/www_bget?C00197	http://www.ebi.ac.uk/chebi/advancedSearchFT.do?searchString=17794	https://metacyc.org/compound?orgid=META&id=G3P	820-11-1	https://pubchem.ncbi.nlm.nih.gov/summary/summary.cgi?cid=439183	InChI=1S/C3H7O7P/c4-2(3(5)6)1-10-11(7,8)9/h2,4H,1H2,(H,5,6)(H2,7,8,9)/p-3/t2-/m1/s1	O[C@H](COP([O-])([O-])=O)C([O-])=O		https://www.ncbi.nlm.nih.gov/pubmed/12472685	200		400	nanomol/g FW	Mature leaf	Whole leaf	Total	cytosol, stroma (photosynthetic cells)	Arabidopsis thaliana	4 weeks old plants; grown in soil. Day (from 200 to 400/night-200).
adenosine 3',5'-bisphosphate	3',5'-ADP	423.172	http://chlorokb.fr/simpleMol/adenosine 3',5'-bisphosphate	http://www.genome.jp/dbget-bin/www_bget?C00054	http://www.ebi.ac.uk/chebi/advancedSearchFT.do?searchString=17985	https://metacyc.org/compound?orgid=META&id=3-5-ADP	1053-73-2	https://pubchem.ncbi.nlm.nih.gov/summary/summary.cgi?cid=159296	InChI=1S/C10H15N5O10P2/c11-8-5-9(13-2-12-8)15(3-14-5)10-6(16)7(25-27(20,21)22)4(24-10)1-23-26(17,18)19/h2-4,6-7,10,16H,1H2,(H2,11,12,13)(H2,17,18,19)(H2,20,21,22)/p-4/t4-,6-,7-,10-/m1/s1	Nc1ncnc2n(cnc12)[C@@H]1O[C@H](COP([O-])([O-])=O)[C@@H](OP([O-])([O-])=O)[C@H]1O		https://www.ncbi.nlm.nih.gov/pubmed/22128124		0.6		nanomol/g FW	Mature leaf	Whole leaf	Total	cytosol, mitochondrion matrix, stroma (photosynthetic cells)	Arabidopsis thaliana	30-d-old plants; PAP level increased 30-fold in drought stressed plants (7 to 11 days of drought)
adenosine 3',5'-bisphosphate	3',5'-ADP	423.172	http://chlorokb.fr/simpleMol/adenosine 3',5'-bisphosphate	http://www.genome.jp/dbget-bin/www_bget?C00054	http://www.ebi.ac.uk/chebi/advancedSearchFT.do?searchString=17985	https://metacyc.org/compound?orgid=META&id=3-5-ADP	1053-73-2	https://pubchem.ncbi.nlm.nih.gov/summary/summary.cgi?cid=159296	InChI=1S/C10H15N5O10P2/c11-8-5-9(13-2-12-8)15(3-14-5)10-6(16)7(25-27(20,21)22)4(24-10)1-23-26(17,18)19/h2-4,6-7,10,16H,1H2,(H2,11,12,13)(H2,17,18,19)(H2,20,21,22)/p-4/t4-,6-,7-,10-/m1/s1	Nc1ncnc2n(cnc12)[C@@H]1O[C@H](COP([O-])([O-])=O)[C@@H](OP([O-])([O-])=O)[C@H]1O		https://www.ncbi.nlm.nih.gov/pubmed/27432987	0		0.04	nanomol/mg DW	Mature leaf	Whole leaf	Total	cytosol, mitochondrion matrix, stroma (photosynthetic cells)	Arabidopsis thaliana	5-week-old plants; PAP level increases linearly with the decrease in leaf relative water content.
3'-phosphoadenylyl-sulfate	PAPS	503.23	http://chlorokb.fr/simpleMol/3'-phosphoadenylyl-sulfate	http://www.genome.jp/dbget-bin/www_bget?C00053	http://www.ebi.ac.uk/chebi/advancedSearchFT.do?searchString=17980	https://metacyc.org/compound?orgid=META&id=PAPS	482-67-7	https://pubchem.ncbi.nlm.nih.gov/summary/summary.cgi?cid=10214	InChI=1S/C10H15N5O13P2S/c11-8-5-9(13-2-12-8)15(3-14-5)10-6(16)7(27-29(17,18)19)4(26-10)1-25-30(20,21)28-31(22,23)24/h2-4,6-7,10,16H,1H2,(H,20,21)(H2,11,12,13)(H2,17,18,19)(H,22,23,24)/p-4/t4-,6-,7-,10-/m1/s1	Nc1ncnc2n(cnc12)[C@@H]1O[C@H](COP([O-])(=O)OS([O-])(=O)=O)[C@@H](OP([O-])([O-])=O)[C@H]1O		https://www.ncbi.nlm.nih.gov/pubmed/22128124		1.1		nanomol/g FW	Mature leaf	Whole leaf	Total	cytosol, peroxisome, stroma (photosynthetic cells)	Arabidopsis thaliana	30-d-old plants
acetaldehyde	none	44.053	http://chlorokb.fr/simpleMol/acetaldehyde	http://www.genome.jp/dbget-bin/www_bget?C00084	http://www.ebi.ac.uk/chebi/advancedSearchFT.do?searchString=15343	https://metacyc.org/compound?orgid=META&id=ACETALD	75-07-0	https://pubchem.ncbi.nlm.nih.gov/summary/summary.cgi?cid=177	InChI=1S/C2H4O/c1-2-3/h2H,1H3	CC=O		https://www.ncbi.nlm.nih.gov/pubmed/19098094	120		150	nanomol/g FW	Root	Whole root	Total	root cells	Pisum sativum	Acetaldehyde was detected in control plants and did not change much under hypoxia .
acetate	none	59.044	http://chlorokb.fr/simpleMol/acetate	http://www.genome.jp/dbget-bin/www_bget?C00033	http://www.ebi.ac.uk/chebi/advancedSearchFT.do?searchString=15366	https://metacyc.org/compound?orgid=META&id=ACET	64-19-7	https://pubchem.ncbi.nlm.nih.gov/summary/summary.cgi?cid=176	InChI=1S/C2H4O2/c1-2(3)4/h1H3,(H,3,4)/p-1	CC([O-])=O	https://lipidmaps.org/databases/lmsd/LMFA01010002?LMID=LMFA01010002	https://www.ncbi.nlm.nih.gov/pubmed/24212436	200		600	microMolar	Isolated chloroplasts	Stroma	Total	stroma (photosynthetic cells)	Spinacia oleracea	non aqueous isolation procedure cited in Springer (1989) Planta 177, 417-421
acetyl-CoA	none	805.54	http://chlorokb.fr/simpleMol/acetyl-CoA	http://www.genome.jp/dbget-bin/www_bget?C00024	http://www.ebi.ac.uk/chebi/advancedSearchFT.do?searchString=15351	https://metacyc.org/compound?orgid=META&id=ACETYL-COA	72-89-9	https://pubchem.ncbi.nlm.nih.gov/summary/summary.cgi?cid=444493	InChI=1S/C23H38N7O17P3S/c1-12(31)51-7-6-25-14(32)4-5-26-21(35)18(34)23(2,3)9-44-50(41,42)47-49(39,40)43-8-13-17(46-48(36,37)38)16(33)22(45-13)30-11-29-15-19(24)27-10-28-20(15)30/h10-11,13,16-18,22,33-34H,4-9H2,1-3H3,(H,25,32)(H,26,35)(H,39,40)(H,41,42)(H2,24,27,28)(H2,36,37,38)/p-4/t13-,16-,17-,18+,22-/m1/s1	CC(=O)SCCNC(=O)CCNC(=O)[C@H](O)C(C)(C)COP([O-])(=O)OP([O-])(=O)OC[C@H]1O[C@H]([C@H](O)[C@@H]1OP([O-])([O-])=O)n1cnc2c(N)ncnc12	https://lipidmaps.org/databases/lmsd/LMFA07050281?LMID=LMFA07050281	https://www.ncbi.nlm.nih.gov/pubmed/9355762		11.5		microMolar	Isolated chloroplasts	Stroma	Total	stroma (photosynthetic cells)	Spinacia oleracea	none
acetyl-CoA	none	805.54	http://chlorokb.fr/simpleMol/acetyl-CoA	http://www.genome.jp/dbget-bin/www_bget?C00024	http://www.ebi.ac.uk/chebi/advancedSearchFT.do?searchString=15351	https://metacyc.org/compound?orgid=META&id=ACETYL-COA	72-89-9	https://pubchem.ncbi.nlm.nih.gov/summary/summary.cgi?cid=444493	InChI=1S/C23H38N7O17P3S/c1-12(31)51-7-6-25-14(32)4-5-26-21(35)18(34)23(2,3)9-44-50(41,42)47-49(39,40)43-8-13-17(46-48(36,37)38)16(33)22(45-13)30-11-29-15-19(24)27-10-28-20(15)30/h10-11,13,16-18,22,33-34H,4-9H2,1-3H3,(H,25,32)(H,26,35)(H,39,40)(H,41,42)(H2,24,27,28)(H2,36,37,38)/p-4/t13-,16-,17-,18+,22-/m1/s1	CC(=O)SCCNC(=O)CCNC(=O)[C@H](O)C(C)(C)COP([O-])(=O)OP([O-])(=O)OC[C@H]1O[C@H]([C@H](O)[C@@H]1OP([O-])([O-])=O)n1cnc2c(N)ncnc12	https://lipidmaps.org/databases/lmsd/LMFA07050281?LMID=LMFA07050281	https://www.ncbi.nlm.nih.gov/pubmed/16653077	31		54	microMolar	Isolated chloroplasts	Stroma	Total	stroma (photosynthetic cells)	Spinacia oleracea	Chloroplasts were isolated from light grown spinach.
acetyl-CoA	none	805.54	http://chlorokb.fr/simpleMol/acetyl-CoA	http://www.genome.jp/dbget-bin/www_bget?C00024	http://www.ebi.ac.uk/chebi/advancedSearchFT.do?searchString=15351	https://metacyc.org/compound?orgid=META&id=ACETYL-COA	72-89-9	https://pubchem.ncbi.nlm.nih.gov/summary/summary.cgi?cid=444493	InChI=1S/C23H38N7O17P3S/c1-12(31)51-7-6-25-14(32)4-5-26-21(35)18(34)23(2,3)9-44-50(41,42)47-49(39,40)43-8-13-17(46-48(36,37)38)16(33)22(45-13)30-11-29-15-19(24)27-10-28-20(15)30/h10-11,13,16-18,22,33-34H,4-9H2,1-3H3,(H,25,32)(H,26,35)(H,39,40)(H,41,42)(H2,24,27,28)(H2,36,37,38)/p-4/t13-,16-,17-,18+,22-/m1/s1	CC(=O)SCCNC(=O)CCNC(=O)[C@H](O)C(C)(C)COP([O-])(=O)OP([O-])(=O)OC[C@H]1O[C@H]([C@H](O)[C@@H]1OP([O-])([O-])=O)n1cnc2c(N)ncnc12	https://lipidmaps.org/databases/lmsd/LMFA07050281?LMID=LMFA07050281	https://www.ncbi.nlm.nih.gov/pubmed/12000458		0.022		nanomol/mg DW	Seeds	Whole seed	Total	seed cells	Arabidopsis thaliana	Siliques were used from 12- to 14-week-old-plants
acetyl-CoA	none	805.54	http://chlorokb.fr/simpleMol/acetyl-CoA	http://www.genome.jp/dbget-bin/www_bget?C00024	http://www.ebi.ac.uk/chebi/advancedSearchFT.do?searchString=15351	https://metacyc.org/compound?orgid=META&id=ACETYL-COA	72-89-9	https://pubchem.ncbi.nlm.nih.gov/summary/summary.cgi?cid=444493	InChI=1S/C23H38N7O17P3S/c1-12(31)51-7-6-25-14(32)4-5-26-21(35)18(34)23(2,3)9-44-50(41,42)47-49(39,40)43-8-13-17(46-48(36,37)38)16(33)22(45-13)30-11-29-15-19(24)27-10-28-20(15)30/h10-11,13,16-18,22,33-34H,4-9H2,1-3H3,(H,25,32)(H,26,35)(H,39,40)(H,41,42)(H2,24,27,28)(H2,36,37,38)/p-4/t13-,16-,17-,18+,22-/m1/s1	CC(=O)SCCNC(=O)CCNC(=O)[C@H](O)C(C)(C)COP([O-])(=O)OP([O-])(=O)OC[C@H]1O[C@H]([C@H](O)[C@@H]1OP([O-])([O-])=O)n1cnc2c(N)ncnc12	https://lipidmaps.org/databases/lmsd/LMFA07050281?LMID=LMFA07050281	https://www.ncbi.nlm.nih.gov/pubmed/15128036		5		nanomol/g FW	Mature leaf	Whole leaf	Total	cytosol, mitochondrion matrix, peroxisome, stroma (photosynthetic cells)	Arabidopsis thaliana	Leaves harvested from rosettes of 4–5-week-old seedlings.
adenosine 5'-phosphosulfate	APS	425.266	http://chlorokb.fr/simpleMol/adenosine 5'-phosphosulfate	http://www.genome.jp/dbget-bin/www_bget?C00224	http://www.ebi.ac.uk/chebi/advancedSearchFT.do?searchString=17709	https://metacyc.org/compound?orgid=META&id=APS	485-84-7	https://pubchem.ncbi.nlm.nih.gov/summary/summary.cgi?cid=10238	InChI=1S/C10H14N5O10PS/c11-8-5-9(13-2-12-8)15(3-14-5)10-7(17)6(16)4(24-10)1-23-26(18,19)25-27(20,21)22/h2-4,6-7,10,16-17H,1H2,(H,18,19)(H2,11,12,13)(H,20,21,22)/p-2/t4-,6-,7-,10-/m1/s1	Nc1ncnc2n(cnc12)[C@@H]1O[C@H](COP([O-])(=O)OS([O-])(=O)=O)[C@@H](O)[C@H]1O		https://www.ncbi.nlm.nih.gov/pubmed/22128124		4.2		nanomol/g FW	Mature leaf	Whole leaf	Total	cytosol, stroma (photosynthetic cells)	Arabidopsis thaliana	30-d-old plants
ADP	none	424.18	http://chlorokb.fr/simpleMol/ADP	http://www.genome.jp/dbget-bin/www_bget?C00008	http://www.ebi.ac.uk/chebi/advancedSearchFT.do?searchString=16761	https://metacyc.org/compound?orgid=META&id=ADP	58-64-0	https://pubchem.ncbi.nlm.nih.gov/summary/summary.cgi?cid=6022	InChI=1S/C10H15N5O10P2/c11-8-5-9(13-2-12-8)15(3-14-5)10-7(17)6(16)4(24-10)1-23-27(21,22)25-26(18,19)20/h2-4,6-7,10,16-17H,1H2,(H,21,22)(H2,11,12,13)(H2,18,19,20)/p-3/t4-,6-,7-,10-/m1/s1	Nc1ncnc2n(cnc12)[C@@H]1O[C@H](COP([O-])(=O)OP([O-])([O-])=O)[C@@H](O)[C@H]1O		https://www.ncbi.nlm.nih.gov/pubmed/17968586		14.7		nanomol/mg chlorophyll	Mature leaf	Whole cell	Total	cytoplasm excluding vacuole (photosynthetic cells)	Nicotiana tabacum	Content in total extract of leaf protoplasts.
ADP	none	424.18	http://chlorokb.fr/simpleMol/ADP	http://www.genome.jp/dbget-bin/www_bget?C00008	http://www.ebi.ac.uk/chebi/advancedSearchFT.do?searchString=16761	https://metacyc.org/compound?orgid=META&id=ADP	58-64-0	https://pubchem.ncbi.nlm.nih.gov/summary/summary.cgi?cid=6022	InChI=1S/C10H15N5O10P2/c11-8-5-9(13-2-12-8)15(3-14-5)10-7(17)6(16)4(24-10)1-23-27(21,22)25-26(18,19)20/h2-4,6-7,10,16-17H,1H2,(H,21,22)(H2,11,12,13)(H2,18,19,20)/p-3/t4-,6-,7-,10-/m1/s1	Nc1ncnc2n(cnc12)[C@@H]1O[C@H](COP([O-])(=O)OP([O-])([O-])=O)[C@@H](O)[C@H]1O		https://www.ncbi.nlm.nih.gov/pubmed/17968586		11.7		nanomol/mg chlorophyll	Isolated chloroplasts	Stroma	Total	stroma of isolated chloroplasts (per mg chl unit)	Cucumis sativus	Rapid fractionation of leaf protoplasts by filtration;
ADP	none	424.18	http://chlorokb.fr/simpleMol/ADP	http://www.genome.jp/dbget-bin/www_bget?C00008	http://www.ebi.ac.uk/chebi/advancedSearchFT.do?searchString=16761	https://metacyc.org/compound?orgid=META&id=ADP	58-64-0	https://pubchem.ncbi.nlm.nih.gov/summary/summary.cgi?cid=6022	InChI=1S/C10H15N5O10P2/c11-8-5-9(13-2-12-8)15(3-14-5)10-7(17)6(16)4(24-10)1-23-27(21,22)25-26(18,19)20/h2-4,6-7,10,16-17H,1H2,(H,21,22)(H2,11,12,13)(H2,18,19,20)/p-3/t4-,6-,7-,10-/m1/s1	Nc1ncnc2n(cnc12)[C@@H]1O[C@H](COP([O-])(=O)OP([O-])([O-])=O)[C@@H](O)[C@H]1O		https://www.ncbi.nlm.nih.gov/pubmed/17968586		10.6		nanomol/mg chlorophyll	Isolated chloroplasts	Stroma	Total	stroma of isolated chloroplasts (per mg chl unit)	Nicotiana tabacum	Rapid fractionation of leaf protoplasts by filtration; 5.5 nmol/ mg chlorophyll in the cytosol + mitochondria fraction.
ADP	none	424.18	http://chlorokb.fr/simpleMol/ADP	http://www.genome.jp/dbget-bin/www_bget?C00008	http://www.ebi.ac.uk/chebi/advancedSearchFT.do?searchString=16761	https://metacyc.org/compound?orgid=META&id=ADP	58-64-0	https://pubchem.ncbi.nlm.nih.gov/summary/summary.cgi?cid=6022	InChI=1S/C10H15N5O10P2/c11-8-5-9(13-2-12-8)15(3-14-5)10-7(17)6(16)4(24-10)1-23-27(21,22)25-26(18,19)20/h2-4,6-7,10,16-17H,1H2,(H,21,22)(H2,11,12,13)(H2,18,19,20)/p-3/t4-,6-,7-,10-/m1/s1	Nc1ncnc2n(cnc12)[C@@H]1O[C@H](COP([O-])(=O)OP([O-])([O-])=O)[C@@H](O)[C@H]1O		https://www.ncbi.nlm.nih.gov/pubmed/16661385	11		14	nanomol/mg chlorophyll	Isolated chloroplasts	Stroma	Total	stroma of isolated chloroplasts (per mg chl unit)	Spinacia oleracea	Rapid fractionation of protoplasts by filtration
ADP	none	424.18	http://chlorokb.fr/simpleMol/ADP	http://www.genome.jp/dbget-bin/www_bget?C00008	http://www.ebi.ac.uk/chebi/advancedSearchFT.do?searchString=16761	https://metacyc.org/compound?orgid=META&id=ADP	58-64-0	https://pubchem.ncbi.nlm.nih.gov/summary/summary.cgi?cid=6022	InChI=1S/C10H15N5O10P2/c11-8-5-9(13-2-12-8)15(3-14-5)10-7(17)6(16)4(24-10)1-23-27(21,22)25-26(18,19)20/h2-4,6-7,10,16-17H,1H2,(H,21,22)(H2,11,12,13)(H2,18,19,20)/p-3/t4-,6-,7-,10-/m1/s1	Nc1ncnc2n(cnc12)[C@@H]1O[C@H](COP([O-])(=O)OP([O-])([O-])=O)[C@@H](O)[C@H]1O		https://www.ncbi.nlm.nih.gov/pubmed/25313036	9		20	microMolar	Cell culture	Cytosol	Total	cytosol (heterotrophic cells)	Acer platanus	20 (+/-2) µM free ADP 9(+/-1) Mg-complexed ADP
ADP	none	424.18	http://chlorokb.fr/simpleMol/ADP	http://www.genome.jp/dbget-bin/www_bget?C00008	http://www.ebi.ac.uk/chebi/advancedSearchFT.do?searchString=16761	https://metacyc.org/compound?orgid=META&id=ADP	58-64-0	https://pubchem.ncbi.nlm.nih.gov/summary/summary.cgi?cid=6022	InChI=1S/C10H15N5O10P2/c11-8-5-9(13-2-12-8)15(3-14-5)10-7(17)6(16)4(24-10)1-23-27(21,22)25-26(18,19)20/h2-4,6-7,10,16-17H,1H2,(H,21,22)(H2,11,12,13)(H2,18,19,20)/p-3/t4-,6-,7-,10-/m1/s1	Nc1ncnc2n(cnc12)[C@@H]1O[C@H](COP([O-])(=O)OP([O-])([O-])=O)[C@@H](O)[C@H]1O		https://www.ncbi.nlm.nih.gov/pubmed/25313036	45		180	microMolar	Cell culture	Mitochondrion	Total	mitochondrion matrix (heterotrophic cells)	Acer platanus	45 (+/-8) µM free ADP 180(+/-30) Mg-complexed ADP
ADP	none	424.18	http://chlorokb.fr/simpleMol/ADP	http://www.genome.jp/dbget-bin/www_bget?C00008	http://www.ebi.ac.uk/chebi/advancedSearchFT.do?searchString=16761	https://metacyc.org/compound?orgid=META&id=ADP	58-64-0	https://pubchem.ncbi.nlm.nih.gov/summary/summary.cgi?cid=6022	InChI=1S/C10H15N5O10P2/c11-8-5-9(13-2-12-8)15(3-14-5)10-7(17)6(16)4(24-10)1-23-27(21,22)25-26(18,19)20/h2-4,6-7,10,16-17H,1H2,(H,21,22)(H2,11,12,13)(H2,18,19,20)/p-3/t4-,6-,7-,10-/m1/s1	Nc1ncnc2n(cnc12)[C@@H]1O[C@H](COP([O-])(=O)OP([O-])([O-])=O)[C@@H](O)[C@H]1O		https://www.ncbi.nlm.nih.gov/pubmed/34203750		11		nanomol/g FW	Mature leaf	Whole leaf	Total	cytoplasm excluding vacuole (photosynthetic cells)	Arabidopsis thaliana	plants at growth stage 5.1; Plants were grown in controlled environment chambers 12/12 h day/night cycle, 22/18 degree C, 120 µmol/m2/s irradiance, 390 µL/L CO2
agmatine	none	132.208	http://chlorokb.fr/simpleMol/agmatine	http://www.genome.jp/dbget-bin/www_bget?C00179	http://www.ebi.ac.uk/chebi/advancedSearchFT.do?searchString=58145	https://metacyc.org/compound?orgid=META&id=AGMATHINE	306-60-5	https://pubchem.ncbi.nlm.nih.gov/summary/summary.cgi?cid=5257176	InChI=1S/C5H14N4/c6-3-1-2-4-9-5(7)8/h1-4,6H2,(H4,7,8,9)/p+2	NC(=[NH2+])NCCCC[NH3+]		https://www.ncbi.nlm.nih.gov/pubmed/24223944	14		59	nanomol/g FW	Rosette	Whole leaf	Total	cytosol, mitochondrion matrix, stroma (photosynthetic cells)	Arabidopsis thaliana	plants grown at 21°C (14) and 4°C (59).
α-cryptoxanthin	none	552.882	http://chlorokb.fr/simpleMol/alpha-cryptoxanthin	http://www.genome.jp/dbget-bin/www_bget?C15981	http://www.ebi.ac.uk/chebi/advancedSearchFT.do?searchString=10223	https://metacyc.org/compound?orgid=META&id=CPD-7421		https://pubchem.ncbi.nlm.nih.gov/summary/summary.cgi?cid=25244976	InChI=1S/C40H56O/c1-30(18-13-20-32(3)23-25-37-34(5)22-15-27-39(37,7)8)16-11-12-17-31(2)19-14-21-33(4)24-26-38-35(6)28-36(41)29-40(38,9)10/h11-14,16-21,23-26,28,36,38,41H,15,22,27,29H2,1-10H3/b12-11+,18-13+,19-14+,25-23+,26-24+,30-16+,31-17+,32-20+,33-21+/t36-,38?/m0/s1	C\C(\C=C\C=C(/C)\C=C\C1C(C)=C[C@H](O)CC1(C)C)=C/C=C/C=C(\C)/C=C/C=C(\C)/C=C/C1=C(C)CCCC1(C)C		https://www.ncbi.nlm.nih.gov/pubmed/16492736		0.7		millimol/mol chlorophyll (a+b)	Mature leaf	Whole leaf	Total	thylakoid membranes	Arabidopsis thaliana	Plants were grown under a 12-h photoperiod (100–120 micromol/m2/s; 22°C) and 18°C at night.
2-oxoglutarate	none	144.084	http://chlorokb.fr/simpleMol/2-oxoglutarate	http://www.genome.jp/dbget-bin/www_bget?C00026	http://www.ebi.ac.uk/chebi/advancedSearchFT.do?searchString=30915	https://metacyc.org/compound?orgid=META&id=2-KETOGLUTARATE	328-50-7	https://pubchem.ncbi.nlm.nih.gov/summary/summary.cgi?cid=51	InChI=1S/C5H6O5/c6-3(5(9)10)1-2-4(7)8/h1-2H2,(H,7,8)(H,9,10)/p-2	[O-]C(=O)CCC(=O)C([O-])=O		https://www.ncbi.nlm.nih.gov/pubmed/16367965	10		340	nanomol/g FW	Mature leaf	Whole leaf	Total	cytosol, mitochondrion matrix, peroxisome, stroma, vacuole (photosynthetic cells)	Nicotiana tabacum	2-oxoglutarate is a low-nitrogen sensing signal, fluctuating in dark/light conditions and depending on nitrogen supply. Lowest level was measured in the dark in the presence of ammonium; highest level was measured in the light in the presence of nitrate (Fig. 6).
2-oxoglutarate	none	144.084	http://chlorokb.fr/simpleMol/2-oxoglutarate	http://www.genome.jp/dbget-bin/www_bget?C00026	http://www.ebi.ac.uk/chebi/advancedSearchFT.do?searchString=30915	https://metacyc.org/compound?orgid=META&id=2-KETOGLUTARATE	328-50-7	https://pubchem.ncbi.nlm.nih.gov/summary/summary.cgi?cid=51	InChI=1S/C5H6O5/c6-3(5(9)10)1-2-4(7)8/h1-2H2,(H,7,8)(H,9,10)/p-2	[O-]C(=O)CCC(=O)C([O-])=O		https://www.ncbi.nlm.nih.gov/pubmed/23952675		84		nanomol/g FW	Rosette	Whole leaf	Total	cytosol, mitochondrion matrix, peroxisome, stroma, vacuole (all leaf cells)	Arabidopsis thaliana	none
α-tocopherol	none	430.713	http://chlorokb.fr/simpleMol/alpha-tocopherol	http://www.genome.jp/dbget-bin/www_bget?C02477	http://www.ebi.ac.uk/chebi/advancedSearchFT.do?searchString=18145	https://metacyc.org/compound?orgid=META&id=ALPHA-TOCOPHEROL	59-02-9	https://pubchem.ncbi.nlm.nih.gov/summary/summary.cgi?cid=14985	InChI=1S/C29H50O2/c1-20(2)12-9-13-21(3)14-10-15-22(4)16-11-18-29(8)19-17-26-25(7)27(30)23(5)24(6)28(26)31-29/h20-22,30H,9-19H2,1-8H3/t21-,22-,29-/m1/s1	CC(C)CCC[C@@H](C)CCC[C@@H](C)CCC[C@]1(C)CCc2c(C)c(O)c(C)c(C)c2O1	https://lipidmaps.org/databases/lmsd/LMPR02020001?LMID=LMPR02020001	https://www.ncbi.nlm.nih.gov/pubmed/14508009		29.1		nanomol/g FW	Mature leaf	Whole leaf	Total	stroma (photosynthetic cells)	Arabidopsis thaliana	3-week soil-grown Arabidopsis plants.
ammonium	NH4+	18.038	http://chlorokb.fr/simpleMol/ammonium	http://www.genome.jp/dbget-bin/www_bget?C01342	http://www.ebi.ac.uk/chebi/advancedSearchFT.do?searchString=28938	https://metacyc.org/compound?orgid=META&id=AMMONIUM	14798-03-9	https://pubchem.ncbi.nlm.nih.gov/summary/summary.cgi?cid=223	InChI=1S/H3N/h1H3/p+1	[NH4+]		https://www.ncbi.nlm.nih.gov/pubmed/24419765		4500		nanomol/g FW	Mature leaf	Whole leaf	Total	photosynthetic cells, all subcellular compartments	Sinapis alba	NH4<SUP>+</SUP> contents of excised mustard primary leaves (For the experiments, 17 to 19-day old mustard plants); The results clearly indicate that a potentially toxic NH4+ accumulation is not the primary cause of the photosynthesis inhibition by phosphinotricin (inhibitor of glutamine synthetase).
ammonium	NH4+	18.038	http://chlorokb.fr/simpleMol/ammonium	http://www.genome.jp/dbget-bin/www_bget?C01342	http://www.ebi.ac.uk/chebi/advancedSearchFT.do?searchString=28938	https://metacyc.org/compound?orgid=META&id=AMMONIUM	14798-03-9	https://pubchem.ncbi.nlm.nih.gov/summary/summary.cgi?cid=223	InChI=1S/H3N/h1H3/p+1	[NH4+]		https://www.ncbi.nlm.nih.gov/pubmed/34001608		1900		nanomol/g FW	Mature leaf	Whole leaf	Total	photosynthetic cells, all subcellular compartments	Arabidopsis thaliana	measured in air; concentration decreased to 1500 in CO2 enriched air.
ammonium	NH4+	18.038	http://chlorokb.fr/simpleMol/ammonium	http://www.genome.jp/dbget-bin/www_bget?C01342	http://www.ebi.ac.uk/chebi/advancedSearchFT.do?searchString=28938	https://metacyc.org/compound?orgid=META&id=AMMONIUM	14798-03-9	https://pubchem.ncbi.nlm.nih.gov/summary/summary.cgi?cid=223	InChI=1S/H3N/h1H3/p+1	[NH4+]		https://www.ncbi.nlm.nih.gov/pubmed/17693533	1000		1750	microMolar	Root	Apoplast	Total	apoplast	Arabidopsis thaliana	Arabidopsis plants were grown hydroponically for 6 weeks.
ammonium	NH4+	18.038	http://chlorokb.fr/simpleMol/ammonium	http://www.genome.jp/dbget-bin/www_bget?C01342	http://www.ebi.ac.uk/chebi/advancedSearchFT.do?searchString=28938	https://metacyc.org/compound?orgid=META&id=AMMONIUM	14798-03-9	https://pubchem.ncbi.nlm.nih.gov/summary/summary.cgi?cid=223	InChI=1S/H3N/h1H3/p+1	[NH4+]		https://www.ncbi.nlm.nih.gov/pubmed/17693533	600		1000	microMolar	Leaf	Xylem sap	Total	xylem sap	Arabidopsis thaliana	Arabidopsis plants were grown hydroponically for 6 weeks. See Supplementary Fig. 3.
ammonium	NH4+	18.038	http://chlorokb.fr/simpleMol/ammonium	http://www.genome.jp/dbget-bin/www_bget?C01342	http://www.ebi.ac.uk/chebi/advancedSearchFT.do?searchString=28938	https://metacyc.org/compound?orgid=META&id=AMMONIUM	14798-03-9	https://pubchem.ncbi.nlm.nih.gov/summary/summary.cgi?cid=223	InChI=1S/H3N/h1H3/p+1	[NH4+]		https://www.ncbi.nlm.nih.gov/pubmed/10476061	22000		43000	microMolar	Root	Whole cell	Total	-	Arabidopsis thaliana	from <SUP>13</SUP>N efflux analyses
ammonium	NH4+	18.038	http://chlorokb.fr/simpleMol/ammonium	http://www.genome.jp/dbget-bin/www_bget?C01342	http://www.ebi.ac.uk/chebi/advancedSearchFT.do?searchString=28938	https://metacyc.org/compound?orgid=META&id=AMMONIUM	14798-03-9	https://pubchem.ncbi.nlm.nih.gov/summary/summary.cgi?cid=223	InChI=1S/H3N/h1H3/p+1	[NH4+]		https://www.ncbi.nlm.nih.gov/pubmed/20959627		700		nanomol/g FW	Young leaf	Whole leaf	Total	photosynthetic cells, all subcellular compartments	Arabidopsis thaliana	Plants grown at low (2 mM) nitrate.
ammonium	NH4+	18.038	http://chlorokb.fr/simpleMol/ammonium	http://www.genome.jp/dbget-bin/www_bget?C01342	http://www.ebi.ac.uk/chebi/advancedSearchFT.do?searchString=28938	https://metacyc.org/compound?orgid=META&id=AMMONIUM	14798-03-9	https://pubchem.ncbi.nlm.nih.gov/summary/summary.cgi?cid=223	InChI=1S/H3N/h1H3/p+1	[NH4+]		https://www.ncbi.nlm.nih.gov/pubmed/29032248	4000		14000	microMolar	Rosette	Xylem sap	Total	xylem sap	Arabidopsis thaliana	Plants grown hydroponically for 5 weeks before incubation in the absence or presence of ammonium (10 mM).
AMP	none	345.208	http://chlorokb.fr/simpleMol/AMP	http://www.genome.jp/dbget-bin/www_bget?C00020	http://www.ebi.ac.uk/chebi/advancedSearchFT.do?searchString=16027	https://metacyc.org/compound?orgid=META&id=AMP	61-19-8	https://pubchem.ncbi.nlm.nih.gov/summary/summary.cgi?cid=6083	InChI=1S/C10H14N5O7P/c11-8-5-9(13-2-12-8)15(3-14-5)10-7(17)6(16)4(22-10)1-21-23(18,19)20/h2-4,6-7,10,16-17H,1H2,(H2,11,12,13)(H2,18,19,20)/p-2/t4-,6-,7-,10-/m1/s1	Nc1ncnc2n(cnc12)[C@@H]1O[C@H](COP([O-])([O-])=O)[C@@H](O)[C@H]1O		https://www.ncbi.nlm.nih.gov/pubmed/16661385		11		nanomol/mg chlorophyll	Isolated chloroplasts	Stroma	Total	stroma of isolated chloroplasts (per mg chl unit)	Spinacia oleracea	rapid preparation of chloroplast from protoplasts
antheraxanthin	none	584.881	http://chlorokb.fr/simpleMol/antheraxanthin	http://www.genome.jp/dbget-bin/www_bget?C08579	http://www.ebi.ac.uk/chebi/advancedSearchFT.do?searchString=27867	https://metacyc.org/compound?orgid=META&id=CPD1F-131	640-03-9	https://pubchem.ncbi.nlm.nih.gov/summary/summary.cgi?cid=5281223	InChI=1S/C40H56O3/c1-29(17-13-19-31(3)21-22-36-33(5)25-34(41)26-37(36,6)7)15-11-12-16-30(2)18-14-20-32(4)23-24-40-38(8,9)27-35(42)28-39(40,10)43-40/h11-24,34-35,41-42H,25-28H2,1-10H3/b12-11+,17-13+,18-14+,22-21+,24-23+,29-15+,30-16+,31-19+,32-20+/t34-,35+,39-,40+/m1/s1	C\C(\C=C\C=C(/C)\C=C\C1=C(C)C[C@@H](O)CC1(C)C)=C/C=C/C=C(\C)/C=C/C=C(\C)/C=C/[C@@]12O[C@]1(C)C[C@@H](O)CC2(C)C	https://lipidmaps.org/databases/lmsd/LMPR01070262?LMID=LMPR01070262	https://www.ncbi.nlm.nih.gov/pubmed/16890225	n.d		3	millimol/mol chlorophyll (a+b)	Mature leaf	Chloroplast	Total	thylakoid membranes	Arabidopsis thaliana	Plants grown at 30 microE/m2/s for 35 days were dark-adapted for 2 h or treated for 450 with high intensity light (ANtheraxanthin is undetectable in dark adapted plants).
L-ascorbate	none	175.118	http://chlorokb.fr/simpleMol/L-ascorbate	http://www.genome.jp/dbget-bin/www_bget?C00072	http://www.ebi.ac.uk/chebi/advancedSearchFT.do?searchString=38290	https://metacyc.org/compound?orgid=META&id=ASCORBATE	50-81-7	https://pubchem.ncbi.nlm.nih.gov/summary/summary.cgi?cid=54670067	InChI=1S/C6H8O6/c7-1-2(8)5-3(9)4(10)6(11)12-5/h2,5,7-10H,1H2/p-1/t2-,5+/m0/s1	OC[C@H](O)[C@H]1OC(=O)C(O)=C1[O-]		https://www.ncbi.nlm.nih.gov/pubmed/21350341		10800		microMolar	Leaf	Chloroplast	Total	stroma (photosynthetic cells)	Arabidopsis thaliana	Exposure to high light increased L-ascorbate concentration in the cytosol, chloroplasts (from 10 to 20mM) and vacuoles (from 2 to 12 mM).
L-ascorbate	none	175.118	http://chlorokb.fr/simpleMol/L-ascorbate	http://www.genome.jp/dbget-bin/www_bget?C00072	http://www.ebi.ac.uk/chebi/advancedSearchFT.do?searchString=38290	https://metacyc.org/compound?orgid=META&id=ASCORBATE	50-81-7	https://pubchem.ncbi.nlm.nih.gov/summary/summary.cgi?cid=54670067	InChI=1S/C6H8O6/c7-1-2(8)5-3(9)4(10)6(11)12-5/h2,5,7-10H,1H2/p-1/t2-,5+/m0/s1	OC[C@H](O)[C@H]1OC(=O)C(O)=C1[O-]		https://www.ncbi.nlm.nih.gov/pubmed/17288982		2500		nanomol/g FW	Mature leaf	Whole leaf	Total	photosynthetic cells, all subcellular compartments	Arabidopsis thaliana	15 to 31 days after sowing
L-ascorbate	none	175.118	http://chlorokb.fr/simpleMol/L-ascorbate	http://www.genome.jp/dbget-bin/www_bget?C00072	http://www.ebi.ac.uk/chebi/advancedSearchFT.do?searchString=38290	https://metacyc.org/compound?orgid=META&id=ASCORBATE	50-81-7	https://pubchem.ncbi.nlm.nih.gov/summary/summary.cgi?cid=54670067	InChI=1S/C6H8O6/c7-1-2(8)5-3(9)4(10)6(11)12-5/h2,5,7-10H,1H2/p-1/t2-,5+/m0/s1	OC[C@H](O)[C@H]1OC(=O)C(O)=C1[O-]		https://www.ncbi.nlm.nih.gov/pubmed/18755683	3000		4200	nanomol/g FW	Mature leaf	Whole leaf	Total	photosynthetic cells, all subcellular compartments	Arabidopsis thaliana	3 weeks old plants; dark versus light conditions.
L-ascorbate	none	175.118	http://chlorokb.fr/simpleMol/L-ascorbate	http://www.genome.jp/dbget-bin/www_bget?C00072	http://www.ebi.ac.uk/chebi/advancedSearchFT.do?searchString=38290	https://metacyc.org/compound?orgid=META&id=ASCORBATE	50-81-7	https://pubchem.ncbi.nlm.nih.gov/summary/summary.cgi?cid=54670067	InChI=1S/C6H8O6/c7-1-2(8)5-3(9)4(10)6(11)12-5/h2,5,7-10H,1H2/p-1/t2-,5+/m0/s1	OC[C@H](O)[C@H]1OC(=O)C(O)=C1[O-]		https://www.ncbi.nlm.nih.gov/pubmed/23424245	125		450	microgram/g FW	Seedling	Whole leaf	Total	photosynthetic cells, all subcellular compartments	Arabidopsis thaliana	1-week-old seedlings grown on Murashige and Skoog medium: lower value, absence of light; high value; light.
L-ascorbate	none	175.118	http://chlorokb.fr/simpleMol/L-ascorbate	http://www.genome.jp/dbget-bin/www_bget?C00072	http://www.ebi.ac.uk/chebi/advancedSearchFT.do?searchString=38290	https://metacyc.org/compound?orgid=META&id=ASCORBATE	50-81-7	https://pubchem.ncbi.nlm.nih.gov/summary/summary.cgi?cid=54670067	InChI=1S/C6H8O6/c7-1-2(8)5-3(9)4(10)6(11)12-5/h2,5,7-10H,1H2/p-1/t2-,5+/m0/s1	OC[C@H](O)[C@H]1OC(=O)C(O)=C1[O-]		https://www.ncbi.nlm.nih.gov/pubmed/20872269		5600		nanomol/g FW	Mature leaf	Whole leaf	Total	photosynthetic cells, all subcellular compartments	Arabidopsis thaliana	Four week-old plants. Exposure to high light caused a 2.5 fold increase in ascorbate concentration.
L-ascorbate	none	175.118	http://chlorokb.fr/simpleMol/L-ascorbate	http://www.genome.jp/dbget-bin/www_bget?C00072	http://www.ebi.ac.uk/chebi/advancedSearchFT.do?searchString=38290	https://metacyc.org/compound?orgid=META&id=ASCORBATE	50-81-7	https://pubchem.ncbi.nlm.nih.gov/summary/summary.cgi?cid=54670067	InChI=1S/C6H8O6/c7-1-2(8)5-3(9)4(10)6(11)12-5/h2,5,7-10H,1H2/p-1/t2-,5+/m0/s1	OC[C@H](O)[C@H]1OC(=O)C(O)=C1[O-]		https://www.ncbi.nlm.nih.gov/pubmed/21350341		2300		microMolar	Mature leaf	Vacuole	Total	vacuole (photosynthetic cells)	Arabidopsis thaliana	none
L-ascorbate	none	175.118	http://chlorokb.fr/simpleMol/L-ascorbate	http://www.genome.jp/dbget-bin/www_bget?C00072	http://www.ebi.ac.uk/chebi/advancedSearchFT.do?searchString=38290	https://metacyc.org/compound?orgid=META&id=ASCORBATE	50-81-7	https://pubchem.ncbi.nlm.nih.gov/summary/summary.cgi?cid=54670067	InChI=1S/C6H8O6/c7-1-2(8)5-3(9)4(10)6(11)12-5/h2,5,7-10H,1H2/p-1/t2-,5+/m0/s1	OC[C@H](O)[C@H]1OC(=O)C(O)=C1[O-]		https://www.ncbi.nlm.nih.gov/pubmed/21350341		22800		microMolar	Mature leaf	Peroxisome	Total	peroxisome (photosynthetic cells)	Arabidopsis thaliana	none
L-ascorbate	none	175.118	http://chlorokb.fr/simpleMol/L-ascorbate	http://www.genome.jp/dbget-bin/www_bget?C00072	http://www.ebi.ac.uk/chebi/advancedSearchFT.do?searchString=38290	https://metacyc.org/compound?orgid=META&id=ASCORBATE	50-81-7	https://pubchem.ncbi.nlm.nih.gov/summary/summary.cgi?cid=54670067	InChI=1S/C6H8O6/c7-1-2(8)5-3(9)4(10)6(11)12-5/h2,5,7-10H,1H2/p-1/t2-,5+/m0/s1	OC[C@H](O)[C@H]1OC(=O)C(O)=C1[O-]		https://www.ncbi.nlm.nih.gov/pubmed/21350341		10400		microMolar	Mature leaf	Mitochondrion	Total	mitochondrion matrix (photosynthetic cells)	Arabidopsis thaliana	none
L-ascorbate	none	175.118	http://chlorokb.fr/simpleMol/L-ascorbate	http://www.genome.jp/dbget-bin/www_bget?C00072	http://www.ebi.ac.uk/chebi/advancedSearchFT.do?searchString=38290	https://metacyc.org/compound?orgid=META&id=ASCORBATE	50-81-7	https://pubchem.ncbi.nlm.nih.gov/summary/summary.cgi?cid=54670067	InChI=1S/C6H8O6/c7-1-2(8)5-3(9)4(10)6(11)12-5/h2,5,7-10H,1H2/p-1/t2-,5+/m0/s1	OC[C@H](O)[C@H]1OC(=O)C(O)=C1[O-]		https://www.ncbi.nlm.nih.gov/pubmed/21350341		21700		microMolar	Mature leaf	Cytosol	Total	cytosol (photosynthetic cells)	Arabidopsis thaliana	none
L-ascorbate	none	175.118	http://chlorokb.fr/simpleMol/L-ascorbate	http://www.genome.jp/dbget-bin/www_bget?C00072	http://www.ebi.ac.uk/chebi/advancedSearchFT.do?searchString=38290	https://metacyc.org/compound?orgid=META&id=ASCORBATE	50-81-7	https://pubchem.ncbi.nlm.nih.gov/summary/summary.cgi?cid=54670067	InChI=1S/C6H8O6/c7-1-2(8)5-3(9)4(10)6(11)12-5/h2,5,7-10H,1H2/p-1/t2-,5+/m0/s1	OC[C@H](O)[C@H]1OC(=O)C(O)=C1[O-]		https://www.ncbi.nlm.nih.gov/pubmed/16714304	2000		6000	nanomol/g FW	Rosette	Whole leaf	Total	photosynthetic cells, all subcellular compartments	Arabidopsis thaliana	2000 nmol/g FW at 50 µmol photons/m<SUP>2</SUP>/s; 4000 nmol/g FW at 50 µmol photons/m<SUP>2</SUP>/s; 6000 nmol/g FW at 250 µmol photons/m<SUP>2</SUP>/s; A dark-induced decline of L-ascorbate content was observed in the low light-grown plants and it was pronounced in the high light-grown plants.
L-ascorbate	none	175.118	http://chlorokb.fr/simpleMol/L-ascorbate	http://www.genome.jp/dbget-bin/www_bget?C00072	http://www.ebi.ac.uk/chebi/advancedSearchFT.do?searchString=38290	https://metacyc.org/compound?orgid=META&id=ASCORBATE	50-81-7	https://pubchem.ncbi.nlm.nih.gov/summary/summary.cgi?cid=54670067	InChI=1S/C6H8O6/c7-1-2(8)5-3(9)4(10)6(11)12-5/h2,5,7-10H,1H2/p-1/t2-,5+/m0/s1	OC[C@H](O)[C@H]1OC(=O)C(O)=C1[O-]		https://www.ncbi.nlm.nih.gov/pubmed/11598218		105.6		nanomol/g FW	Mature leaf	Apoplast	Total	apoplast	Arabidopsis thaliana	L-ascorbate whole leaf total content in this study was 2640 nmol/g fresh weight
ATP	none	503.152	http://chlorokb.fr/simpleMol/ATP	http://www.genome.jp/dbget-bin/www_bget?C00002	http://www.ebi.ac.uk/chebi/advancedSearchFT.do?searchString=15422	https://metacyc.org/compound?orgid=META&id=ATP	56-65-5	https://pubchem.ncbi.nlm.nih.gov/summary/summary.cgi?cid=5957	InChI=1S/C10H16N5O13P3/c11-8-5-9(13-2-12-8)15(3-14-5)10-7(17)6(16)4(26-10)1-25-30(21,22)28-31(23,24)27-29(18,19)20/h2-4,6-7,10,16-17H,1H2,(H,21,22)(H,23,24)(H2,11,12,13)(H2,18,19,20)/p-4/t4-,6-,7-,10-/m1/s1	Nc1ncnc2n(cnc12)[C@@H]1O[C@H](COP([O-])(=O)OP([O-])(=O)OP([O-])([O-])=O)[C@@H](O)[C@H]1O		https://www.ncbi.nlm.nih.gov/pubmed/17968586		11.1		nanomol/mg chlorophyll	Isolated chloroplasts	Stroma	Total	stroma of isolated chloroplasts (per mg chl unit)	Nicotiana tabacum	Rapid fractionation of protoplasts by filtration.
ATP	none	503.152	http://chlorokb.fr/simpleMol/ATP	http://www.genome.jp/dbget-bin/www_bget?C00002	http://www.ebi.ac.uk/chebi/advancedSearchFT.do?searchString=15422	https://metacyc.org/compound?orgid=META&id=ATP	56-65-5	https://pubchem.ncbi.nlm.nih.gov/summary/summary.cgi?cid=5957	InChI=1S/C10H16N5O13P3/c11-8-5-9(13-2-12-8)15(3-14-5)10-7(17)6(16)4(26-10)1-25-30(21,22)28-31(23,24)27-29(18,19)20/h2-4,6-7,10,16-17H,1H2,(H,21,22)(H,23,24)(H2,11,12,13)(H2,18,19,20)/p-4/t4-,6-,7-,10-/m1/s1	Nc1ncnc2n(cnc12)[C@@H]1O[C@H](COP([O-])(=O)OP([O-])(=O)OP([O-])([O-])=O)[C@@H](O)[C@H]1O		https://www.ncbi.nlm.nih.gov/pubmed/17968586		53		nanomol/g FW	Young leaf	Whole leaf	Total	cytoplasm excluding vacuole (photosynthetic cells)	Cucumis sativus	Rapid fractionation of protoplasts by filtration (light)
ATP	none	503.152	http://chlorokb.fr/simpleMol/ATP	http://www.genome.jp/dbget-bin/www_bget?C00002	http://www.ebi.ac.uk/chebi/advancedSearchFT.do?searchString=15422	https://metacyc.org/compound?orgid=META&id=ATP	56-65-5	https://pubchem.ncbi.nlm.nih.gov/summary/summary.cgi?cid=5957	InChI=1S/C10H16N5O13P3/c11-8-5-9(13-2-12-8)15(3-14-5)10-7(17)6(16)4(26-10)1-25-30(21,22)28-31(23,24)27-29(18,19)20/h2-4,6-7,10,16-17H,1H2,(H,21,22)(H,23,24)(H2,11,12,13)(H2,18,19,20)/p-4/t4-,6-,7-,10-/m1/s1	Nc1ncnc2n(cnc12)[C@@H]1O[C@H](COP([O-])(=O)OP([O-])(=O)OP([O-])([O-])=O)[C@@H](O)[C@H]1O		https://www.ncbi.nlm.nih.gov/pubmed/17968586		42		nanomol/g FW	Young leaf	Whole leaf	Total	cytoplasm excluding vacuole (photosynthetic cells)	Cucumis sativus	Rapid fractionation of protoplasts by filtration dark (8 hours)
ATP	none	503.152	http://chlorokb.fr/simpleMol/ATP	http://www.genome.jp/dbget-bin/www_bget?C00002	http://www.ebi.ac.uk/chebi/advancedSearchFT.do?searchString=15422	https://metacyc.org/compound?orgid=META&id=ATP	56-65-5	https://pubchem.ncbi.nlm.nih.gov/summary/summary.cgi?cid=5957	InChI=1S/C10H16N5O13P3/c11-8-5-9(13-2-12-8)15(3-14-5)10-7(17)6(16)4(26-10)1-25-30(21,22)28-31(23,24)27-29(18,19)20/h2-4,6-7,10,16-17H,1H2,(H,21,22)(H,23,24)(H2,11,12,13)(H2,18,19,20)/p-4/t4-,6-,7-,10-/m1/s1	Nc1ncnc2n(cnc12)[C@@H]1O[C@H](COP([O-])(=O)OP([O-])(=O)OP([O-])([O-])=O)[C@@H](O)[C@H]1O		https://www.ncbi.nlm.nih.gov/pubmed/16661385		15		nanomol/mg chlorophyll	Mature leaf	Stroma	Total	stroma of isolated chloroplasts (per mg chl unit)	Spinacia oleracea	Rapid fractionation of protoplasts by filtration
ATP	none	503.152	http://chlorokb.fr/simpleMol/ATP	http://www.genome.jp/dbget-bin/www_bget?C00002	http://www.ebi.ac.uk/chebi/advancedSearchFT.do?searchString=15422	https://metacyc.org/compound?orgid=META&id=ATP	56-65-5	https://pubchem.ncbi.nlm.nih.gov/summary/summary.cgi?cid=5957	InChI=1S/C10H16N5O13P3/c11-8-5-9(13-2-12-8)15(3-14-5)10-7(17)6(16)4(26-10)1-25-30(21,22)28-31(23,24)27-29(18,19)20/h2-4,6-7,10,16-17H,1H2,(H,21,22)(H,23,24)(H2,11,12,13)(H2,18,19,20)/p-4/t4-,6-,7-,10-/m1/s1	Nc1ncnc2n(cnc12)[C@@H]1O[C@H](COP([O-])(=O)OP([O-])(=O)OP([O-])([O-])=O)[C@@H](O)[C@H]1O		https://www.ncbi.nlm.nih.gov/pubmed/25313036	54		400	microMolar	Cell culture	Cytosol	Total	cytosol (photosynthetic cells)	Acer platanus	54 (+/-6) µM free ATP 400(+/-50) Mg-complexed ATP
ATP	none	503.152	http://chlorokb.fr/simpleMol/ATP	http://www.genome.jp/dbget-bin/www_bget?C00002	http://www.ebi.ac.uk/chebi/advancedSearchFT.do?searchString=15422	https://metacyc.org/compound?orgid=META&id=ATP	56-65-5	https://pubchem.ncbi.nlm.nih.gov/summary/summary.cgi?cid=5957	InChI=1S/C10H16N5O13P3/c11-8-5-9(13-2-12-8)15(3-14-5)10-7(17)6(16)4(26-10)1-25-30(21,22)28-31(23,24)27-29(18,19)20/h2-4,6-7,10,16-17H,1H2,(H,21,22)(H,23,24)(H2,11,12,13)(H2,18,19,20)/p-4/t4-,6-,7-,10-/m1/s1	Nc1ncnc2n(cnc12)[C@@H]1O[C@H](COP([O-])(=O)OP([O-])(=O)OP([O-])([O-])=O)[C@@H](O)[C@H]1O		https://www.ncbi.nlm.nih.gov/pubmed/25313036	10		520	microMolar	Cell culture	Mitochondrion	Total	mitochondrion matrix (photosynthetic cells)	Acer platanus	10 (+/-2) µM free ATP 520(+/-60) Mg-complexed ATP
ATP	none	503.152	http://chlorokb.fr/simpleMol/ATP	http://www.genome.jp/dbget-bin/www_bget?C00002	http://www.ebi.ac.uk/chebi/advancedSearchFT.do?searchString=15422	https://metacyc.org/compound?orgid=META&id=ATP	56-65-5	https://pubchem.ncbi.nlm.nih.gov/summary/summary.cgi?cid=5957	InChI=1S/C10H16N5O13P3/c11-8-5-9(13-2-12-8)15(3-14-5)10-7(17)6(16)4(26-10)1-25-30(21,22)28-31(23,24)27-29(18,19)20/h2-4,6-7,10,16-17H,1H2,(H,21,22)(H,23,24)(H2,11,12,13)(H2,18,19,20)/p-4/t4-,6-,7-,10-/m1/s1	Nc1ncnc2n(cnc12)[C@@H]1O[C@H](COP([O-])(=O)OP([O-])(=O)OP([O-])([O-])=O)[C@@H](O)[C@H]1O		https://www.ncbi.nlm.nih.gov/pubmed/34203750		38		nanomol/g FW	Mature leaf	Whole leaf	Total	cytoplasm excluding vacuole (photosynthetic cells)	Arabidopsis thaliana	plants at growth stage 5.1; Plants were grown in controlled environment chambers 12/12 h day/night cycle, 22/18 degree C, 120 µmol/m2/s irradiance, 390 µL/L CO2
β-tocopherol	none	416.686	http://chlorokb.fr/simpleMol/beta-tocopherol	http://www.genome.jp/dbget-bin/www_bget?C14152	http://www.ebi.ac.uk/chebi/advancedSearchFT.do?searchString=47771	https://metacyc.org/compound?orgid=META&id=BETA-TOCOPHEROL	148-03-8	https://pubchem.ncbi.nlm.nih.gov/summary/summary.cgi?cid=6857447	InChI=1S/C28H48O2/c1-20(2)11-8-12-21(3)13-9-14-22(4)15-10-17-28(7)18-16-25-24(6)26(29)19-23(5)27(25)30-28/h19-22,29H,8-18H2,1-7H3/t21-,22-,28-/m1/s1	CC(C)CCC[C@@H](C)CCC[C@@H](C)CCC[C@]1(C)CCc2c(C)c(O)cc(C)c2O1		https://www.ncbi.nlm.nih.gov/pubmed/14508009		0.5		nanomol/g FW	Leaf	Whole leaf	Total	stroma of isolated chloroplasts (per mg chl unit)	Arabidopsis thaliana	3-week soil-grown Arabidopsis plants.
chlorophyll a	none	892.5	http://chlorokb.fr/simpleMol/chlorophyll a	http://www.genome.jp/dbget-bin/www_bget?C05306	http://www.ebi.ac.uk/chebi/advancedSearchFT.do?searchString=18230	https://metacyc.org/compound?orgid=META&id=CHLOROPHYLL-A	479-61-8	https://pubchem.ncbi.nlm.nih.gov/summary/summary.cgi?cid=12085802	InChI=1S/C55H73N4O5.Mg/c1-13-39-35(8)42-28-44-37(10)41(24-25-48(60)64-27-26-34(7)23-17-22-33(6)21-16-20-32(5)19-15-18-31(3)4)52(58-44)50-51(55(62)63-12)54(61)49-38(11)45(59-53(49)50)30-47-40(14-2)36(9)43(57-47)29-46(39)56-42;/h13,26,28-33,37,41,51H,1,14-25,27H2,2-12H3,(H-,56,57,58,59,61);/q-1;+2/p-1/b34-26+;/t32-,33-,37+,41+,51-;/m1./s1	CCC1=C(C)C2=Cc3c(C=C)c(C)c4C=C5[C@@H](C)[C@H](CCC(=O)OC\C=C(/C)CCC[C@H](C)CCC[C@H](C)CCCC(C)C)C6=[N+]5[Mg--]5(n34)n3c(=CC1=[N+]25)c(C)c1C(=O)[C@H](C(=O)OC)C6=c31		https://www.ncbi.nlm.nih.gov/pubmed/18236010		803		microgram/g FW	Mature leaf	Whole leaf	Total	thylakoid membranes	Arabidopsis thaliana	2-week-old plants; grown on Murashige and Skoog (MS) plates [MS salts (Sigma), pH adjusted to 5.7 with 1 N KOH, 0.8% (w/v) agar] containing 2% sucrose.
chlorophyll a	none	892.5	http://chlorokb.fr/simpleMol/chlorophyll a	http://www.genome.jp/dbget-bin/www_bget?C05306	http://www.ebi.ac.uk/chebi/advancedSearchFT.do?searchString=18230	https://metacyc.org/compound?orgid=META&id=CHLOROPHYLL-A	479-61-8	https://pubchem.ncbi.nlm.nih.gov/summary/summary.cgi?cid=12085802	InChI=1S/C55H73N4O5.Mg/c1-13-39-35(8)42-28-44-37(10)41(24-25-48(60)64-27-26-34(7)23-17-22-33(6)21-16-20-32(5)19-15-18-31(3)4)52(58-44)50-51(55(62)63-12)54(61)49-38(11)45(59-53(49)50)30-47-40(14-2)36(9)43(57-47)29-46(39)56-42;/h13,26,28-33,37,41,51H,1,14-25,27H2,2-12H3,(H-,56,57,58,59,61);/q-1;+2/p-1/b34-26+;/t32-,33-,37+,41+,51-;/m1./s1	CCC1=C(C)C2=Cc3c(C=C)c(C)c4C=C5[C@@H](C)[C@H](CCC(=O)OC\C=C(/C)CCC[C@H](C)CCC[C@H](C)CCCC(C)C)C6=[N+]5[Mg--]5(n34)n3c(=CC1=[N+]25)c(C)c1C(=O)[C@H](C(=O)OC)C6=c31		https://www.ncbi.nlm.nih.gov/pubmed/24223944	600		650	microgram/g FW	Mature leaf	Whole leaf	Total	thylakoid membranes	Arabidopsis thaliana	plants grown at 21°C (600 microg/ gFW) and 4°C (650 µg/g FW)
chlorophyll b	none	907.486	http://chlorokb.fr/simpleMol/chlorophyll b	http://www.genome.jp/dbget-bin/www_bget?C05307	http://www.ebi.ac.uk/chebi/advancedSearchFT.do?searchString=27888	https://metacyc.org/compound?orgid=META&id=CHLOROPHYLL-B	519-62-0	https://pubchem.ncbi.nlm.nih.gov/summary/summary.cgi?cid=46173742	InChI=1S/C55H71N4O6.Mg/c1-12-38-35(8)42-27-43-36(9)40(23-24-48(61)65-26-25-34(7)22-16-21-33(6)20-15-19-32(5)18-14-17-31(3)4)52(58-43)50-51(55(63)64-11)54(62)49-37(10)44(59-53(49)50)28-46-39(13-2)41(30-60)47(57-46)29-45(38)56-42;/h12,25,27-33,36,40,51H,1,13-24,26H2,2-11H3,(H-,56,57,58,59,60,62);/q-1;+2/p-1/b34-25+;/t32-,33-,36+,40+,51?;/m1./s1	CCC1=C(C=O)C2=Cc3c(C=C)c(C)c4C=C5[C@@H](C)[C@H](CCC(=O)OC\C=C(/C)CCC[C@H](C)CCC[C@H](C)CCCC(C)C)C6=[N+]5[Mg--]5(n34)n3c(=CC1=[N+]25)c(C)c1C(=O)C(C(=O)OC)C6=c31		https://www.ncbi.nlm.nih.gov/pubmed/18236010		291		microgram/g FW	Young leaf	Whole leaf	Total	thylakoid membranes	Arabidopsis thaliana	2-weeks old plants; Murashige and Skoog (MS) plates [MS salts (Sigma), pH adjusted to 5.7 with 1 N KOH, 0.8% (w/v) agar] containing 2% sucrose
chlorophyll b	none	907.486	http://chlorokb.fr/simpleMol/chlorophyll b	http://www.genome.jp/dbget-bin/www_bget?C05307	http://www.ebi.ac.uk/chebi/advancedSearchFT.do?searchString=27888	https://metacyc.org/compound?orgid=META&id=CHLOROPHYLL-B	519-62-0	https://pubchem.ncbi.nlm.nih.gov/summary/summary.cgi?cid=46173742	InChI=1S/C55H71N4O6.Mg/c1-12-38-35(8)42-27-43-36(9)40(23-24-48(61)65-26-25-34(7)22-16-21-33(6)20-15-19-32(5)18-14-17-31(3)4)52(58-43)50-51(55(63)64-11)54(62)49-37(10)44(59-53(49)50)28-46-39(13-2)41(30-60)47(57-46)29-45(38)56-42;/h12,25,27-33,36,40,51H,1,13-24,26H2,2-11H3,(H-,56,57,58,59,60,62);/q-1;+2/p-1/b34-25+;/t32-,33-,36+,40+,51?;/m1./s1	CCC1=C(C=O)C2=Cc3c(C=C)c(C)c4C=C5[C@@H](C)[C@H](CCC(=O)OC\C=C(/C)CCC[C@H](C)CCC[C@H](C)CCCC(C)C)C6=[N+]5[Mg--]5(n34)n3c(=CC1=[N+]25)c(C)c1C(=O)C(C(=O)OC)C6=c31		https://www.ncbi.nlm.nih.gov/pubmed/24223944	125		275	microgram/g FW	Mature leaf	Whole leaf	Total	thylakoid membranes	Arabidopsis thaliana	plants grown at 21°C (125 microg/g FW) and 4°C (275 µg/g FW)
L-citrulline	none	175.187	http://chlorokb.fr/simpleMol/L-citrulline	http://www.genome.jp/dbget-bin/www_bget?C00327	http://www.ebi.ac.uk/chebi/advancedSearchFT.do?searchString=16349	https://metacyc.org/compound?orgid=META&id=L-CITRULLINE	372-75-8	https://pubchem.ncbi.nlm.nih.gov/summary/summary.cgi?cid=9750	InChI=1S/C6H13N3O3/c7-4(5(10)11)2-1-3-9-6(8)12/h4H,1-3,7H2,(H,10,11)(H3,8,9,12)/t4-/m0/s1	NC(=O)NCCC[C@H]([NH3+])C([O-])=O		https://www.ncbi.nlm.nih.gov/pubmed/24223944	100		340	nanomol/g FW	Rosette	Whole leaf	Total	stroma (photosynthetic cells)	Arabidopsis thaliana	plants grown at 21°C (100) and 4°C (340).
carbon monoxide	CO	28.01	http://chlorokb.fr/simpleMol/carbon monoxide	http://www.genome.jp/dbget-bin/www_bget?C00237	http://www.ebi.ac.uk/chebi/advancedSearchFT.do?searchString=17245	https://metacyc.org/compound?orgid=META&id=CARBON-MONOXIDE	630-08-0	https://pubchem.ncbi.nlm.nih.gov/summary/summary.cgi?cid=281	InChI=1S/CO/c1-2	[C-]#[O+]		https://www.ncbi.nlm.nih.gov/pubmed/20055961		42		nanomol/g FW	Young leaf	Whole leaf	Total	photosynthetic cells, all subcellular compartments	Arabidopsis thaliana	none
CO2	none	44.01	http://chlorokb.fr/simpleMol/CO2	http://www.genome.jp/dbget-bin/www_bget?C00011	http://www.ebi.ac.uk/chebi/advancedSearchFT.do?searchString=16526	https://metacyc.org/compound?orgid=META&id=CARBON-DIOXIDE	124-38-9	https://pubchem.ncbi.nlm.nih.gov/summary/summary.cgi?cid=280	InChI=1S/CO2/c2-1-3	O=C=O		https://www.ncbi.nlm.nih.gov/pubmed/16659216	8		12	microMolar	Leaf	Whole leaf	Total	all leaf cells, all subcellular compartments	Spinacia oleracea	Except in urban areas, atmospheric CO2 is usually near 0.033% (or about 8-12 microM in solution, depending on the temperature and presence of other solutes).
coenzyme A	CoA	763.502	http://chlorokb.fr/simpleMol/coenzyme A	http://www.genome.jp/dbget-bin/www_bget?C00010	http://www.ebi.ac.uk/chebi/advancedSearchFT.do?searchString=15346	https://metacyc.org/compound?orgid=META&id=CO-A	85-61-0	https://pubchem.ncbi.nlm.nih.gov/summary/summary.cgi?cid=87642	InChI=1S/C21H36N7O16P3S/c1-21(2,16(31)19(32)24-4-3-12(29)23-5-6-48)8-41-47(38,39)44-46(36,37)40-7-11-15(43-45(33,34)35)14(30)20(42-11)28-10-27-13-17(22)25-9-26-18(13)28/h9-11,14-16,20,30-31,48H,3-8H2,1-2H3,(H,23,29)(H,24,32)(H,36,37)(H,38,39)(H2,22,25,26)(H2,33,34,35)/p-4/t11-,14-,15-,16+,20-/m1/s1	CC(C)(COP([O-])(=O)OP([O-])(=O)OC[C@H]1O[C@H]([C@H](O)[C@@H]1OP([O-])([O-])=O)n1cnc2c(N)ncnc12)[C@@H](O)C(=O)NCCC(=O)NCCS		https://www.ncbi.nlm.nih.gov/pubmed/9355762		0.2		microMolar	Mature leaf	Chloroplast	Free	stroma (photosynthetic cells)	Spinacia oleracea	total coAs = 10-20 µM assuming 66 µL per mg chlorophyll (i.e. Acetyl coA + coA + ...). Intact chloroplasts were isolated from expanding leaves of spinach plants grown hydroponically. Concentrations of CoAs in chloroplasts during fatty acid synthesis from 0.2 mM acetate.
coenzyme A	CoA	763.502	http://chlorokb.fr/simpleMol/coenzyme A	http://www.genome.jp/dbget-bin/www_bget?C00010	http://www.ebi.ac.uk/chebi/advancedSearchFT.do?searchString=15346	https://metacyc.org/compound?orgid=META&id=CO-A	85-61-0	https://pubchem.ncbi.nlm.nih.gov/summary/summary.cgi?cid=87642	InChI=1S/C21H36N7O16P3S/c1-21(2,16(31)19(32)24-4-3-12(29)23-5-6-48)8-41-47(38,39)44-46(36,37)40-7-11-15(43-45(33,34)35)14(30)20(42-11)28-10-27-13-17(22)25-9-26-18(13)28/h9-11,14-16,20,30-31,48H,3-8H2,1-2H3,(H,23,29)(H,24,32)(H,36,37)(H,38,39)(H2,22,25,26)(H2,33,34,35)/p-4/t11-,14-,15-,16+,20-/m1/s1	CC(C)(COP([O-])(=O)OP([O-])(=O)OC[C@H]1O[C@H]([C@H](O)[C@@H]1OP([O-])([O-])=O)n1cnc2c(N)ncnc12)[C@@H](O)C(=O)NCCC(=O)NCCS		https://www.ncbi.nlm.nih.gov/pubmed/9355762		2.5		microMolar	Young leaf	Chloroplast	Free	stroma (photosynthetic cells)	Pisum sativum	Concentrations of CoAs in chloroplasts during fatty acid synthesis from 0.2 mM acetate.
L-cystathionine	none	222.259	http://chlorokb.fr/simpleMol/L-cystathionine	http://www.genome.jp/dbget-bin/www_bget?C02291	http://www.ebi.ac.uk/chebi/advancedSearchFT.do?searchString=17482	https://metacyc.org/compound?orgid=META&id=L-CYSTATHIONINE	56-88-2	https://pubchem.ncbi.nlm.nih.gov/summary/summary.cgi?cid=439258	InChI=1S/C7H14N2O4S/c8-4(6(10)11)1-2-14-3-5(9)7(12)13/h4-5H,1-3,8-9H2,(H,10,11)(H,12,13)/t4-,5-/m0/s1	[NH3+][C@@H](CCSC[C@H]([NH3+])C([O-])=O)C([O-])=O		https://www.ncbi.nlm.nih.gov/pubmed/11844113		0.9		nanomol/g FW	Mature leaf	Whole leaf	Free	stroma (photosynthetic cells)	Arabidopsis thaliana	none
cytidine	none	243.219	http://chlorokb.fr/simpleMol/cytidine	http://www.genome.jp/dbget-bin/www_bget?C00475	http://www.ebi.ac.uk/chebi/advancedSearchFT.do?searchString=17562	https://metacyc.org/compound?orgid=META&id=CYTIDINE	65-46-3	https://pubchem.ncbi.nlm.nih.gov/summary/summary.cgi?cid=6175	InChI=1S/C9H13N3O5/c10-5-1-2-12(9(16)11-5)8-7(15)6(14)4(3-13)17-8/h1-2,4,6-8,13-15H,3H2,(H2,10,11,16)/t4-,6-,7-,8-/m1/s1	Nc1ccn([C@@H]2O[C@H](CO)[C@@H](O)[C@H]2O)c(=O)n1		https://www.ncbi.nlm.nih.gov/pubmed/27208239		1		nanomol/g FW	Rosette	Whole cell	Total	all leaf cells, all subcellular compartments	Arabidopsis thaliana	25 days after germination; 16 h of light at 150 mmol/m2/s1, 20°C day and 18°C night, 16% relative humidity
D-glycerate	none	105.07	http://chlorokb.fr/simpleMol/D-glycerate	http://www.genome.jp/dbget-bin/www_bget?C00258	http://www.ebi.ac.uk/chebi/advancedSearchFT.do?searchString=32398	https://metacyc.org/compound?orgid=META&id=GLYCERATE	473-81-4	https://pubchem.ncbi.nlm.nih.gov/summary/summary.cgi?cid=439194	InChI=1S/C3H6O4/c4-1-2(5)3(6)7/h2,4-5H,1H2,(H,6,7)/p-1/t2-/m1/s1	OC[C@@H](O)C([O-])=O		https://www.ncbi.nlm.nih.gov/pubmed/34203750		100		nanomol/g FW	Mature leaf	Whole leaf	Total	cytosol, peroxisome, stroma (photosynthetic cells)	Arabidopsis thaliana	plants at growth stage 5.1; Plants were grown in controlled environment chambers 12/12 h day/night cycle, 22/18 degree C, 120 µmol/m2/s irradiance, 390 µL/L CO2
D-glycerate	none	105.07	http://chlorokb.fr/simpleMol/D-glycerate	http://www.genome.jp/dbget-bin/www_bget?C00258	http://www.ebi.ac.uk/chebi/advancedSearchFT.do?searchString=32398	https://metacyc.org/compound?orgid=META&id=GLYCERATE	473-81-4	https://pubchem.ncbi.nlm.nih.gov/summary/summary.cgi?cid=439194	InChI=1S/C3H6O4/c4-1-2(5)3(6)7/h2,4-5H,1H2,(H,6,7)/p-1/t2-/m1/s1	OC[C@@H](O)C([O-])=O		https://www.ncbi.nlm.nih.gov/pubmed/37055555	1.5		2.2	microMolar	n.d.	Vacuole	Total	-	Arabidopsis thaliana	none
L-dehydro-ascorbate	DHA	173.102	http://chlorokb.fr/simpleMol/L-dehydro-ascorbate	http://www.genome.jp/dbget-bin/www_bget?C05422	http://www.ebi.ac.uk/chebi/advancedSearchFT.do?searchString=27956	https://metacyc.org/compound?orgid=META&id=L-DEHYDRO-ASCORBATE	490-83-5	https://pubchem.ncbi.nlm.nih.gov/summary/summary.cgi?cid=440667	InChI=1S/C6H6O6/c7-1-2(8)5-3(9)4(10)6(11)12-5/h2,5,7-8H,1H2/t2-,5+/m0/s1	OC[C@H](O)[C@H]1OC(=O)C(=O)C1=O		https://www.ncbi.nlm.nih.gov/pubmed/17288982		600		nanomol/g FW	Young leaf	Whole leaf	Total	cytoplasm excluding vacuole (photosynthetic cells)	Arabidopsis thaliana	15 to 31 days after sowing
L-dehydro-ascorbate	DHA	173.102	http://chlorokb.fr/simpleMol/L-dehydro-ascorbate	http://www.genome.jp/dbget-bin/www_bget?C05422	http://www.ebi.ac.uk/chebi/advancedSearchFT.do?searchString=27956	https://metacyc.org/compound?orgid=META&id=L-DEHYDRO-ASCORBATE	490-83-5	https://pubchem.ncbi.nlm.nih.gov/summary/summary.cgi?cid=440667	InChI=1S/C6H6O6/c7-1-2(8)5-3(9)4(10)6(11)12-5/h2,5,7-8H,1H2/t2-,5+/m0/s1	OC[C@H](O)[C@H]1OC(=O)C(=O)C1=O		https://www.ncbi.nlm.nih.gov/pubmed/17877701	100		1300	nanomol/g FW	Mature leaf	Whole leaf	Total	cytoplasm excluding vacuole (photosynthetic cells)	Arabidopsis thaliana	from 3 hours to 12 hours illumination.
demethylphylloquinone	none	436.676	http://chlorokb.fr/simpleMol/demethylphylloquinone	http://www.genome.jp/dbget-bin/www_bget?C13309	http://www.ebi.ac.uk/chebi/advancedSearchFT.do?searchString=31087	https://metacyc.org/compound?orgid=META&id=CPD-6947		https://pubchem.ncbi.nlm.nih.gov/summary/summary.cgi?cid=11954010	InChI=1S/C30H44O2/c1-22(2)11-8-12-23(3)13-9-14-24(4)15-10-16-25(5)19-20-26-21-29(31)27-17-6-7-18-28(27)30(26)32/h6-7,17-19,21-24H,8-16,20H2,1-5H3/b25-19+/t23-,24-/m1/s1	CC(C)CCC[C@@H](C)CCC[C@@H](C)CCC\C(C)=C\CC1=CC(=O)c2ccccc2C1=O		https://www.ncbi.nlm.nih.gov/pubmed/21844348		0.07		microgram/g FW	Mature leaf	Whole leaf	Total	stroma (photosynthetic cells)	Arabidopsis thaliana	6 week-old plants.
ethanol	none	46.069	http://chlorokb.fr/simpleMol/ethanol	http://www.genome.jp/dbget-bin/www_bget?C00469	http://www.ebi.ac.uk/chebi/advancedSearchFT.do?searchString=16236	https://metacyc.org/compound?orgid=META&id=ETOH	64-17-5	https://pubchem.ncbi.nlm.nih.gov/summary/summary.cgi?cid=702	InChI=1S/C2H6O/c1-2-3/h3H,2H2,1H3	CCO		https://www.ncbi.nlm.nih.gov/pubmed/19098094	10		40	nanomol/g FW	Root	Whole root	Total	root cells	Pisum sativum	ethanol is undetectable under normoxia; it is detected under hypoxia conditions and increases from day 4 (10 nmol/g FW) to day 7 (40 nmol/g FW); as ethanol is volatile the amount of ethanol produced under hypoxia is probably underestimated.
ethanol	none	46.069	http://chlorokb.fr/simpleMol/ethanol	http://www.genome.jp/dbget-bin/www_bget?C00469	http://www.ebi.ac.uk/chebi/advancedSearchFT.do?searchString=16236	https://metacyc.org/compound?orgid=META&id=ETOH	64-17-5	https://pubchem.ncbi.nlm.nih.gov/summary/summary.cgi?cid=702	InChI=1S/C2H6O/c1-2-3/h3H,2H2,1H3	CCO		https://www.ncbi.nlm.nih.gov/pubmed/19098094		0		nanomol/g FW	Seedling	Apoplast	Total	all leaf cells, all subcellular compartments	Arabidopsis thaliana	Ethanol is undetectable in the seedling tissues but Ethanol leakage into liquid incubation medium surrounding the 3-week-old seedlings could be detected; ethanol amount depends on Ecotype; Ethanol concentration in the liquid media increased 3-fold under hypoxia.
FAD	none	782.533	http://chlorokb.fr/simpleMol/FAD	http://www.genome.jp/dbget-bin/www_bget?C00016	http://www.ebi.ac.uk/chebi/advancedSearchFT.do?searchString=16238	https://metacyc.org/compound?orgid=META&id=FAD	146-14-5	https://pubchem.ncbi.nlm.nih.gov/summary/summary.cgi?cid=643975	InChI=1S/C27H33N9O15P2/c1-10-3-12-13(4-11(10)2)35(24-18(32-12)25(42)34-27(43)33-24)5-14(37)19(39)15(38)6-48-52(44,45)51-53(46,47)49-7-16-20(40)21(41)26(50-16)36-9-31-17-22(28)29-8-30-23(17)36/h3-4,8-9,14-16,19-21,26,37-41H,5-7H2,1-2H3,(H5,28,29,30,34,42,43,44,45,46,47)/p-3/t14-,15+,16+,19-,20+,21+,26+/m0/s1	Cc1cc2nc3c(nc(=O)[n-]c3=O)n(C[C@H](O)[C@H](O)[C@H](O)COP([O-])(=O)OP([O-])(=O)OC[C@H]3O[C@H]([C@H](O)[C@@H]3O)n3cnc4c(N)ncnc34)c2cc1C		https://www.ncbi.nlm.nih.gov/pubmed/22505691		0.7		nanomol/g FW	Young leaf	Whole leaf	Total	cytoplasm excluding vacuole (all leaf cells)	Arabidopsis thaliana	Three-week-old wild-type Arabidopsis plants, grown under a 16 h daily photoperiod (100 micromol photons m-2 s-1)
FMN	none	453.324	http://chlorokb.fr/simpleMol/FMN	http://www.genome.jp/dbget-bin/www_bget?C00061	http://www.ebi.ac.uk/chebi/advancedSearchFT.do?searchString=17621	https://metacyc.org/compound?orgid=META&id=FMN	146-17-8	https://pubchem.ncbi.nlm.nih.gov/summary/summary.cgi?cid=643976	InChI=1S/C17H21N4O9P/c1-7-3-9-10(4-8(7)2)21(15-13(18-9)16(25)20-17(26)19-15)5-11(22)14(24)12(23)6-30-31(27,28)29/h3-4,11-12,14,22-24H,5-6H2,1-2H3,(H3,20,25,26,27,28,29)/p-3/t11-,12+,14-/m0/s1	Cc1cc2nc3c(nc(=O)[n-]c3=O)n(C[C@H](O)[C@H](O)[C@H](O)COP([O-])([O-])=O)c2cc1C		https://www.ncbi.nlm.nih.gov/pubmed/22505691		0.7		nanomol/g FW	Old leaf	Whole leaf	Total	cytoplasm excluding vacuole (photosynthetic cells)	Arabidopsis thaliana	Three-week-old wild-type Arabidopsis plants, grown under a 16 h daily photoperiod (100 micromol photons m-2 s-1)
fumarate	none	114.057	http://chlorokb.fr/simpleMol/fumarate	http://www.genome.jp/dbget-bin/www_bget?C00122	http://www.ebi.ac.uk/chebi/advancedSearchFT.do?searchString=18012	https://metacyc.org/compound?orgid=META&id=FUM	110-17-8	https://pubchem.ncbi.nlm.nih.gov/summary/summary.cgi?cid=444972	InChI=1S/C4H4O4/c5-3(6)1-2-4(7)8/h1-2H,(H,5,6)(H,7,8)/p-2/b2-1+	[O-]C(=O)\C=C\C([O-])=O		https://www.ncbi.nlm.nih.gov/pubmed/20202172	3500		10000	nanomol/g FW	Young leaf	Whole leaf	Total	cytosol, mitochondrion matrix, stroma, vacuole (photosynthetic cells)	Arabidopsis thaliana	Increase from 3500 to 10 000 nmol/g FW during 12 h illumination. (probably stored in the vacuole). Plants grown in soil at 22°C with a 12-h light (150 µmol photons/m^2/s) and 12-h dark photoperiod.
fumarate	none	114.057	http://chlorokb.fr/simpleMol/fumarate	http://www.genome.jp/dbget-bin/www_bget?C00122	http://www.ebi.ac.uk/chebi/advancedSearchFT.do?searchString=18012	https://metacyc.org/compound?orgid=META&id=FUM	110-17-8	https://pubchem.ncbi.nlm.nih.gov/summary/summary.cgi?cid=444972	InChI=1S/C4H4O4/c5-3(6)1-2-4(7)8/h1-2H,(H,5,6)(H,7,8)/p-2/b2-1+	[O-]C(=O)\C=C\C([O-])=O		https://www.ncbi.nlm.nih.gov/pubmed/27440755	7500		22500	nanomol/g FW	Mature leaf	Whole leaf	Total	cytosol, mitochondrion matrix, stroma, vacuole (photosynthetic cells)	Arabidopsis thaliana	T0-T5H after transfer at 4°C.
fumarate	none	114.057	http://chlorokb.fr/simpleMol/fumarate	http://www.genome.jp/dbget-bin/www_bget?C00122	http://www.ebi.ac.uk/chebi/advancedSearchFT.do?searchString=18012	https://metacyc.org/compound?orgid=META&id=FUM	110-17-8	https://pubchem.ncbi.nlm.nih.gov/summary/summary.cgi?cid=444972	InChI=1S/C4H4O4/c5-3(6)1-2-4(7)8/h1-2H,(H,5,6)(H,7,8)/p-2/b2-1+	[O-]C(=O)\C=C\C([O-])=O		https://www.ncbi.nlm.nih.gov/pubmed/11089689	440		1000	microgram/g FW	Mature leaf	Whole leaf	Total	cytosol, mitochondrion matrix, stroma, vacuole (photosynthetic cells)	Arabidopsis thaliana	beginning of light period-end of light period; fumarate accumulation is dependent on light intensity and can reach 5000 microg per g FW at 230 micromol photons/sq meter/s. As Arabidopsis ages, fumarate represents an increasingly greater percentage of the fixed carbon.
fumarate	none	114.057	http://chlorokb.fr/simpleMol/fumarate	http://www.genome.jp/dbget-bin/www_bget?C00122	http://www.ebi.ac.uk/chebi/advancedSearchFT.do?searchString=18012	https://metacyc.org/compound?orgid=META&id=FUM	110-17-8	https://pubchem.ncbi.nlm.nih.gov/summary/summary.cgi?cid=444972	InChI=1S/C4H4O4/c5-3(6)1-2-4(7)8/h1-2H,(H,5,6)(H,7,8)/p-2/b2-1+	[O-]C(=O)\C=C\C([O-])=O		https://www.ncbi.nlm.nih.gov/pubmed/29660082		5		femtomol/vacuole	Isolated vacuoles	Vacuole	Total	isolated vacuole (femtomol/vacuole unit)	Arabidopsis thaliana	Isolated vacuoles (vacuole volume is assumed to be 66,5 pL-i.e the average of spongy and palisade vacuole volume); vacuoles were isolated from Arabidopsis thaliana suspension-cultured cells cultured in modified Murashige and Skoog medium supplemented with 4.5 mM 2,4-D and 3% sucrose.
fumarate	none	114.057	http://chlorokb.fr/simpleMol/fumarate	http://www.genome.jp/dbget-bin/www_bget?C00122	http://www.ebi.ac.uk/chebi/advancedSearchFT.do?searchString=18012	https://metacyc.org/compound?orgid=META&id=FUM	110-17-8	https://pubchem.ncbi.nlm.nih.gov/summary/summary.cgi?cid=444972	InChI=1S/C4H4O4/c5-3(6)1-2-4(7)8/h1-2H,(H,5,6)(H,7,8)/p-2/b2-1+	[O-]C(=O)\C=C\C([O-])=O		https://www.ncbi.nlm.nih.gov/pubmed/31361942	131.3		158.9	nanomol/mg DW	Mature leaf	Whole leaf	Total	cytosol, mitochondrion matrix, stroma, vacuole (photosynthetic cells)	Arabidopsis thaliana	6 week old-plants; Light intensity was set to 120 µmol/m2/s in an 8 h/16 h day/night 22°C/16°C cycle with 70% relative air humidity.
γ-L-glutamyl-L-cysteine	none	249.261	http://chlorokb.fr/simpleMol/gamma-L-glutamyl-L-cysteine	http://www.genome.jp/dbget-bin/www_bget?C00669	http://www.ebi.ac.uk/chebi/advancedSearchFT.do?searchString=17515	https://metacyc.org/compound?orgid=META&id=L-GAMMA-GLUTAMYLCYSTEINE	636-58-8	https://pubchem.ncbi.nlm.nih.gov/summary/summary.cgi?cid=123938	InChI=1S/C8H14N2O5S/c9-4(7(12)13)1-2-6(11)10-5(3-16)8(14)15/h4-5,16H,1-3,9H2,(H,10,11)(H,12,13)(H,14,15)/p-1/t4-,5-/m0/s1	[NH3+][C@@H](CCC(=O)N[C@@H](CS)C([O-])=O)C([O-])=O		https://www.ncbi.nlm.nih.gov/pubmed/17288982		4.2		nanomol/g FW	Young leaf	Whole leaf	Total	cytosol, stroma (photosynthetic cells)	Arabidopsis thaliana	15 days after sowing
γ-tocopherol	none	416.686	http://chlorokb.fr/simpleMol/gamma-tocopherol	http://www.genome.jp/dbget-bin/www_bget?C02483	http://www.ebi.ac.uk/chebi/advancedSearchFT.do?searchString=18185	https://metacyc.org/compound?orgid=META&id=GAMA-TOCOPHEROL	54-28-4	https://pubchem.ncbi.nlm.nih.gov/summary/summary.cgi?cid=92729	InChI=1S/C28H48O2/c1-20(2)11-8-12-21(3)13-9-14-22(4)15-10-17-28(7)18-16-25-19-26(29)23(5)24(6)27(25)30-28/h19-22,29H,8-18H2,1-7H3/t21-,22-,28-/m1/s1	CC(C)CCC[C@@H](C)CCC[C@@H](C)CCC[C@]1(C)CCc2cc(O)c(C)c(C)c2O1	https://lipidmaps.org/databases/lmsd/LMPR02020065?LMID=LMPR02020065	https://www.ncbi.nlm.nih.gov/pubmed/14508009		1.9		nanomol/g FW	Mature leaf	Whole leaf	Total	chloroplast membranes (envelope and thylakoid)	Arabidopsis thaliana	3-week soil-grown Arabidopsis plants.
D-glyceraldehyde 3-phosphate	GAP	168.043	http://chlorokb.fr/simpleMol/D-glyceraldehyde 3-phosphate	http://www.genome.jp/dbget-bin/www_bget?C00118	http://www.ebi.ac.uk/chebi/advancedSearchFT.do?searchString=29052	https://metacyc.org/compound?orgid=META&id=GAP	591-57-1	https://pubchem.ncbi.nlm.nih.gov/summary/summary.cgi?cid=439168	InChI=1S/C3H7O6P/c4-1-3(5)2-9-10(6,7)8/h1,3,5H,2H2,(H2,6,7,8)/p-2/t3-/m0/s1	O[C@H](COP([O-])([O-])=O)C=O		https://www.ncbi.nlm.nih.gov/pubmed/3813547		40		microMolar	Young leaf	Stroma	n.d.	-	Pisum sativum	10 day-old pea plants
D-glyceraldehyde 3-phosphate	GAP	168.043	http://chlorokb.fr/simpleMol/D-glyceraldehyde 3-phosphate	http://www.genome.jp/dbget-bin/www_bget?C00118	http://www.ebi.ac.uk/chebi/advancedSearchFT.do?searchString=29052	https://metacyc.org/compound?orgid=META&id=GAP	591-57-1	https://pubchem.ncbi.nlm.nih.gov/summary/summary.cgi?cid=439168	InChI=1S/C3H7O6P/c4-1-3(5)2-9-10(6,7)8/h1,3,5H,2H2,(H2,6,7,8)/p-2/t3-/m0/s1	O[C@H](COP([O-])([O-])=O)C=O		https://www.ncbi.nlm.nih.gov/pubmed/12472685	20		30	nanomol/g FW	Mature leaf	Whole leaf	Total	cytosol, stroma (photosynthetic cells)	Arabidopsis thaliana	4 week-old plants grown in soil; day night variations of GAP + DHAP.
glutathione	GSH	306.313	http://chlorokb.fr/simpleMol/glutathione	http://www.genome.jp/dbget-bin/www_bget?C00051	http://www.ebi.ac.uk/chebi/advancedSearchFT.do?searchString=16856	https://metacyc.org/compound?orgid=META&id=GLUTATHIONE	70-18-8	https://pubchem.ncbi.nlm.nih.gov/summary/summary.cgi?cid=124886	InChI=1S/C10H17N3O6S/c11-5(10(18)19)1-2-7(14)13-6(4-20)9(17)12-3-8(15)16/h5-6,20H,1-4,11H2,(H,12,17)(H,13,14)(H,15,16)(H,18,19)/p-1/t5-,6-/m0/s1	[NH3+][C@@H](CCC(=O)N[C@@H](CS)C(=O)NCC([O-])=O)C([O-])=O		https://www.ncbi.nlm.nih.gov/pubmed/17288982		465		nanomol/g FW	Young leaf	Whole leaf	Total	photosynthetic cells, all subcellular compartments	Arabidopsis thaliana	15 to 31 days after sowing.
glutathione	GSH	306.313	http://chlorokb.fr/simpleMol/glutathione	http://www.genome.jp/dbget-bin/www_bget?C00051	http://www.ebi.ac.uk/chebi/advancedSearchFT.do?searchString=16856	https://metacyc.org/compound?orgid=META&id=GLUTATHIONE	70-18-8	https://pubchem.ncbi.nlm.nih.gov/summary/summary.cgi?cid=124886	InChI=1S/C10H17N3O6S/c11-5(10(18)19)1-2-7(14)13-6(4-20)9(17)12-3-8(15)16/h5-6,20H,1-4,11H2,(H,12,17)(H,13,14)(H,15,16)(H,18,19)/p-1/t5-,6-/m0/s1	[NH3+][C@@H](CCC(=O)N[C@@H](CS)C(=O)NCC([O-])=O)C([O-])=O		https://www.ncbi.nlm.nih.gov/pubmed/20080670		275		nanomol/g FW	Mature leaf	Whole leaf	Total	photosynthetic cells, all subcellular compartments	Arabidopsis thaliana	6 week old plants
glutathione	GSH	306.313	http://chlorokb.fr/simpleMol/glutathione	http://www.genome.jp/dbget-bin/www_bget?C00051	http://www.ebi.ac.uk/chebi/advancedSearchFT.do?searchString=16856	https://metacyc.org/compound?orgid=META&id=GLUTATHIONE	70-18-8	https://pubchem.ncbi.nlm.nih.gov/summary/summary.cgi?cid=124886	InChI=1S/C10H17N3O6S/c11-5(10(18)19)1-2-7(14)13-6(4-20)9(17)12-3-8(15)16/h5-6,20H,1-4,11H2,(H,12,17)(H,13,14)(H,15,16)(H,18,19)/p-1/t5-,6-/m0/s1	[NH3+][C@@H](CCC(=O)N[C@@H](CS)C(=O)NCC([O-])=O)C([O-])=O		https://www.ncbi.nlm.nih.gov/pubmed/32205453	400		800	nanomol/g FW	Mature leaf	Whole leaf	Total	photosynthetic cells, all subcellular compartments	Arabidopsis thaliana	3 week old-plants grown in soil in low light conditions then exposed to high light stress for 12 hours (1,500 µmol photons m<SUP>2</SUP>.s<SUP>-1</SUP>). Values represent total GSH content (<i>i.e.</i> GSH+ GSSG).
glutathione	GSH	306.313	http://chlorokb.fr/simpleMol/glutathione	http://www.genome.jp/dbget-bin/www_bget?C00051	http://www.ebi.ac.uk/chebi/advancedSearchFT.do?searchString=16856	https://metacyc.org/compound?orgid=META&id=GLUTATHIONE	70-18-8	https://pubchem.ncbi.nlm.nih.gov/summary/summary.cgi?cid=124886	InChI=1S/C10H17N3O6S/c11-5(10(18)19)1-2-7(14)13-6(4-20)9(17)12-3-8(15)16/h5-6,20H,1-4,11H2,(H,12,17)(H,13,14)(H,15,16)(H,18,19)/p-1/t5-,6-/m0/s1	[NH3+][C@@H](CCC(=O)N[C@@H](CS)C(=O)NCC([O-])=O)C([O-])=O		https://www.ncbi.nlm.nih.gov/pubmed/20807372		900		microMolar	Mature leaf	Stroma	Total	stroma (photosynthetic cells)	Arabidopsis thaliana	Estimates of sub-cellular glutathione concentrations from immunogold labelling densities.
glutathione	GSH	306.313	http://chlorokb.fr/simpleMol/glutathione	http://www.genome.jp/dbget-bin/www_bget?C00051	http://www.ebi.ac.uk/chebi/advancedSearchFT.do?searchString=16856	https://metacyc.org/compound?orgid=META&id=GLUTATHIONE	70-18-8	https://pubchem.ncbi.nlm.nih.gov/summary/summary.cgi?cid=124886	InChI=1S/C10H17N3O6S/c11-5(10(18)19)1-2-7(14)13-6(4-20)9(17)12-3-8(15)16/h5-6,20H,1-4,11H2,(H,12,17)(H,13,14)(H,15,16)(H,18,19)/p-1/t5-,6-/m0/s1	[NH3+][C@@H](CCC(=O)N[C@@H](CS)C(=O)NCC([O-])=O)C([O-])=O		https://www.ncbi.nlm.nih.gov/pubmed/20807372		3500		microMolar	Mature leaf	Cytosol	Total	cytosol (photosynthetic cells)	Arabidopsis thaliana	Estimates of sub-cellular glutathione concentrations from immunogold labelling densities.
glutathione	GSH	306.313	http://chlorokb.fr/simpleMol/glutathione	http://www.genome.jp/dbget-bin/www_bget?C00051	http://www.ebi.ac.uk/chebi/advancedSearchFT.do?searchString=16856	https://metacyc.org/compound?orgid=META&id=GLUTATHIONE	70-18-8	https://pubchem.ncbi.nlm.nih.gov/summary/summary.cgi?cid=124886	InChI=1S/C10H17N3O6S/c11-5(10(18)19)1-2-7(14)13-6(4-20)9(17)12-3-8(15)16/h5-6,20H,1-4,11H2,(H,12,17)(H,13,14)(H,15,16)(H,18,19)/p-1/t5-,6-/m0/s1	[NH3+][C@@H](CCC(=O)N[C@@H](CS)C(=O)NCC([O-])=O)C([O-])=O		https://www.ncbi.nlm.nih.gov/pubmed/20807372		30		microMolar	Mature leaf	Vacuole	Total	vacuole (photosynthetic cells)	Arabidopsis thaliana	Estimates of sub-cellular glutathione concentrations from immunogold labelling densities; µM range, in agreement with Rennenberg H. (1982) Glutathione metabolism and possible biological roles in higher plants. Phytochemistry 21, 2771–2781.
glutathione	GSH	306.313	http://chlorokb.fr/simpleMol/glutathione	http://www.genome.jp/dbget-bin/www_bget?C00051	http://www.ebi.ac.uk/chebi/advancedSearchFT.do?searchString=16856	https://metacyc.org/compound?orgid=META&id=GLUTATHIONE	70-18-8	https://pubchem.ncbi.nlm.nih.gov/summary/summary.cgi?cid=124886	InChI=1S/C10H17N3O6S/c11-5(10(18)19)1-2-7(14)13-6(4-20)9(17)12-3-8(15)16/h5-6,20H,1-4,11H2,(H,12,17)(H,13,14)(H,15,16)(H,18,19)/p-1/t5-,6-/m0/s1	[NH3+][C@@H](CCC(=O)N[C@@H](CS)C(=O)NCC([O-])=O)C([O-])=O		https://www.ncbi.nlm.nih.gov/pubmed/19143986		3520		microMolar	Young leaf	Cytosol	Total	cytosol (photosynthetic cells)	Arabidopsis thaliana	none
glutathione	GSH	306.313	http://chlorokb.fr/simpleMol/glutathione	http://www.genome.jp/dbget-bin/www_bget?C00051	http://www.ebi.ac.uk/chebi/advancedSearchFT.do?searchString=16856	https://metacyc.org/compound?orgid=META&id=GLUTATHIONE	70-18-8	https://pubchem.ncbi.nlm.nih.gov/summary/summary.cgi?cid=124886	InChI=1S/C10H17N3O6S/c11-5(10(18)19)1-2-7(14)13-6(4-20)9(17)12-3-8(15)16/h5-6,20H,1-4,11H2,(H,12,17)(H,13,14)(H,15,16)(H,18,19)/p-1/t5-,6-/m0/s1	[NH3+][C@@H](CCC(=O)N[C@@H](CS)C(=O)NCC([O-])=O)C([O-])=O		https://www.ncbi.nlm.nih.gov/pubmed/19143986		3200		microMolar	Young leaf	Stroma	Total	stroma (photosynthetic cells)	Arabidopsis thaliana	none
glutathione	GSH	306.313	http://chlorokb.fr/simpleMol/glutathione	http://www.genome.jp/dbget-bin/www_bget?C00051	http://www.ebi.ac.uk/chebi/advancedSearchFT.do?searchString=16856	https://metacyc.org/compound?orgid=META&id=GLUTATHIONE	70-18-8	https://pubchem.ncbi.nlm.nih.gov/summary/summary.cgi?cid=124886	InChI=1S/C10H17N3O6S/c11-5(10(18)19)1-2-7(14)13-6(4-20)9(17)12-3-8(15)16/h5-6,20H,1-4,11H2,(H,12,17)(H,13,14)(H,15,16)(H,18,19)/p-1/t5-,6-/m0/s1	[NH3+][C@@H](CCC(=O)N[C@@H](CS)C(=O)NCC([O-])=O)C([O-])=O		https://www.ncbi.nlm.nih.gov/pubmed/19143986		733		microMolar	Young leaf	Vacuole	Total	vacuole (photosynthetic cells)	Arabidopsis thaliana	none
glutathione	GSH	306.313	http://chlorokb.fr/simpleMol/glutathione	http://www.genome.jp/dbget-bin/www_bget?C00051	http://www.ebi.ac.uk/chebi/advancedSearchFT.do?searchString=16856	https://metacyc.org/compound?orgid=META&id=GLUTATHIONE	70-18-8	https://pubchem.ncbi.nlm.nih.gov/summary/summary.cgi?cid=124886	InChI=1S/C10H17N3O6S/c11-5(10(18)19)1-2-7(14)13-6(4-20)9(17)12-3-8(15)16/h5-6,20H,1-4,11H2,(H,12,17)(H,13,14)(H,15,16)(H,18,19)/p-1/t5-,6-/m0/s1	[NH3+][C@@H](CCC(=O)N[C@@H](CS)C(=O)NCC([O-])=O)C([O-])=O		https://www.ncbi.nlm.nih.gov/pubmed/18208526		1		n.d.	n.d.	Phloem sap	Total	phloem sap	Brassica napus	1 µmol/mg protein.
glutathione	GSH	306.313	http://chlorokb.fr/simpleMol/glutathione	http://www.genome.jp/dbget-bin/www_bget?C00051	http://www.ebi.ac.uk/chebi/advancedSearchFT.do?searchString=16856	https://metacyc.org/compound?orgid=META&id=GLUTATHIONE	70-18-8	https://pubchem.ncbi.nlm.nih.gov/summary/summary.cgi?cid=124886	InChI=1S/C10H17N3O6S/c11-5(10(18)19)1-2-7(14)13-6(4-20)9(17)12-3-8(15)16/h5-6,20H,1-4,11H2,(H,12,17)(H,13,14)(H,15,16)(H,18,19)/p-1/t5-,6-/m0/s1	[NH3+][C@@H](CCC(=O)N[C@@H](CS)C(=O)NCC([O-])=O)C([O-])=O		https://www.ncbi.nlm.nih.gov/pubmed/20807372		6100		microMolar	Mature leaf	Mitochondrion	Total	mitochondrion matrix (photosynthetic cells)	Arabidopsis thaliana	none
glutathione	GSH	306.313	http://chlorokb.fr/simpleMol/glutathione	http://www.genome.jp/dbget-bin/www_bget?C00051	http://www.ebi.ac.uk/chebi/advancedSearchFT.do?searchString=16856	https://metacyc.org/compound?orgid=META&id=GLUTATHIONE	70-18-8	https://pubchem.ncbi.nlm.nih.gov/summary/summary.cgi?cid=124886	InChI=1S/C10H17N3O6S/c11-5(10(18)19)1-2-7(14)13-6(4-20)9(17)12-3-8(15)16/h5-6,20H,1-4,11H2,(H,12,17)(H,13,14)(H,15,16)(H,18,19)/p-1/t5-,6-/m0/s1	[NH3+][C@@H](CCC(=O)N[C@@H](CS)C(=O)NCC([O-])=O)C([O-])=O		https://www.ncbi.nlm.nih.gov/pubmed/20807372		4900		microMolar	Mature leaf	Nucleus	Total	nucleus (photosynthetic cells)	Arabidopsis thaliana	Nucleus
glutathione	GSH	306.313	http://chlorokb.fr/simpleMol/glutathione	http://www.genome.jp/dbget-bin/www_bget?C00051	http://www.ebi.ac.uk/chebi/advancedSearchFT.do?searchString=16856	https://metacyc.org/compound?orgid=META&id=GLUTATHIONE	70-18-8	https://pubchem.ncbi.nlm.nih.gov/summary/summary.cgi?cid=124886	InChI=1S/C10H17N3O6S/c11-5(10(18)19)1-2-7(14)13-6(4-20)9(17)12-3-8(15)16/h5-6,20H,1-4,11H2,(H,12,17)(H,13,14)(H,15,16)(H,18,19)/p-1/t5-,6-/m0/s1	[NH3+][C@@H](CCC(=O)N[C@@H](CS)C(=O)NCC([O-])=O)C([O-])=O		https://www.ncbi.nlm.nih.gov/pubmed/20807372		3600		microMolar	Mature leaf	Peroxisome	Total	peroxisome (photosynthetic cells)	Arabidopsis thaliana	none
glycolate	none	75.044	http://chlorokb.fr/simpleMol/glycolate	http://www.genome.jp/dbget-bin/www_bget?C00160	http://www.ebi.ac.uk/chebi/advancedSearchFT.do?searchString=17497	https://metacyc.org/compound?orgid=META&id=GLYCOLLATE	79-14-1	https://pubchem.ncbi.nlm.nih.gov/summary/summary.cgi?cid=757	InChI=1S/C2H4O3/c3-1-2(4)5/h3H,1H2,(H,4,5)/p-1	OCC([O-])=O		https://www.ncbi.nlm.nih.gov/pubmed/18805949		1500		nanomol/g FW	Mature leaf	Whole leaf	Total	cytosol, peroxisome, stroma (photosynthetic cells)	Zea mays	none
H+	none	1.008	http://chlorokb.fr/simpleMol/H+	http://www.genome.jp/dbget-bin/www_bget?C00080	http://www.ebi.ac.uk/chebi/advancedSearchFT.do?searchString=15378	https://metacyc.org/compound?orgid=META&id=PROTON		https://pubchem.ncbi.nlm.nih.gov/summary/summary.cgi?cid=1038	InChI=1S/p+1	[H+]		https://www.ncbi.nlm.nih.gov/pubmed/23702593		7.3		pH unit	Protoplasts	Cytosol	n.d.	-	Arabidopsis thaliana	Measurements were carried out using modified pH-sensitive GFP.
H+	none	1.008	http://chlorokb.fr/simpleMol/H+	http://www.genome.jp/dbget-bin/www_bget?C00080	http://www.ebi.ac.uk/chebi/advancedSearchFT.do?searchString=15378	https://metacyc.org/compound?orgid=META&id=PROTON		https://pubchem.ncbi.nlm.nih.gov/summary/summary.cgi?cid=1038	InChI=1S/p+1	[H+]		https://www.ncbi.nlm.nih.gov/pubmed/23702593		8.4		pH unit	Protoplasts	Peroxisome	n.d.	-	Arabidopsis thaliana	Measurements were carried out using modified pH-sensitive GFP.
H+	none	1.008	http://chlorokb.fr/simpleMol/H+	http://www.genome.jp/dbget-bin/www_bget?C00080	http://www.ebi.ac.uk/chebi/advancedSearchFT.do?searchString=15378	https://metacyc.org/compound?orgid=META&id=PROTON		https://pubchem.ncbi.nlm.nih.gov/summary/summary.cgi?cid=1038	InChI=1S/p+1	[H+]		https://www.ncbi.nlm.nih.gov/pubmed/23702593		7.2		pH unit	Protoplasts	Stroma	n.d.	-	Arabidopsis thaliana	Measurements were carried out using modified pH-sensitive GFP; Plastid stromal pH could only be determined in the dark because of the autofluorescence signal of the chlorophyll influenced the emission signal intensity of the pH sensor protein.
H+	none	1.008	http://chlorokb.fr/simpleMol/H+	http://www.genome.jp/dbget-bin/www_bget?C00080	http://www.ebi.ac.uk/chebi/advancedSearchFT.do?searchString=15378	https://metacyc.org/compound?orgid=META&id=PROTON		https://pubchem.ncbi.nlm.nih.gov/summary/summary.cgi?cid=1038	InChI=1S/p+1	[H+]		https://www.ncbi.nlm.nih.gov/pubmed/23702593		8.1		pH unit	Protoplasts	Mitochondrion	n.d.	-	Arabidopsis thaliana	Measurements were carried out using modified pH-sensitive GFP.
H+	none	1.008	http://chlorokb.fr/simpleMol/H+	http://www.genome.jp/dbget-bin/www_bget?C00080	http://www.ebi.ac.uk/chebi/advancedSearchFT.do?searchString=15378	https://metacyc.org/compound?orgid=META&id=PROTON		https://pubchem.ncbi.nlm.nih.gov/summary/summary.cgi?cid=1038	InChI=1S/p+1	[H+]		https://www.ncbi.nlm.nih.gov/pubmed/23702593		5.2		pH unit	Protoplasts	Vacuole	n.d.	-	Arabidopsis thaliana	Measurements were carried out using modified pH-sensitive GFP.
H+	none	1.008	http://chlorokb.fr/simpleMol/H+	http://www.genome.jp/dbget-bin/www_bget?C00080	http://www.ebi.ac.uk/chebi/advancedSearchFT.do?searchString=15378	https://metacyc.org/compound?orgid=META&id=PROTON		https://pubchem.ncbi.nlm.nih.gov/summary/summary.cgi?cid=1038	InChI=1S/p+1	[H+]		https://www.ncbi.nlm.nih.gov/pubmed/22639578		4.7		pH unit	Mature leaf	Apoplast	n.d.	-	Vicia faba	none
H+	none	1.008	http://chlorokb.fr/simpleMol/H+	http://www.genome.jp/dbget-bin/www_bget?C00080	http://www.ebi.ac.uk/chebi/advancedSearchFT.do?searchString=15378	https://metacyc.org/compound?orgid=META&id=PROTON		https://pubchem.ncbi.nlm.nih.gov/summary/summary.cgi?cid=1038	InChI=1S/p+1	[H+]		https://www.ncbi.nlm.nih.gov/pubmed/24104564		7.5		pH unit	Epidermal cells	Peroxisome	n.d.	-	Spinacia oleracea	Tobacco epidermal cells; data were obtained with pHluorin.
H+	none	1.008	http://chlorokb.fr/simpleMol/H+	http://www.genome.jp/dbget-bin/www_bget?C00080	http://www.ebi.ac.uk/chebi/advancedSearchFT.do?searchString=15378	https://metacyc.org/compound?orgid=META&id=PROTON		https://pubchem.ncbi.nlm.nih.gov/summary/summary.cgi?cid=1038	InChI=1S/p+1	[H+]		https://www.ncbi.nlm.nih.gov/pubmed/24104564		6.9		pH unit	Epidermal cells	Golgi	n.d.	-	Spinacia oleracea	Tobacco epidermal cells; data were obtained with pHluorin.
H+	none	1.008	http://chlorokb.fr/simpleMol/H+	http://www.genome.jp/dbget-bin/www_bget?C00080	http://www.ebi.ac.uk/chebi/advancedSearchFT.do?searchString=15378	https://metacyc.org/compound?orgid=META&id=PROTON		https://pubchem.ncbi.nlm.nih.gov/summary/summary.cgi?cid=1038	InChI=1S/p+1	[H+]		https://www.ncbi.nlm.nih.gov/pubmed/24104564		6		pH unit	Epidermal cells	Vacuole	n.d.	-	Spinacia oleracea	Tobacco epidermal cells; data were obtained with pHluorin.
H+	none	1.008	http://chlorokb.fr/simpleMol/H+	http://www.genome.jp/dbget-bin/www_bget?C00080	http://www.ebi.ac.uk/chebi/advancedSearchFT.do?searchString=15378	https://metacyc.org/compound?orgid=META&id=PROTON		https://pubchem.ncbi.nlm.nih.gov/summary/summary.cgi?cid=1038	InChI=1S/p+1	[H+]		https://www.ncbi.nlm.nih.gov/pubmed/17765199	7.5		5.7	pH unit	Mature leaf	Thylakoid	n.d.	-	Arabidopsis thaliana	<i>In vivo</i> spectroscopic measurements using detached leaves dipped in water; Within a degree of uncertainly of ∼ 0.5 pH units, the lumen pH was estimated to range from ∼7.5 (under weak light at ambient CO<SUB>2</SUB>) to ∼5.7 (under 50 ppm CO<SUB>2</SUB> and saturating light).
H+	none	1.008	http://chlorokb.fr/simpleMol/H+	http://www.genome.jp/dbget-bin/www_bget?C00080	http://www.ebi.ac.uk/chebi/advancedSearchFT.do?searchString=15378	https://metacyc.org/compound?orgid=META&id=PROTON		https://pubchem.ncbi.nlm.nih.gov/summary/summary.cgi?cid=1038	InChI=1S/p+1	[H+]		https://www.ncbi.nlm.nih.gov/pubmed/29259618	7.3		7.6	pH unit	Isolated chloroplasts	Stroma	n.d.	-	Pisum sativum	Isolated chloroplasts; light dependent changes in the stromal pH of isolated chloroplasts was measured with a fluorescent pH probe
H+	none	1.008	http://chlorokb.fr/simpleMol/H+	http://www.genome.jp/dbget-bin/www_bget?C00080	http://www.ebi.ac.uk/chebi/advancedSearchFT.do?searchString=15378	https://metacyc.org/compound?orgid=META&id=PROTON		https://pubchem.ncbi.nlm.nih.gov/summary/summary.cgi?cid=1038	InChI=1S/p+1	[H+]		https://www.ncbi.nlm.nih.gov/pubmed/11816		5.6		pH unit	Mature leaf	Thylakoid	n.d.	-	Spinacia oleracea	pH in the lumen (isolated chloroplasts).
hydrogen peroxide	H2O2	34.015	http://chlorokb.fr/simpleMol/hydrogen peroxide	http://www.genome.jp/dbget-bin/www_bget?C00027	http://www.ebi.ac.uk/chebi/advancedSearchFT.do?searchString=16240	https://metacyc.org/compound?orgid=META&id=HYDROGEN-PEROXIDE	7722-84-1	https://pubchem.ncbi.nlm.nih.gov/summary/summary.cgi?cid=784	InChI=1S/H2O2/c1-2/h1-2H	OO		https://www.ncbi.nlm.nih.gov/pubmed/11351106		0.5		microMolar	Leaf	Chloroplast	Total	-	-	See also references therein.
hydrogen sulfide	H2S	34.076	http://chlorokb.fr/simpleMol/hydrogen sulfide	http://www.genome.jp/dbget-bin/www_bget?C00283	http://www.ebi.ac.uk/chebi/advancedSearchFT.do?searchString=16136	https://metacyc.org/compound?orgid=META&id=HS	7783-06-4	https://pubchem.ncbi.nlm.nih.gov/summary/summary.cgi?cid=402	InChI=1S/H2S/h1H2/p-1	[SH-]		https://www.ncbi.nlm.nih.gov/pubmed/21624977		0		microMolar	Mature leaf	Whole leaf	n.d.	photosynthetic cells, all subcellular compartments	Spinacia oleracea	H2S could play a signalling role
hydrogen carbonate	HCO3-	61.017	http://chlorokb.fr/simpleMol/hydrogen carbonate	http://www.genome.jp/dbget-bin/www_bget?C00288	http://www.ebi.ac.uk/chebi/advancedSearchFT.do?searchString=17544	https://metacyc.org/compound?orgid=META&id=HCO3	71-52-3	https://pubchem.ncbi.nlm.nih.gov/summary/summary.cgi?cid=769	InChI=1S/CH2O3/c2-1(3)4/h(H2,2,3,4)/p-1	OC([O-])=O		https://www.ncbi.nlm.nih.gov/pubmed/29362079		110		microMolar	Leaf	Cytosol	Total	cytosol (photosynthetic cells)	-	none
hydrogen carbonate	HCO3-	61.017	http://chlorokb.fr/simpleMol/hydrogen carbonate	http://www.genome.jp/dbget-bin/www_bget?C00288	http://www.ebi.ac.uk/chebi/advancedSearchFT.do?searchString=17544	https://metacyc.org/compound?orgid=META&id=HCO3	71-52-3	https://pubchem.ncbi.nlm.nih.gov/summary/summary.cgi?cid=769	InChI=1S/CH2O3/c2-1(3)4/h(H2,2,3,4)/p-1	OC([O-])=O		https://www.ncbi.nlm.nih.gov/pubmed/29362079		1000		microMolar	Leaf	Stroma	Total	stroma (photosynthetic cells)	-	none
isopentenyl diphosphate	IPP	243.069	http://chlorokb.fr/simpleMol/isopentenyl diphosphate	http://www.genome.jp/dbget-bin/www_bget?C00129	http://www.ebi.ac.uk/chebi/advancedSearchFT.do?searchString=16584	https://metacyc.org/compound?orgid=META&id=DELTA3-ISOPENTENYL-PP	358-71-4	https://pubchem.ncbi.nlm.nih.gov/summary/summary.cgi?cid=1195	InChI=1S/C5H12O7P2/c1-5(2)3-4-11-14(9,10)12-13(6,7)8/h1,3-4H2,2H3,(H,9,10)(H2,6,7,8)/p-3	CC(=C)CCOP([O-])(=O)OP([O-])([O-])=O	https://lipidmaps.org/databases/lmsd/LMPR01010008?LMID=LMPR01010008	https://www.ncbi.nlm.nih.gov/pubmed/21177471		1		micromol/m2	Leaf	Whole leaf	Total	cytosol, mitochondrion matrix, peroxisome, stroma (photosynthetic cells)	Populus deltoides	Oak and poplar tree leaves; Metabolic profiling studies by LC-MS/MS estimated the chloroplastic IPP/DMAPP pool to be 30 microM in poplar leaves.
K+	none	39.098	http://chlorokb.fr/simpleMol/K+	http://www.genome.jp/dbget-bin/www_bget?C00238	http://www.ebi.ac.uk/chebi/advancedSearchFT.do?searchString=29103	https://metacyc.org/compound?orgid=META&id=K%2b	24203-36-9	https://pubchem.ncbi.nlm.nih.gov/summary/summary.cgi?cid=813	InChI=1S/K/q+1	[K+]		https://www.ncbi.nlm.nih.gov/pubmed/6696431		194000		microMolar	Isolated chloroplasts	Chloroplast	Total	chloroplast	Spinacia oleracea	245 mM in Spinach leaf ; 198 mM in Sugarbeet leaf; 76 mM in pea leaf.
K+	none	39.098	http://chlorokb.fr/simpleMol/K+	http://www.genome.jp/dbget-bin/www_bget?C00238	http://www.ebi.ac.uk/chebi/advancedSearchFT.do?searchString=29103	https://metacyc.org/compound?orgid=META&id=K%2b	24203-36-9	https://pubchem.ncbi.nlm.nih.gov/summary/summary.cgi?cid=813	InChI=1S/K/q+1	[K+]		https://www.ncbi.nlm.nih.gov/pubmed/11607707	67000		83000	microMolar	Root	Cytosol	Total	-	Hordeum vulgare	none
K+	none	39.098	http://chlorokb.fr/simpleMol/K+	http://www.genome.jp/dbget-bin/www_bget?C00238	http://www.ebi.ac.uk/chebi/advancedSearchFT.do?searchString=29103	https://metacyc.org/compound?orgid=META&id=K%2b	24203-36-9	https://pubchem.ncbi.nlm.nih.gov/summary/summary.cgi?cid=813	InChI=1S/K/q+1	[K+]		https://www.ncbi.nlm.nih.gov/pubmed/11607707	18000		122000	microMolar	Root	Vacuole	Total	-	Hordeum vulgare	none
K+	none	39.098	http://chlorokb.fr/simpleMol/K+	http://www.genome.jp/dbget-bin/www_bget?C00238	http://www.ebi.ac.uk/chebi/advancedSearchFT.do?searchString=29103	https://metacyc.org/compound?orgid=META&id=K%2b	24203-36-9	https://pubchem.ncbi.nlm.nih.gov/summary/summary.cgi?cid=813	InChI=1S/K/q+1	[K+]		https://www.ncbi.nlm.nih.gov/pubmed/16945092		22200		microgram/g DW	Rosette	Whole leaf	Total	all leaf cells, all subcellular compartments	Arabidopsis thaliana	Stage 5.0 (Boyes 2001)
K+	none	39.098	http://chlorokb.fr/simpleMol/K+	http://www.genome.jp/dbget-bin/www_bget?C00238	http://www.ebi.ac.uk/chebi/advancedSearchFT.do?searchString=29103	https://metacyc.org/compound?orgid=META&id=K%2b	24203-36-9	https://pubchem.ncbi.nlm.nih.gov/summary/summary.cgi?cid=813	InChI=1S/K/q+1	[K+]		https://www.ncbi.nlm.nih.gov/pubmed/12447548		127000		microMolar	Inflorescence	Whole inflorescence	Total	phloem sap	Arabidopsis thaliana	The stylets of aphids feeding on the main inflorescence stalk were cut and phloem exudate from cut stylets was analyzed.
L-alanine	ala	89.094	http://chlorokb.fr/simpleMol/L-alanine	http://www.genome.jp/dbget-bin/www_bget?C00041	http://www.ebi.ac.uk/chebi/advancedSearchFT.do?searchString=16977	https://metacyc.org/compound?orgid=META&id=L-ALPHA-ALANINE	56-41-7	https://pubchem.ncbi.nlm.nih.gov/summary/summary.cgi?cid=5950	InChI=1S/C3H7NO2/c1-2(4)3(5)6/h2H,4H2,1H3,(H,5,6)/t2-/m0/s1	C[C@H]([NH3+])C([O-])=O		https://www.ncbi.nlm.nih.gov/pubmed/18162591		10		nanomol/mg DW	Rosette	Whole leaf	Free	photosynthetic cells, all subcellular compartments	Arabidopsis thaliana	none
L-alanine	ala	89.094	http://chlorokb.fr/simpleMol/L-alanine	http://www.genome.jp/dbget-bin/www_bget?C00041	http://www.ebi.ac.uk/chebi/advancedSearchFT.do?searchString=16977	https://metacyc.org/compound?orgid=META&id=L-ALPHA-ALANINE	56-41-7	https://pubchem.ncbi.nlm.nih.gov/summary/summary.cgi?cid=5950	InChI=1S/C3H7NO2/c1-2(4)3(5)6/h2H,4H2,1H3,(H,5,6)/t2-/m0/s1	C[C@H]([NH3+])C([O-])=O		https://www.ncbi.nlm.nih.gov/pubmed/24223944	710		2010	nanomol/g FW	Rosette	Whole leaf	Free	photosynthetic cells, all subcellular compartments	Arabidopsis thaliana	plants grown at 21°C (710) and 4°C (2010).
L-alanine	ala	89.094	http://chlorokb.fr/simpleMol/L-alanine	http://www.genome.jp/dbget-bin/www_bget?C00041	http://www.ebi.ac.uk/chebi/advancedSearchFT.do?searchString=16977	https://metacyc.org/compound?orgid=META&id=L-ALPHA-ALANINE	56-41-7	https://pubchem.ncbi.nlm.nih.gov/summary/summary.cgi?cid=5950	InChI=1S/C3H7NO2/c1-2(4)3(5)6/h2H,4H2,1H3,(H,5,6)/t2-/m0/s1	C[C@H]([NH3+])C([O-])=O		https://www.ncbi.nlm.nih.gov/pubmed/14617088	521		742	nanomol/g FW	Rosette	Whole leaf	Free	photosynthetic cells, all subcellular compartments	Arabidopsis thaliana	light versus dark
L-arginine	arg	175.21	http://chlorokb.fr/simpleMol/L-arginine	http://www.genome.jp/dbget-bin/www_bget?C00062	http://www.ebi.ac.uk/chebi/advancedSearchFT.do?searchString=16467	https://metacyc.org/compound?orgid=META&id=ARG	74-79-3	https://pubchem.ncbi.nlm.nih.gov/summary/summary.cgi?cid=6322	InChI=1S/C6H14N4O2/c7-4(5(11)12)2-1-3-10-6(8)9/h4H,1-3,7H2,(H,11,12)(H4,8,9,10)/p+1/t4-/m0/s1	NC(=[NH2+])NCCC[C@H]([NH3+])C([O-])=O		https://www.ncbi.nlm.nih.gov/pubmed/18162591		0.82		nanomol/mg DW	Rosette	Whole leaf	Free	photosynthetic cells, all subcellular compartments	Arabidopsis thaliana	none
L-arginine	arg	175.21	http://chlorokb.fr/simpleMol/L-arginine	http://www.genome.jp/dbget-bin/www_bget?C00062	http://www.ebi.ac.uk/chebi/advancedSearchFT.do?searchString=16467	https://metacyc.org/compound?orgid=META&id=ARG	74-79-3	https://pubchem.ncbi.nlm.nih.gov/summary/summary.cgi?cid=6322	InChI=1S/C6H14N4O2/c7-4(5(11)12)2-1-3-10-6(8)9/h4H,1-3,7H2,(H,11,12)(H4,8,9,10)/p+1/t4-/m0/s1	NC(=[NH2+])NCCC[C@H]([NH3+])C([O-])=O		https://www.ncbi.nlm.nih.gov/pubmed/24223944	106		129	nanomol/g FW	Rosette	Whole leaf	Free	photosynthetic cells, all subcellular compartments	Arabidopsis thaliana	plants grown at 21°C (106) and 4°C (129).
L-arginine	arg	175.21	http://chlorokb.fr/simpleMol/L-arginine	http://www.genome.jp/dbget-bin/www_bget?C00062	http://www.ebi.ac.uk/chebi/advancedSearchFT.do?searchString=16467	https://metacyc.org/compound?orgid=META&id=ARG	74-79-3	https://pubchem.ncbi.nlm.nih.gov/summary/summary.cgi?cid=6322	InChI=1S/C6H14N4O2/c7-4(5(11)12)2-1-3-10-6(8)9/h4H,1-3,7H2,(H,11,12)(H4,8,9,10)/p+1/t4-/m0/s1	NC(=[NH2+])NCCC[C@H]([NH3+])C([O-])=O		https://www.ncbi.nlm.nih.gov/pubmed/14617088	20		57	nanomol/g FW	Rosette	Whole leaf	Free	photosynthetic cells, all subcellular compartments	Arabidopsis thaliana	Dark versus light
L-arginine	arg	175.21	http://chlorokb.fr/simpleMol/L-arginine	http://www.genome.jp/dbget-bin/www_bget?C00062	http://www.ebi.ac.uk/chebi/advancedSearchFT.do?searchString=16467	https://metacyc.org/compound?orgid=META&id=ARG	74-79-3	https://pubchem.ncbi.nlm.nih.gov/summary/summary.cgi?cid=6322	InChI=1S/C6H14N4O2/c7-4(5(11)12)2-1-3-10-6(8)9/h4H,1-3,7H2,(H,11,12)(H4,8,9,10)/p+1/t4-/m0/s1	NC(=[NH2+])NCCC[C@H]([NH3+])C([O-])=O		https://www.ncbi.nlm.nih.gov/pubmed/25713174		3.75		microgram/g FW	Mature leaf	Whole leaf	Free	photosynthetic cells, all subcellular compartments	Arabidopsis thaliana	none
L-asparagine	asn	132.119	http://chlorokb.fr/simpleMol/L-asparagine	http://www.genome.jp/dbget-bin/www_bget?C00152	http://www.ebi.ac.uk/chebi/advancedSearchFT.do?searchString=17196	https://metacyc.org/compound?orgid=META&id=ASN	70-47-3	https://pubchem.ncbi.nlm.nih.gov/summary/summary.cgi?cid=6267	InChI=1S/C4H8N2O3/c5-2(4(8)9)1-3(6)7/h2H,1,5H2,(H2,6,7)(H,8,9)/t2-/m0/s1	NC(=O)C[C@H]([NH3+])C([O-])=O		https://www.ncbi.nlm.nih.gov/pubmed/18162591		1.56		nanomol/mg DW	Rosette	Whole leaf	Free	photosynthetic cells, all subcellular compartments	Arabidopsis thaliana	nmol/mg dry weight
L-asparagine	asn	132.119	http://chlorokb.fr/simpleMol/L-asparagine	http://www.genome.jp/dbget-bin/www_bget?C00152	http://www.ebi.ac.uk/chebi/advancedSearchFT.do?searchString=17196	https://metacyc.org/compound?orgid=META&id=ASN	70-47-3	https://pubchem.ncbi.nlm.nih.gov/summary/summary.cgi?cid=6267	InChI=1S/C4H8N2O3/c5-2(4(8)9)1-3(6)7/h2H,1,5H2,(H2,6,7)(H,8,9)/t2-/m0/s1	NC(=O)C[C@H]([NH3+])C([O-])=O		https://www.ncbi.nlm.nih.gov/pubmed/24223944	632		1390	nanomol/g FW	Rosette	Whole leaf	Free	photosynthetic cells, all subcellular compartments	Arabidopsis thaliana	plants grown at 21°C (632) and 4°C (1390).
L-asparagine	asn	132.119	http://chlorokb.fr/simpleMol/L-asparagine	http://www.genome.jp/dbget-bin/www_bget?C00152	http://www.ebi.ac.uk/chebi/advancedSearchFT.do?searchString=17196	https://metacyc.org/compound?orgid=META&id=ASN	70-47-3	https://pubchem.ncbi.nlm.nih.gov/summary/summary.cgi?cid=6267	InChI=1S/C4H8N2O3/c5-2(4(8)9)1-3(6)7/h2H,1,5H2,(H2,6,7)(H,8,9)/t2-/m0/s1	NC(=O)C[C@H]([NH3+])C([O-])=O		https://www.ncbi.nlm.nih.gov/pubmed/14617088	325		534	nanomol/g FW	Rosette	Whole leaf	Free	photosynthetic cells, all subcellular compartments	Arabidopsis thaliana	light versus dark
L-aspartate	asp	132.096	http://chlorokb.fr/simpleMol/L-aspartate	http://www.genome.jp/dbget-bin/www_bget?C00049	http://www.ebi.ac.uk/chebi/advancedSearchFT.do?searchString=17053	https://metacyc.org/compound?orgid=META&id=L-ASPARTATE	56-84-8	https://pubchem.ncbi.nlm.nih.gov/summary/summary.cgi?cid=5960	InChI=1S/C4H7NO4/c5-2(4(8)9)1-3(6)7/h2H,1,5H2,(H,6,7)(H,8,9)/p-1/t2-/m0/s1	[NH3+][C@@H](CC([O-])=O)C([O-])=O		https://www.ncbi.nlm.nih.gov/pubmed/18162591		18.9		nanomol/mg DW	Rosette	Whole leaf	Free	photosynthetic cells, all subcellular compartments	Arabidopsis thaliana	none
L-aspartate	asp	132.096	http://chlorokb.fr/simpleMol/L-aspartate	http://www.genome.jp/dbget-bin/www_bget?C00049	http://www.ebi.ac.uk/chebi/advancedSearchFT.do?searchString=17053	https://metacyc.org/compound?orgid=META&id=L-ASPARTATE	56-84-8	https://pubchem.ncbi.nlm.nih.gov/summary/summary.cgi?cid=5960	InChI=1S/C4H7NO4/c5-2(4(8)9)1-3(6)7/h2H,1,5H2,(H,6,7)(H,8,9)/p-1/t2-/m0/s1	[NH3+][C@@H](CC([O-])=O)C([O-])=O		https://www.ncbi.nlm.nih.gov/pubmed/24223944	1785		2830	nanomol/g FW	Rosette	Whole leaf	Free	photosynthetic cells, all subcellular compartments	Arabidopsis thaliana	plants grown at 21°C (1785) and 4°C (2830).
L-aspartate	asp	132.096	http://chlorokb.fr/simpleMol/L-aspartate	http://www.genome.jp/dbget-bin/www_bget?C00049	http://www.ebi.ac.uk/chebi/advancedSearchFT.do?searchString=17053	https://metacyc.org/compound?orgid=META&id=L-ASPARTATE	56-84-8	https://pubchem.ncbi.nlm.nih.gov/summary/summary.cgi?cid=5960	InChI=1S/C4H7NO4/c5-2(4(8)9)1-3(6)7/h2H,1,5H2,(H,6,7)(H,8,9)/p-1/t2-/m0/s1	[NH3+][C@@H](CC([O-])=O)C([O-])=O		https://www.ncbi.nlm.nih.gov/pubmed/14617088	1617		2093	nanomol/g FW	Rosette	Whole leaf	Free	photosynthetic cells, all subcellular compartments	Arabidopsis thaliana	light versus dark
L-cysteine	cys	121.154	http://chlorokb.fr/simpleMol/L-cysteine	http://www.genome.jp/dbget-bin/www_bget?C00097	http://www.ebi.ac.uk/chebi/advancedSearchFT.do?searchString=17561	https://metacyc.org/compound?orgid=META&id=CYS	52-90-4	https://pubchem.ncbi.nlm.nih.gov/summary/summary.cgi?cid=5862	InChI=1S/C3H7NO2S/c4-2(1-7)3(5)6/h2,7H,1,4H2,(H,5,6)/t2-/m0/s1	[NH3+][C@@H](CS)C([O-])=O		https://www.ncbi.nlm.nih.gov/pubmed/17288982		11.8		nanomol/g FW	Young leaf	Whole leaf	Free	photosynthetic cells, all subcellular compartments	Arabidopsis thaliana	15 to 31 days after sowing
L-cysteine	cys	121.154	http://chlorokb.fr/simpleMol/L-cysteine	http://www.genome.jp/dbget-bin/www_bget?C00097	http://www.ebi.ac.uk/chebi/advancedSearchFT.do?searchString=17561	https://metacyc.org/compound?orgid=META&id=CYS	52-90-4	https://pubchem.ncbi.nlm.nih.gov/summary/summary.cgi?cid=5862	InChI=1S/C3H7NO2S/c4-2(1-7)3(5)6/h2,7H,1,4H2,(H,5,6)/t2-/m0/s1	[NH3+][C@@H](CS)C([O-])=O		https://www.ncbi.nlm.nih.gov/pubmed/24223944	8		3.5	nanomol/g FW	Rosette	Whole leaf	Free	photosynthetic cells, all subcellular compartments	Arabidopsis thaliana	plants grown at 21°C (8) and 4°C (3.5).
L-cysteine	cys	121.154	http://chlorokb.fr/simpleMol/L-cysteine	http://www.genome.jp/dbget-bin/www_bget?C00097	http://www.ebi.ac.uk/chebi/advancedSearchFT.do?searchString=17561	https://metacyc.org/compound?orgid=META&id=CYS	52-90-4	https://pubchem.ncbi.nlm.nih.gov/summary/summary.cgi?cid=5862	InChI=1S/C3H7NO2S/c4-2(1-7)3(5)6/h2,7H,1,4H2,(H,5,6)/t2-/m0/s1	[NH3+][C@@H](CS)C([O-])=O		https://www.ncbi.nlm.nih.gov/pubmed/34203750		6		nanomol/g FW	Mature leaf	Whole leaf	Free	photosynthetic cells, all subcellular compartments	Arabidopsis thaliana	plants at growth stage 5.1; Plants were grown in controlled environment chambers 12/12 h day/night cycle, 22/18 degree C, 120 µmol/m2/s irradiance, 390 µL/L CO2
L-glutamate	glt	146.122	http://chlorokb.fr/simpleMol/L-glutamate	http://www.genome.jp/dbget-bin/www_bget?C00025	http://www.ebi.ac.uk/chebi/advancedSearchFT.do?searchString=16015	https://metacyc.org/compound?orgid=META&id=GLT	56-86-0	https://pubchem.ncbi.nlm.nih.gov/summary/summary.cgi?cid=33032	InChI=1S/C5H9NO4/c6-3(5(9)10)1-2-4(7)8/h3H,1-2,6H2,(H,7,8)(H,9,10)/p-1/t3-/m0/s1	[NH3+][C@@H](CCC([O-])=O)C([O-])=O		https://www.ncbi.nlm.nih.gov/pubmed/18162591		43.7		nanomol/mg DW	Rosette	Whole leaf	Free	photosynthetic cells, all subcellular compartments	Arabidopsis thaliana	none
L-glutamate	glt	146.122	http://chlorokb.fr/simpleMol/L-glutamate	http://www.genome.jp/dbget-bin/www_bget?C00025	http://www.ebi.ac.uk/chebi/advancedSearchFT.do?searchString=16015	https://metacyc.org/compound?orgid=META&id=GLT	56-86-0	https://pubchem.ncbi.nlm.nih.gov/summary/summary.cgi?cid=33032	InChI=1S/C5H9NO4/c6-3(5(9)10)1-2-4(7)8/h3H,1-2,6H2,(H,7,8)(H,9,10)/p-1/t3-/m0/s1	[NH3+][C@@H](CCC([O-])=O)C([O-])=O		https://www.ncbi.nlm.nih.gov/pubmed/24223944	2360		3030	nanomol/g FW	Mature leaf	Whole leaf	Free	photosynthetic cells, all subcellular compartments	Arabidopsis thaliana	34 days plus 14 days cold acclimation. Plants grown at 21°C (2360) and 4°C (3030).
L-glutamate	glt	146.122	http://chlorokb.fr/simpleMol/L-glutamate	http://www.genome.jp/dbget-bin/www_bget?C00025	http://www.ebi.ac.uk/chebi/advancedSearchFT.do?searchString=16015	https://metacyc.org/compound?orgid=META&id=GLT	56-86-0	https://pubchem.ncbi.nlm.nih.gov/summary/summary.cgi?cid=33032	InChI=1S/C5H9NO4/c6-3(5(9)10)1-2-4(7)8/h3H,1-2,6H2,(H,7,8)(H,9,10)/p-1/t3-/m0/s1	[NH3+][C@@H](CCC([O-])=O)C([O-])=O		https://www.ncbi.nlm.nih.gov/pubmed/14617088	2960		3330	nanomol/g FW	Rosette	Whole leaf	Free	photosynthetic cells, all subcellular compartments	Arabidopsis thaliana	light versus dark
L-glutamine	gln	146.146	http://chlorokb.fr/simpleMol/L-glutamine	http://www.genome.jp/dbget-bin/www_bget?C00064	http://www.ebi.ac.uk/chebi/advancedSearchFT.do?searchString=18050	https://metacyc.org/compound?orgid=META&id=GLN	56-85-9	https://pubchem.ncbi.nlm.nih.gov/summary/summary.cgi?cid=5961	InChI=1S/C5H10N2O3/c6-3(5(9)10)1-2-4(7)8/h3H,1-2,6H2,(H2,7,8)(H,9,10)/t3-/m0/s1	NC(=O)CC[C@H]([NH3+])C([O-])=O		https://www.ncbi.nlm.nih.gov/pubmed/18162591		159.8		nanomol/mg DW	Rosette	Whole leaf	Free	photosynthetic cells, all subcellular compartments	Arabidopsis thaliana	none
L-glutamine	gln	146.146	http://chlorokb.fr/simpleMol/L-glutamine	http://www.genome.jp/dbget-bin/www_bget?C00064	http://www.ebi.ac.uk/chebi/advancedSearchFT.do?searchString=18050	https://metacyc.org/compound?orgid=META&id=GLN	56-85-9	https://pubchem.ncbi.nlm.nih.gov/summary/summary.cgi?cid=5961	InChI=1S/C5H10N2O3/c6-3(5(9)10)1-2-4(7)8/h3H,1-2,6H2,(H2,7,8)(H,9,10)/t3-/m0/s1	NC(=O)CC[C@H]([NH3+])C([O-])=O		https://www.ncbi.nlm.nih.gov/pubmed/24223944	2525		8992	nanomol/g FW	Rosette	Whole leaf	Free	photosynthetic cells, all subcellular compartments	Arabidopsis thaliana	plants grown at 21°C (2525) and 4°C (8992).
L-glutamine	gln	146.146	http://chlorokb.fr/simpleMol/L-glutamine	http://www.genome.jp/dbget-bin/www_bget?C00064	http://www.ebi.ac.uk/chebi/advancedSearchFT.do?searchString=18050	https://metacyc.org/compound?orgid=META&id=GLN	56-85-9	https://pubchem.ncbi.nlm.nih.gov/summary/summary.cgi?cid=5961	InChI=1S/C5H10N2O3/c6-3(5(9)10)1-2-4(7)8/h3H,1-2,6H2,(H2,7,8)(H,9,10)/t3-/m0/s1	NC(=O)CC[C@H]([NH3+])C([O-])=O		https://www.ncbi.nlm.nih.gov/pubmed/14617088	1859		1993	nanomol/g FW	Rosette	Whole leaf	Free	photosynthetic cells, all subcellular compartments	Arabidopsis thaliana	light versus dark
L-glutamine	gln	146.146	http://chlorokb.fr/simpleMol/L-glutamine	http://www.genome.jp/dbget-bin/www_bget?C00064	http://www.ebi.ac.uk/chebi/advancedSearchFT.do?searchString=18050	https://metacyc.org/compound?orgid=META&id=GLN	56-85-9	https://pubchem.ncbi.nlm.nih.gov/summary/summary.cgi?cid=5961	InChI=1S/C5H10N2O3/c6-3(5(9)10)1-2-4(7)8/h3H,1-2,6H2,(H2,7,8)(H,9,10)/t3-/m0/s1	NC(=O)CC[C@H]([NH3+])C([O-])=O		https://www.ncbi.nlm.nih.gov/pubmed/29032248	4000		14000	microMolar	n.d.	Xylem sap	n.d.	xylem sap	Arabidopsis thaliana	Plants were cultured hydroponically in nutrient solution containing 2 mM KNO3 for 5 weeks before transfer to nutrient solution lacking nitrogen or containing 10 mM NH4<SUP>+</SUP> as the sole N source.
glycine	gly	75.067	http://chlorokb.fr/simpleMol/glycine	http://www.genome.jp/dbget-bin/www_bget?C00037	http://www.ebi.ac.uk/chebi/advancedSearchFT.do?searchString=15428	https://metacyc.org/compound?orgid=META&id=GLY	56-40-6	https://pubchem.ncbi.nlm.nih.gov/summary/summary.cgi?cid=750	InChI=1S/C2H5NO2/c3-1-2(4)5/h1,3H2,(H,4,5)	[NH3+]CC([O-])=O		https://www.ncbi.nlm.nih.gov/pubmed/18162591		6.2		nanomol/mg DW	Rosette	Whole leaf	Free	photosynthetic cells, all subcellular compartments	Arabidopsis thaliana	none
glycine	gly	75.067	http://chlorokb.fr/simpleMol/glycine	http://www.genome.jp/dbget-bin/www_bget?C00037	http://www.ebi.ac.uk/chebi/advancedSearchFT.do?searchString=15428	https://metacyc.org/compound?orgid=META&id=GLY	56-40-6	https://pubchem.ncbi.nlm.nih.gov/summary/summary.cgi?cid=750	InChI=1S/C2H5NO2/c3-1-2(4)5/h1,3H2,(H,4,5)	[NH3+]CC([O-])=O		https://www.ncbi.nlm.nih.gov/pubmed/24223944	250		5180	nanomol/g FW	Rosette	Whole leaf	Free	photosynthetic cells, all subcellular compartments	Arabidopsis thaliana	plants grown at 21°C (250) and 4°C (5180).
glycine	gly	75.067	http://chlorokb.fr/simpleMol/glycine	http://www.genome.jp/dbget-bin/www_bget?C00037	http://www.ebi.ac.uk/chebi/advancedSearchFT.do?searchString=15428	https://metacyc.org/compound?orgid=META&id=GLY	56-40-6	https://pubchem.ncbi.nlm.nih.gov/summary/summary.cgi?cid=750	InChI=1S/C2H5NO2/c3-1-2(4)5/h1,3H2,(H,4,5)	[NH3+]CC([O-])=O		https://www.ncbi.nlm.nih.gov/pubmed/14617088	57		443	nanomol/g FW	Rosette	Whole leaf	Free	photosynthetic cells, all subcellular compartments	Arabidopsis thaliana	Dark versus light
glycine	gly	75.067	http://chlorokb.fr/simpleMol/glycine	http://www.genome.jp/dbget-bin/www_bget?C00037	http://www.ebi.ac.uk/chebi/advancedSearchFT.do?searchString=15428	https://metacyc.org/compound?orgid=META&id=GLY	56-40-6	https://pubchem.ncbi.nlm.nih.gov/summary/summary.cgi?cid=750	InChI=1S/C2H5NO2/c3-1-2(4)5/h1,3H2,(H,4,5)	[NH3+]CC([O-])=O		https://www.ncbi.nlm.nih.gov/pubmed/34203750		1400		nanomol/g FW	Mature leaf	Whole leaf	Free	photosynthetic cells, all subcellular compartments	Arabidopsis thaliana	plants at growth stage 5.1; Plants were grown in controlled environment chambers 12/12 h day/night cycle, 22/18 degree C, 120 µmol/m2/s irradiance, 390 µL/L CO2
L-histidine	his	155.156	http://chlorokb.fr/simpleMol/L-histidine	http://www.genome.jp/dbget-bin/www_bget?C00135	http://www.ebi.ac.uk/chebi/advancedSearchFT.do?searchString=15971	https://metacyc.org/compound?orgid=META&id=HIS	71-00-1	https://pubchem.ncbi.nlm.nih.gov/summary/summary.cgi?cid=6274	InChI=1S/C6H9N3O2/c7-5(6(10)11)1-4-2-8-3-9-4/h2-3,5H,1,7H2,(H,8,9)(H,10,11)/t5-/m0/s1	[NH3+][C@@H](Cc1c[nH]cn1)C([O-])=O		https://www.ncbi.nlm.nih.gov/pubmed/18162591		0.4		nanomol/mg DW	Rosette	Whole leaf	Free	photosynthetic cells, all subcellular compartments	Arabidopsis thaliana	nmol/mg dry weight
L-histidine	his	155.156	http://chlorokb.fr/simpleMol/L-histidine	http://www.genome.jp/dbget-bin/www_bget?C00135	http://www.ebi.ac.uk/chebi/advancedSearchFT.do?searchString=15971	https://metacyc.org/compound?orgid=META&id=HIS	71-00-1	https://pubchem.ncbi.nlm.nih.gov/summary/summary.cgi?cid=6274	InChI=1S/C6H9N3O2/c7-5(6(10)11)1-4-2-8-3-9-4/h2-3,5H,1,7H2,(H,8,9)(H,10,11)/t5-/m0/s1	[NH3+][C@@H](Cc1c[nH]cn1)C([O-])=O		https://www.ncbi.nlm.nih.gov/pubmed/24223944	33		50	nanomol/g FW	Rosette	Whole leaf	Free	photosynthetic cells, all subcellular compartments	Arabidopsis thaliana	plants grown at 21°C (33) and 4°C (50).
L-histidine	his	155.156	http://chlorokb.fr/simpleMol/L-histidine	http://www.genome.jp/dbget-bin/www_bget?C00135	http://www.ebi.ac.uk/chebi/advancedSearchFT.do?searchString=15971	https://metacyc.org/compound?orgid=META&id=HIS	71-00-1	https://pubchem.ncbi.nlm.nih.gov/summary/summary.cgi?cid=6274	InChI=1S/C6H9N3O2/c7-5(6(10)11)1-4-2-8-3-9-4/h2-3,5H,1,7H2,(H,8,9)(H,10,11)/t5-/m0/s1	[NH3+][C@@H](Cc1c[nH]cn1)C([O-])=O		https://www.ncbi.nlm.nih.gov/pubmed/14617088	44		63	nanomol/g FW	Rosette	Whole leaf	Free	photosynthetic cells, all subcellular compartments	Arabidopsis thaliana	light versus dark
L-isoleucine	ile	131.174	http://chlorokb.fr/simpleMol/L-isoleucine	http://www.genome.jp/dbget-bin/www_bget?C00407	http://www.ebi.ac.uk/chebi/advancedSearchFT.do?searchString=17191	https://metacyc.org/compound?orgid=META&id=ILE	73-32-5	https://pubchem.ncbi.nlm.nih.gov/summary/summary.cgi?cid=6306	InChI=1S/C6H13NO2/c1-3-4(2)5(7)6(8)9/h4-5H,3,7H2,1-2H3,(H,8,9)/t4-,5-/m0/s1	CC[C@H](C)[C@H]([NH3+])C([O-])=O	https://lipidmaps.org/databases/lmsd/LMFA01100047?LMID=LMFA01100047	https://www.ncbi.nlm.nih.gov/pubmed/11844113		54		nanomol/g FW	Mature leaf	Whole leaf	Free	photosynthetic cells, all subcellular compartments	Arabidopsis thaliana	none
L-isoleucine	ile	131.174	http://chlorokb.fr/simpleMol/L-isoleucine	http://www.genome.jp/dbget-bin/www_bget?C00407	http://www.ebi.ac.uk/chebi/advancedSearchFT.do?searchString=17191	https://metacyc.org/compound?orgid=META&id=ILE	73-32-5	https://pubchem.ncbi.nlm.nih.gov/summary/summary.cgi?cid=6306	InChI=1S/C6H13NO2/c1-3-4(2)5(7)6(8)9/h4-5H,3,7H2,1-2H3,(H,8,9)/t4-,5-/m0/s1	CC[C@H](C)[C@H]([NH3+])C([O-])=O	https://lipidmaps.org/databases/lmsd/LMFA01100047?LMID=LMFA01100047	https://www.ncbi.nlm.nih.gov/pubmed/18162591		0.24		nanomol/mg DW	Rosette	Whole leaf	Free	photosynthetic cells, all subcellular compartments	Arabidopsis thaliana	none
L-isoleucine	ile	131.174	http://chlorokb.fr/simpleMol/L-isoleucine	http://www.genome.jp/dbget-bin/www_bget?C00407	http://www.ebi.ac.uk/chebi/advancedSearchFT.do?searchString=17191	https://metacyc.org/compound?orgid=META&id=ILE	73-32-5	https://pubchem.ncbi.nlm.nih.gov/summary/summary.cgi?cid=6306	InChI=1S/C6H13NO2/c1-3-4(2)5(7)6(8)9/h4-5H,3,7H2,1-2H3,(H,8,9)/t4-,5-/m0/s1	CC[C@H](C)[C@H]([NH3+])C([O-])=O	https://lipidmaps.org/databases/lmsd/LMFA01100047?LMID=LMFA01100047	https://www.ncbi.nlm.nih.gov/pubmed/24223944	14		35	nanomol/g FW	Rosette	Whole leaf	Free	photosynthetic cells, all subcellular compartments	Arabidopsis thaliana	plants grown at 21°C (14) and 4°C (35).
L-isoleucine	ile	131.174	http://chlorokb.fr/simpleMol/L-isoleucine	http://www.genome.jp/dbget-bin/www_bget?C00407	http://www.ebi.ac.uk/chebi/advancedSearchFT.do?searchString=17191	https://metacyc.org/compound?orgid=META&id=ILE	73-32-5	https://pubchem.ncbi.nlm.nih.gov/summary/summary.cgi?cid=6306	InChI=1S/C6H13NO2/c1-3-4(2)5(7)6(8)9/h4-5H,3,7H2,1-2H3,(H,8,9)/t4-,5-/m0/s1	CC[C@H](C)[C@H]([NH3+])C([O-])=O	https://lipidmaps.org/databases/lmsd/LMFA01100047?LMID=LMFA01100047	https://www.ncbi.nlm.nih.gov/pubmed/14617088	23		22	nanomol/g FW	Rosette	Whole leaf	Free	photosynthetic cells, all subcellular compartments	Arabidopsis thaliana	light versus dark
L-leucine	leu	131.174	http://chlorokb.fr/simpleMol/L-leucine	http://www.genome.jp/dbget-bin/www_bget?C00123	http://www.ebi.ac.uk/chebi/advancedSearchFT.do?searchString=15603	https://metacyc.org/compound?orgid=META&id=LEU	61-90-5	https://pubchem.ncbi.nlm.nih.gov/summary/summary.cgi?cid=6106	InChI=1S/C6H13NO2/c1-4(2)3-5(7)6(8)9/h4-5H,3,7H2,1-2H3,(H,8,9)/t5-/m0/s1	CC(C)C[C@H]([NH3+])C([O-])=O	https://lipidmaps.org/databases/lmsd/LMFA01100048?LMID=LMFA01100048	https://www.ncbi.nlm.nih.gov/pubmed/18162591		0.36		nanomol/mg DW	Rosette	Whole leaf	Free	photosynthetic cells, all subcellular compartments	Arabidopsis thaliana	none
L-leucine	leu	131.174	http://chlorokb.fr/simpleMol/L-leucine	http://www.genome.jp/dbget-bin/www_bget?C00123	http://www.ebi.ac.uk/chebi/advancedSearchFT.do?searchString=15603	https://metacyc.org/compound?orgid=META&id=LEU	61-90-5	https://pubchem.ncbi.nlm.nih.gov/summary/summary.cgi?cid=6106	InChI=1S/C6H13NO2/c1-4(2)3-5(7)6(8)9/h4-5H,3,7H2,1-2H3,(H,8,9)/t5-/m0/s1	CC(C)C[C@H]([NH3+])C([O-])=O	https://lipidmaps.org/databases/lmsd/LMFA01100048?LMID=LMFA01100048	https://www.ncbi.nlm.nih.gov/pubmed/24223944	20		43	nanomol/g FW	Rosette	Whole leaf	Free	photosynthetic cells, all subcellular compartments	Arabidopsis thaliana	plants grown at 21°C (20) and 4°C (43).
L-leucine	leu	131.174	http://chlorokb.fr/simpleMol/L-leucine	http://www.genome.jp/dbget-bin/www_bget?C00123	http://www.ebi.ac.uk/chebi/advancedSearchFT.do?searchString=15603	https://metacyc.org/compound?orgid=META&id=LEU	61-90-5	https://pubchem.ncbi.nlm.nih.gov/summary/summary.cgi?cid=6106	InChI=1S/C6H13NO2/c1-4(2)3-5(7)6(8)9/h4-5H,3,7H2,1-2H3,(H,8,9)/t5-/m0/s1	CC(C)C[C@H]([NH3+])C([O-])=O	https://lipidmaps.org/databases/lmsd/LMFA01100048?LMID=LMFA01100048	https://www.ncbi.nlm.nih.gov/pubmed/14617088	20		24	nanomol/g FW	Rosette	Whole leaf	Free	photosynthetic cells, all subcellular compartments	Arabidopsis thaliana	light versus dark
L-lysine	lys	147.197	http://chlorokb.fr/simpleMol/L-lysine	http://www.genome.jp/dbget-bin/www_bget?C00047	http://www.ebi.ac.uk/chebi/advancedSearchFT.do?searchString=18019	https://metacyc.org/compound?orgid=META&id=LYS	56-87-1	https://pubchem.ncbi.nlm.nih.gov/summary/summary.cgi?cid=5962	InChI=1S/C6H14N2O2/c7-4-2-1-3-5(8)6(9)10/h5H,1-4,7-8H2,(H,9,10)/p+1/t5-/m0/s1	[NH3+]CCCC[C@H]([NH3+])C([O-])=O		https://www.ncbi.nlm.nih.gov/pubmed/11844113		9		nanomol/g FW	Mature leaf	Whole leaf	Free	photosynthetic cells, all subcellular compartments	Arabidopsis thaliana	none
L-lysine	lys	147.197	http://chlorokb.fr/simpleMol/L-lysine	http://www.genome.jp/dbget-bin/www_bget?C00047	http://www.ebi.ac.uk/chebi/advancedSearchFT.do?searchString=18019	https://metacyc.org/compound?orgid=META&id=LYS	56-87-1	https://pubchem.ncbi.nlm.nih.gov/summary/summary.cgi?cid=5962	InChI=1S/C6H14N2O2/c7-4-2-1-3-5(8)6(9)10/h5H,1-4,7-8H2,(H,9,10)/p+1/t5-/m0/s1	[NH3+]CCCC[C@H]([NH3+])C([O-])=O		https://www.ncbi.nlm.nih.gov/pubmed/18162591		0.7		nanomol/mg DW	Rosette	Whole leaf	Free	photosynthetic cells, all subcellular compartments	Arabidopsis thaliana	none
L-lysine	lys	147.197	http://chlorokb.fr/simpleMol/L-lysine	http://www.genome.jp/dbget-bin/www_bget?C00047	http://www.ebi.ac.uk/chebi/advancedSearchFT.do?searchString=18019	https://metacyc.org/compound?orgid=META&id=LYS	56-87-1	https://pubchem.ncbi.nlm.nih.gov/summary/summary.cgi?cid=5962	InChI=1S/C6H14N2O2/c7-4-2-1-3-5(8)6(9)10/h5H,1-4,7-8H2,(H,9,10)/p+1/t5-/m0/s1	[NH3+]CCCC[C@H]([NH3+])C([O-])=O		https://www.ncbi.nlm.nih.gov/pubmed/24223944	18		15	nanomol/g FW	Rosette	Whole leaf	Free	photosynthetic cells, all subcellular compartments	Arabidopsis thaliana	plants grown at 21°C (18) and 4°C (15).
L-lysine	lys	147.197	http://chlorokb.fr/simpleMol/L-lysine	http://www.genome.jp/dbget-bin/www_bget?C00047	http://www.ebi.ac.uk/chebi/advancedSearchFT.do?searchString=18019	https://metacyc.org/compound?orgid=META&id=LYS	56-87-1	https://pubchem.ncbi.nlm.nih.gov/summary/summary.cgi?cid=5962	InChI=1S/C6H14N2O2/c7-4-2-1-3-5(8)6(9)10/h5H,1-4,7-8H2,(H,9,10)/p+1/t5-/m0/s1	[NH3+]CCCC[C@H]([NH3+])C([O-])=O		https://www.ncbi.nlm.nih.gov/pubmed/14617088	39		56	nanomol/g FW	Rosette	Whole leaf	Free	photosynthetic cells, all subcellular compartments	Arabidopsis thaliana	light versus dark
L-methionine	met	149.207	http://chlorokb.fr/simpleMol/L-methionine	http://www.genome.jp/dbget-bin/www_bget?C00073	http://www.ebi.ac.uk/chebi/advancedSearchFT.do?searchString=16643	https://metacyc.org/compound?orgid=META&id=MET	63-68-3	https://pubchem.ncbi.nlm.nih.gov/summary/summary.cgi?cid=6137	InChI=1S/C5H11NO2S/c1-9-3-2-4(6)5(7)8/h4H,2-3,6H2,1H3,(H,7,8)/t4-/m0/s1	CSCC[C@H]([NH3+])C([O-])=O		https://www.ncbi.nlm.nih.gov/pubmed/17030798		25		nanomol/g FW	Cell culture	Whole Cell	Total	photosynthetic cells, all subcellular compartments	Arabidopsis thaliana	150-200 µM assuming that all intracellular L-methionine is located in the cytoplasm.
L-methionine	met	149.207	http://chlorokb.fr/simpleMol/L-methionine	http://www.genome.jp/dbget-bin/www_bget?C00073	http://www.ebi.ac.uk/chebi/advancedSearchFT.do?searchString=16643	https://metacyc.org/compound?orgid=META&id=MET	63-68-3	https://pubchem.ncbi.nlm.nih.gov/summary/summary.cgi?cid=6137	InChI=1S/C5H11NO2S/c1-9-3-2-4(6)5(7)8/h4H,2-3,6H2,1H3,(H,7,8)/t4-/m0/s1	CSCC[C@H]([NH3+])C([O-])=O		https://www.ncbi.nlm.nih.gov/pubmed/11844113		24.1		nanomol/g FW	Mature leaf	Whole leaf	Free	photosynthetic cells, all subcellular compartments	Arabidopsis thaliana	none
L-methionine	met	149.207	http://chlorokb.fr/simpleMol/L-methionine	http://www.genome.jp/dbget-bin/www_bget?C00073	http://www.ebi.ac.uk/chebi/advancedSearchFT.do?searchString=16643	https://metacyc.org/compound?orgid=META&id=MET	63-68-3	https://pubchem.ncbi.nlm.nih.gov/summary/summary.cgi?cid=6137	InChI=1S/C5H11NO2S/c1-9-3-2-4(6)5(7)8/h4H,2-3,6H2,1H3,(H,7,8)/t4-/m0/s1	CSCC[C@H]([NH3+])C([O-])=O		https://www.ncbi.nlm.nih.gov/pubmed/18162591		0.12		nanomol/mg DW	Rosette	Whole leaf	Free	photosynthetic cells, all subcellular compartments	Arabidopsis thaliana	none
L-methionine	met	149.207	http://chlorokb.fr/simpleMol/L-methionine	http://www.genome.jp/dbget-bin/www_bget?C00073	http://www.ebi.ac.uk/chebi/advancedSearchFT.do?searchString=16643	https://metacyc.org/compound?orgid=META&id=MET	63-68-3	https://pubchem.ncbi.nlm.nih.gov/summary/summary.cgi?cid=6137	InChI=1S/C5H11NO2S/c1-9-3-2-4(6)5(7)8/h4H,2-3,6H2,1H3,(H,7,8)/t4-/m0/s1	CSCC[C@H]([NH3+])C([O-])=O		https://www.ncbi.nlm.nih.gov/pubmed/24223944	11		39	nanomol/g FW	Rosette	Whole leaf	Free	photosynthetic cells, all subcellular compartments	Arabidopsis thaliana	plants grown at 21°C (11) and 4°C (39).
L-methionine	met	149.207	http://chlorokb.fr/simpleMol/L-methionine	http://www.genome.jp/dbget-bin/www_bget?C00073	http://www.ebi.ac.uk/chebi/advancedSearchFT.do?searchString=16643	https://metacyc.org/compound?orgid=META&id=MET	63-68-3	https://pubchem.ncbi.nlm.nih.gov/summary/summary.cgi?cid=6137	InChI=1S/C5H11NO2S/c1-9-3-2-4(6)5(7)8/h4H,2-3,6H2,1H3,(H,7,8)/t4-/m0/s1	CSCC[C@H]([NH3+])C([O-])=O		https://www.ncbi.nlm.nih.gov/pubmed/14617088	30		18	nanomol/g FW	Rosette	Whole leaf	Free	photosynthetic cells, all subcellular compartments	Arabidopsis thaliana	light versus dark
L-proline	pro	115.132	http://chlorokb.fr/simpleMol/L-proline	http://www.genome.jp/dbget-bin/www_bget?C00148	http://www.ebi.ac.uk/chebi/advancedSearchFT.do?searchString=17203	https://metacyc.org/compound?orgid=META&id=PRO	147-85-3	https://pubchem.ncbi.nlm.nih.gov/summary/summary.cgi?cid=145742	InChI=1S/C5H9NO2/c7-5(8)4-2-1-3-6-4/h4,6H,1-3H2,(H,7,8)/t4-/m0/s1	[O-]C(=O)[C@@H]1CCC[NH2+]1		https://www.ncbi.nlm.nih.gov/pubmed/11844113		325		nanomol/g FW	Mature leaf	Whole leaf	Free	photosynthetic cells, all subcellular compartments	Arabidopsis thaliana	none
L-proline	pro	115.132	http://chlorokb.fr/simpleMol/L-proline	http://www.genome.jp/dbget-bin/www_bget?C00148	http://www.ebi.ac.uk/chebi/advancedSearchFT.do?searchString=17203	https://metacyc.org/compound?orgid=META&id=PRO	147-85-3	https://pubchem.ncbi.nlm.nih.gov/summary/summary.cgi?cid=145742	InChI=1S/C5H9NO2/c7-5(8)4-2-1-3-6-4/h4,6H,1-3H2,(H,7,8)/t4-/m0/s1	[O-]C(=O)[C@@H]1CCC[NH2+]1		https://www.ncbi.nlm.nih.gov/pubmed/20172963	0		3000	nanomol/g FW	Young leaf	Whole leaf	Free	photosynthetic cells, all subcellular compartments	Arabidopsis thaliana	Twelve-day-old seedlings; higher value corresponds to a water stress treatment.
L-proline	pro	115.132	http://chlorokb.fr/simpleMol/L-proline	http://www.genome.jp/dbget-bin/www_bget?C00148	http://www.ebi.ac.uk/chebi/advancedSearchFT.do?searchString=17203	https://metacyc.org/compound?orgid=META&id=PRO	147-85-3	https://pubchem.ncbi.nlm.nih.gov/summary/summary.cgi?cid=145742	InChI=1S/C5H9NO2/c7-5(8)4-2-1-3-6-4/h4,6H,1-3H2,(H,7,8)/t4-/m0/s1	[O-]C(=O)[C@@H]1CCC[NH2+]1		https://www.ncbi.nlm.nih.gov/pubmed/24223944	414		5571	nanomol/g FW	Mature leaf	Whole leaf	Free	photosynthetic cells, all subcellular compartments	Arabidopsis thaliana	plants grown at 21°C (414) and 4°C (5571).
L-proline	pro	115.132	http://chlorokb.fr/simpleMol/L-proline	http://www.genome.jp/dbget-bin/www_bget?C00148	http://www.ebi.ac.uk/chebi/advancedSearchFT.do?searchString=17203	https://metacyc.org/compound?orgid=META&id=PRO	147-85-3	https://pubchem.ncbi.nlm.nih.gov/summary/summary.cgi?cid=145742	InChI=1S/C5H9NO2/c7-5(8)4-2-1-3-6-4/h4,6H,1-3H2,(H,7,8)/t4-/m0/s1	[O-]C(=O)[C@@H]1CCC[NH2+]1		https://www.ncbi.nlm.nih.gov/pubmed/14617088	241		80	nanomol/g FW	Rosette	Whole leaf	Free	photosynthetic cells, all subcellular compartments	Arabidopsis thaliana	light versus dark
L-serine	ser	105.093	http://chlorokb.fr/simpleMol/L-serine	http://www.genome.jp/dbget-bin/www_bget?C00065	http://www.ebi.ac.uk/chebi/advancedSearchFT.do?searchString=17115	https://metacyc.org/compound?orgid=META&id=SER	56-45-1	https://pubchem.ncbi.nlm.nih.gov/summary/summary.cgi?cid=5951	InChI=1S/C3H7NO3/c4-2(1-5)3(6)7/h2,5H,1,4H2,(H,6,7)/t2-/m0/s1	[NH3+][C@@H](CO)C([O-])=O		https://www.ncbi.nlm.nih.gov/pubmed/18162591		11.5		nanomol/mg DW	Rosette	Whole leaf	Free	photosynthetic cells, all subcellular compartments	Arabidopsis thaliana	none
L-serine	ser	105.093	http://chlorokb.fr/simpleMol/L-serine	http://www.genome.jp/dbget-bin/www_bget?C00065	http://www.ebi.ac.uk/chebi/advancedSearchFT.do?searchString=17115	https://metacyc.org/compound?orgid=META&id=SER	56-45-1	https://pubchem.ncbi.nlm.nih.gov/summary/summary.cgi?cid=5951	InChI=1S/C3H7NO3/c4-2(1-5)3(6)7/h2,5H,1,4H2,(H,6,7)/t2-/m0/s1	[NH3+][C@@H](CO)C([O-])=O		https://www.ncbi.nlm.nih.gov/pubmed/24223944	1290		1840	nanomol/g FW	Rosette	Whole leaf	Free	photosynthetic cells, all subcellular compartments	Arabidopsis thaliana	plants grown at 21°C (1290) and 4°C (1840).
L-serine	ser	105.093	http://chlorokb.fr/simpleMol/L-serine	http://www.genome.jp/dbget-bin/www_bget?C00065	http://www.ebi.ac.uk/chebi/advancedSearchFT.do?searchString=17115	https://metacyc.org/compound?orgid=META&id=SER	56-45-1	https://pubchem.ncbi.nlm.nih.gov/summary/summary.cgi?cid=5951	InChI=1S/C3H7NO3/c4-2(1-5)3(6)7/h2,5H,1,4H2,(H,6,7)/t2-/m0/s1	[NH3+][C@@H](CO)C([O-])=O		https://www.ncbi.nlm.nih.gov/pubmed/14617088	1412		383	nanomol/g FW	Rosette	Whole leaf	Free	photosynthetic cells, all subcellular compartments	Arabidopsis thaliana	light versus dark
L-serine	ser	105.093	http://chlorokb.fr/simpleMol/L-serine	http://www.genome.jp/dbget-bin/www_bget?C00065	http://www.ebi.ac.uk/chebi/advancedSearchFT.do?searchString=17115	https://metacyc.org/compound?orgid=META&id=SER	56-45-1	https://pubchem.ncbi.nlm.nih.gov/summary/summary.cgi?cid=5951	InChI=1S/C3H7NO3/c4-2(1-5)3(6)7/h2,5H,1,4H2,(H,6,7)/t2-/m0/s1	[NH3+][C@@H](CO)C([O-])=O		https://www.ncbi.nlm.nih.gov/pubmed/34203750		600		nanomol/g FW	Mature leaf	Whole leaf	Free	photosynthetic cells, all subcellular compartments	Arabidopsis thaliana	plants at growth stage 5.1; Plants were grown in controlled environment chambers 12/12 h day/night cycle, 22/18 degree C, 120 µmol/m2/s irradiance, 390 µL/L CO2
L-threonine	thr	119.12	http://chlorokb.fr/simpleMol/L-threonine	http://www.genome.jp/dbget-bin/www_bget?C00188	http://www.ebi.ac.uk/chebi/advancedSearchFT.do?searchString=16857	https://metacyc.org/compound?orgid=META&id=THR	72-19-5	https://pubchem.ncbi.nlm.nih.gov/summary/summary.cgi?cid=6288	InChI=1S/C4H9NO3/c1-2(6)3(5)4(7)8/h2-3,6H,5H2,1H3,(H,7,8)/t2-,3+/m1/s1	C[C@@H](O)[C@H]([NH3+])C([O-])=O		https://www.ncbi.nlm.nih.gov/pubmed/11844113		434		nanomol/g FW	Mature leaf	Whole leaf	Free	photosynthetic cells, all subcellular compartments	Arabidopsis thaliana	none
L-threonine	thr	119.12	http://chlorokb.fr/simpleMol/L-threonine	http://www.genome.jp/dbget-bin/www_bget?C00188	http://www.ebi.ac.uk/chebi/advancedSearchFT.do?searchString=16857	https://metacyc.org/compound?orgid=META&id=THR	72-19-5	https://pubchem.ncbi.nlm.nih.gov/summary/summary.cgi?cid=6288	InChI=1S/C4H9NO3/c1-2(6)3(5)4(7)8/h2-3,6H,5H2,1H3,(H,7,8)/t2-,3+/m1/s1	C[C@@H](O)[C@H]([NH3+])C([O-])=O		https://www.ncbi.nlm.nih.gov/pubmed/18162591		4.8		nanomol/mg DW	Rosette	Whole leaf	Free	photosynthetic cells, all subcellular compartments	Arabidopsis thaliana	none
L-threonine	thr	119.12	http://chlorokb.fr/simpleMol/L-threonine	http://www.genome.jp/dbget-bin/www_bget?C00188	http://www.ebi.ac.uk/chebi/advancedSearchFT.do?searchString=16857	https://metacyc.org/compound?orgid=META&id=THR	72-19-5	https://pubchem.ncbi.nlm.nih.gov/summary/summary.cgi?cid=6288	InChI=1S/C4H9NO3/c1-2(6)3(5)4(7)8/h2-3,6H,5H2,1H3,(H,7,8)/t2-,3+/m1/s1	C[C@@H](O)[C@H]([NH3+])C([O-])=O		https://www.ncbi.nlm.nih.gov/pubmed/24223944	850		985	nanomol/g FW	Rosette	Whole leaf	Free	photosynthetic cells, all subcellular compartments	Arabidopsis thaliana	plants grown at 21°C (850) and 4°C (985).
L-threonine	thr	119.12	http://chlorokb.fr/simpleMol/L-threonine	http://www.genome.jp/dbget-bin/www_bget?C00188	http://www.ebi.ac.uk/chebi/advancedSearchFT.do?searchString=16857	https://metacyc.org/compound?orgid=META&id=THR	72-19-5	https://pubchem.ncbi.nlm.nih.gov/summary/summary.cgi?cid=6288	InChI=1S/C4H9NO3/c1-2(6)3(5)4(7)8/h2-3,6H,5H2,1H3,(H,7,8)/t2-,3+/m1/s1	C[C@@H](O)[C@H]([NH3+])C([O-])=O		https://www.ncbi.nlm.nih.gov/pubmed/14617088	400		193	nanomol/g FW	Rosette	Whole leaf	Free	photosynthetic cells, all subcellular compartments	Arabidopsis thaliana	light versus dark
L-tryptophan	trp	204.228	http://chlorokb.fr/simpleMol/L-tryptophan	http://www.genome.jp/dbget-bin/www_bget?C00078	http://www.ebi.ac.uk/chebi/advancedSearchFT.do?searchString=16828	https://metacyc.org/compound?orgid=META&id=TRP	73-22-3	https://pubchem.ncbi.nlm.nih.gov/summary/summary.cgi?cid=6305	InChI=1S/C11H12N2O2/c12-9(11(14)15)5-7-6-13-10-4-2-1-3-8(7)10/h1-4,6,9,13H,5,12H2,(H,14,15)/t9-/m0/s1	[NH3+][C@@H](Cc1c[nH]c2ccccc12)C([O-])=O		https://www.ncbi.nlm.nih.gov/pubmed/18162591		0.02		nanomol/mg DW	Rosette	Whole leaf	Free	photosynthetic cells, all subcellular compartments	Arabidopsis thaliana	none
L-tryptophan	trp	204.228	http://chlorokb.fr/simpleMol/L-tryptophan	http://www.genome.jp/dbget-bin/www_bget?C00078	http://www.ebi.ac.uk/chebi/advancedSearchFT.do?searchString=16828	https://metacyc.org/compound?orgid=META&id=TRP	73-22-3	https://pubchem.ncbi.nlm.nih.gov/summary/summary.cgi?cid=6305	InChI=1S/C11H12N2O2/c12-9(11(14)15)5-7-6-13-10-4-2-1-3-8(7)10/h1-4,6,9,13H,5,12H2,(H,14,15)/t9-/m0/s1	[NH3+][C@@H](Cc1c[nH]c2ccccc12)C([O-])=O		https://www.ncbi.nlm.nih.gov/pubmed/24223944	9		27	nanomol/g FW	Rosette	Whole leaf	Free	photosynthetic cells, all subcellular compartments	Arabidopsis thaliana	plants grown at 21°C (9) and 4°C (27).
L-tryptophan	trp	204.228	http://chlorokb.fr/simpleMol/L-tryptophan	http://www.genome.jp/dbget-bin/www_bget?C00078	http://www.ebi.ac.uk/chebi/advancedSearchFT.do?searchString=16828	https://metacyc.org/compound?orgid=META&id=TRP	73-22-3	https://pubchem.ncbi.nlm.nih.gov/summary/summary.cgi?cid=6305	InChI=1S/C11H12N2O2/c12-9(11(14)15)5-7-6-13-10-4-2-1-3-8(7)10/h1-4,6,9,13H,5,12H2,(H,14,15)/t9-/m0/s1	[NH3+][C@@H](Cc1c[nH]c2ccccc12)C([O-])=O		https://www.ncbi.nlm.nih.gov/pubmed/14617088	11		9	nanomol/g FW	Rosette	Whole leaf	Free	photosynthetic cells, all subcellular compartments	Arabidopsis thaliana	light versus dark
L-valine	val	117.147	http://chlorokb.fr/simpleMol/L-valine	http://www.genome.jp/dbget-bin/www_bget?C00183	http://www.ebi.ac.uk/chebi/advancedSearchFT.do?searchString=16414	https://metacyc.org/compound?orgid=META&id=VAL	72-18-4	https://pubchem.ncbi.nlm.nih.gov/summary/summary.cgi?cid=6287	InChI=1S/C5H11NO2/c1-3(2)4(6)5(7)8/h3-4H,6H2,1-2H3,(H,7,8)/t4-/m0/s1	CC(C)[C@H]([NH3+])C([O-])=O	https://lipidmaps.org/databases/lmsd/LMFA01100046?LMID=LMFA01100046	https://www.ncbi.nlm.nih.gov/pubmed/18162591		1.04		nanomol/mg DW	Rosette	Whole leaf	Free	photosynthetic cells, all subcellular compartments	Arabidopsis thaliana	none
L-valine	val	117.147	http://chlorokb.fr/simpleMol/L-valine	http://www.genome.jp/dbget-bin/www_bget?C00183	http://www.ebi.ac.uk/chebi/advancedSearchFT.do?searchString=16414	https://metacyc.org/compound?orgid=META&id=VAL	72-18-4	https://pubchem.ncbi.nlm.nih.gov/summary/summary.cgi?cid=6287	InChI=1S/C5H11NO2/c1-3(2)4(6)5(7)8/h3-4H,6H2,1-2H3,(H,7,8)/t4-/m0/s1	CC(C)[C@H]([NH3+])C([O-])=O	https://lipidmaps.org/databases/lmsd/LMFA01100046?LMID=LMFA01100046	https://www.ncbi.nlm.nih.gov/pubmed/24223944	73		213	nanomol/g FW	Rosette	Whole leaf	Free	photosynthetic cells, all subcellular compartments	Arabidopsis thaliana	plants grown at 21°C (73) and 4°C (213).
L-valine	val	117.147	http://chlorokb.fr/simpleMol/L-valine	http://www.genome.jp/dbget-bin/www_bget?C00183	http://www.ebi.ac.uk/chebi/advancedSearchFT.do?searchString=16414	https://metacyc.org/compound?orgid=META&id=VAL	72-18-4	https://pubchem.ncbi.nlm.nih.gov/summary/summary.cgi?cid=6287	InChI=1S/C5H11NO2/c1-3(2)4(6)5(7)8/h3-4H,6H2,1-2H3,(H,7,8)/t4-/m0/s1	CC(C)[C@H]([NH3+])C([O-])=O	https://lipidmaps.org/databases/lmsd/LMFA01100046?LMID=LMFA01100046	https://www.ncbi.nlm.nih.gov/pubmed/14617088	57		73	nanomol/g FW	Rosette	Whole leaf	Free	photosynthetic cells, all subcellular compartments	Arabidopsis thaliana	light versus dark
lutein	none	568.881	http://chlorokb.fr/simpleMol/lutein	http://www.genome.jp/dbget-bin/www_bget?C08601	http://www.ebi.ac.uk/chebi/advancedSearchFT.do?searchString=28838	https://metacyc.org/compound?orgid=META&id=CPD1F-119	127-40-2	https://pubchem.ncbi.nlm.nih.gov/summary/summary.cgi?cid=5281243	InChI=1S/C40H56O2/c1-29(17-13-19-31(3)21-23-37-33(5)25-35(41)27-39(37,7)8)15-11-12-16-30(2)18-14-20-32(4)22-24-38-34(6)26-36(42)28-40(38,9)10/h11-25,35-37,41-42H,26-28H2,1-10H3/b12-11+,17-13+,18-14+,23-21+,24-22+,29-15+,30-16+,31-19+,32-20+/t35-,36+,37-/m0/s1	C\C(\C=C\C=C(/C)\C=C\[C@H]1C(C)=C[C@H](O)CC1(C)C)=C/C=C/C=C(\C)/C=C/C=C(\C)/C=C/C1=C(C)C[C@@H](O)CC1(C)C	https://lipidmaps.org/databases/lmsd/LMPR01070274?LMID=LMPR01070274	https://www.ncbi.nlm.nih.gov/pubmed/9668132	246.3		266	millimol/mol chlorophyll a	Mature leaf	Whole leaf	Total	thylakoid membranes	Arabidopsis thaliana	before or after exposure to high light (HL, 2000 micromol photons/m2/sec) for 30 min.
lutein	none	568.881	http://chlorokb.fr/simpleMol/lutein	http://www.genome.jp/dbget-bin/www_bget?C08601	http://www.ebi.ac.uk/chebi/advancedSearchFT.do?searchString=28838	https://metacyc.org/compound?orgid=META&id=CPD1F-119	127-40-2	https://pubchem.ncbi.nlm.nih.gov/summary/summary.cgi?cid=5281243	InChI=1S/C40H56O2/c1-29(17-13-19-31(3)21-23-37-33(5)25-35(41)27-39(37,7)8)15-11-12-16-30(2)18-14-20-32(4)22-24-38-34(6)26-36(42)28-40(38,9)10/h11-25,35-37,41-42H,26-28H2,1-10H3/b12-11+,17-13+,18-14+,23-21+,24-22+,29-15+,30-16+,31-19+,32-20+/t35-,36+,37-/m0/s1	C\C(\C=C\C=C(/C)\C=C\[C@H]1C(C)=C[C@H](O)CC1(C)C)=C/C=C/C=C(\C)/C=C/C=C(\C)/C=C/C1=C(C)C[C@@H](O)CC1(C)C	https://lipidmaps.org/databases/lmsd/LMPR01070274?LMID=LMPR01070274	https://www.ncbi.nlm.nih.gov/pubmed/16492736		127		millimol/mol chlorophyll (a+b)	Mature leaf	Whole leaf	Total	thylakoid membranes	Arabidopsis thaliana	Plants were grown under a 12-h photoperiod (100–120 micromol/m2/s; 22°C) and 18°C at night.
lutein	none	568.881	http://chlorokb.fr/simpleMol/lutein	http://www.genome.jp/dbget-bin/www_bget?C08601	http://www.ebi.ac.uk/chebi/advancedSearchFT.do?searchString=28838	https://metacyc.org/compound?orgid=META&id=CPD1F-119	127-40-2	https://pubchem.ncbi.nlm.nih.gov/summary/summary.cgi?cid=5281243	InChI=1S/C40H56O2/c1-29(17-13-19-31(3)21-23-37-33(5)25-35(41)27-39(37,7)8)15-11-12-16-30(2)18-14-20-32(4)22-24-38-34(6)26-36(42)28-40(38,9)10/h11-25,35-37,41-42H,26-28H2,1-10H3/b12-11+,17-13+,18-14+,23-21+,24-22+,29-15+,30-16+,31-19+,32-20+/t35-,36+,37-/m0/s1	C\C(\C=C\C=C(/C)\C=C\[C@H]1C(C)=C[C@H](O)CC1(C)C)=C/C=C/C=C(\C)/C=C/C=C(\C)/C=C/C1=C(C)C[C@@H](O)CC1(C)C	https://lipidmaps.org/databases/lmsd/LMPR01070274?LMID=LMPR01070274	https://www.ncbi.nlm.nih.gov/pubmed/16890225	107		109	millimol/mol chlorophyll (a+b)	Mature leaf	Whole leaf	Total	thylakoid membranes	Arabidopsis thaliana	Plants grown at 30 microE/m2/s for 35 days were dark-adapted for 2 h or treated for 450 with high intensity light.
(S)-malate	none	132.073	http://chlorokb.fr/simpleMol/(S)-malate	http://www.genome.jp/dbget-bin/www_bget?C00149	http://www.ebi.ac.uk/chebi/advancedSearchFT.do?searchString=30797	https://metacyc.org/compound?orgid=META&id=MAL	97-67-6	https://pubchem.ncbi.nlm.nih.gov/summary/summary.cgi?cid=222656	InChI=1S/C4H6O5/c5-2(4(8)9)1-3(6)7/h2,5H,1H2,(H,6,7)(H,8,9)/p-2/t2-/m0/s1	O[C@@H](CC([O-])=O)C([O-])=O		https://www.ncbi.nlm.nih.gov/pubmed/14617088	4687		9125	nanomol/g FW	Rosette	Whole leaf	Total	cytosol, mitochondrion matrix, peroxisome, stroma, vacuole (photosynthetic cells)	Arabidopsis thaliana	Light versus dark.
(S)-malate	none	132.073	http://chlorokb.fr/simpleMol/(S)-malate	http://www.genome.jp/dbget-bin/www_bget?C00149	http://www.ebi.ac.uk/chebi/advancedSearchFT.do?searchString=30797	https://metacyc.org/compound?orgid=META&id=MAL	97-67-6	https://pubchem.ncbi.nlm.nih.gov/summary/summary.cgi?cid=222656	InChI=1S/C4H6O5/c5-2(4(8)9)1-3(6)7/h2,5H,1H2,(H,6,7)(H,8,9)/p-2/t2-/m0/s1	O[C@@H](CC([O-])=O)C([O-])=O		https://www.ncbi.nlm.nih.gov/pubmed/22140244		18000		nanomol/g FW	Mature leaf	Whole leaf	Total	cytosol, mitochondrion matrix, peroxisome, stroma, vacuole (photosynthetic cells)	Arabidopsis thaliana	7 hours of high light.
(S)-malate	none	132.073	http://chlorokb.fr/simpleMol/(S)-malate	http://www.genome.jp/dbget-bin/www_bget?C00149	http://www.ebi.ac.uk/chebi/advancedSearchFT.do?searchString=30797	https://metacyc.org/compound?orgid=META&id=MAL	97-67-6	https://pubchem.ncbi.nlm.nih.gov/summary/summary.cgi?cid=222656	InChI=1S/C4H6O5/c5-2(4(8)9)1-3(6)7/h2,5H,1H2,(H,6,7)(H,8,9)/p-2/t2-/m0/s1	O[C@@H](CC([O-])=O)C([O-])=O		https://www.ncbi.nlm.nih.gov/pubmed/12947042	3700		4200	nanomol/g FW	Mature leaf	Whole leaf	Total	cytosol, mitochondrion matrix, peroxisome, stroma, vacuole (photosynthetic cells)	Arabidopsis thaliana	middle of the day - end of the light period
(S)-malate	none	132.073	http://chlorokb.fr/simpleMol/(S)-malate	http://www.genome.jp/dbget-bin/www_bget?C00149	http://www.ebi.ac.uk/chebi/advancedSearchFT.do?searchString=30797	https://metacyc.org/compound?orgid=META&id=MAL	97-67-6	https://pubchem.ncbi.nlm.nih.gov/summary/summary.cgi?cid=222656	InChI=1S/C4H6O5/c5-2(4(8)9)1-3(6)7/h2,5H,1H2,(H,6,7)(H,8,9)/p-2/t2-/m0/s1	O[C@@H](CC([O-])=O)C([O-])=O		https://www.ncbi.nlm.nih.gov/pubmed/16665257	1124		6740	nanomol/g FW	Mature leaf	Vacuole non aqueous fraction	Total	vacuole (photosynthetic cells)	Spinacia oleracea	(S)-malate can accumulate to 300 mM in the vacuole but remains constant during the day in the cytosol (2 mM) and in the stroma. Original values in PMID:16665257 were per mg chlorophyll we used a conversion factor of 890 mg FW /mg chlorophyll (Winter, 1994_Planta, vol.193, pp530-535).
(S)-malate	none	132.073	http://chlorokb.fr/simpleMol/(S)-malate	http://www.genome.jp/dbget-bin/www_bget?C00149	http://www.ebi.ac.uk/chebi/advancedSearchFT.do?searchString=30797	https://metacyc.org/compound?orgid=META&id=MAL	97-67-6	https://pubchem.ncbi.nlm.nih.gov/summary/summary.cgi?cid=222656	InChI=1S/C4H6O5/c5-2(4(8)9)1-3(6)7/h2,5H,1H2,(H,6,7)(H,8,9)/p-2/t2-/m0/s1	O[C@@H](CC([O-])=O)C([O-])=O		https://www.ncbi.nlm.nih.gov/pubmed/29660082		120		femtomol/vacuole	Isolated vacuoles	Vacuole	Total	isolated vacuole (femtomol/vacuole unit)	Arabidopsis thaliana	Isolated vacuoles (vacuole volume is assumed to be 66,5 pL-i.e the average of spongy and palisade vacuole volume); vacuoles were isolated from Arabidopsis thaliana suspension-cultured cells cultured in modified Murashige and Skoog medium supplemented with 4.5 mM 2,4-D and 3% sucrose.
(S)-malate	none	132.073	http://chlorokb.fr/simpleMol/(S)-malate	http://www.genome.jp/dbget-bin/www_bget?C00149	http://www.ebi.ac.uk/chebi/advancedSearchFT.do?searchString=30797	https://metacyc.org/compound?orgid=META&id=MAL	97-67-6	https://pubchem.ncbi.nlm.nih.gov/summary/summary.cgi?cid=222656	InChI=1S/C4H6O5/c5-2(4(8)9)1-3(6)7/h2,5H,1H2,(H,6,7)(H,8,9)/p-2/t2-/m0/s1	O[C@@H](CC([O-])=O)C([O-])=O		https://www.ncbi.nlm.nih.gov/pubmed/24307470		21		nanomol/mg chlorophyll	Isolated chloroplasts	Stroma	Total	stroma of isolated chloroplasts (per mg chl unit)	Spinacia oleracea	Isolated chloroplasts
(S)-malate	none	132.073	http://chlorokb.fr/simpleMol/(S)-malate	http://www.genome.jp/dbget-bin/www_bget?C00149	http://www.ebi.ac.uk/chebi/advancedSearchFT.do?searchString=30797	https://metacyc.org/compound?orgid=META&id=MAL	97-67-6	https://pubchem.ncbi.nlm.nih.gov/summary/summary.cgi?cid=222656	InChI=1S/C4H6O5/c5-2(4(8)9)1-3(6)7/h2,5H,1H2,(H,6,7)(H,8,9)/p-2/t2-/m0/s1	O[C@@H](CC([O-])=O)C([O-])=O		https://www.ncbi.nlm.nih.gov/pubmed/31361942	24.6		42	nanomol/mg DW	Mature leaf	Whole leaf	Total	cytosol, mitochondrion matrix, peroxisome, stroma, vacuole (photosynthetic cells)	Arabidopsis thaliana	6 week old-plants; Light intensity was set to 120 µmol/m2/s in an 8 h/16 h day/night 22°C/16°C cycle with 70% relative air humidity.
Mg-protoporphyrin	none	582.94	http://chlorokb.fr/simpleMol/Mg-protoporphyrin	http://www.genome.jp/dbget-bin/www_bget?C03516	http://www.ebi.ac.uk/chebi/advancedSearchFT.do?searchString=15431	https://metacyc.org/compound?orgid=META&id=MG-PROTOPORPHYRIN		https://pubchem.ncbi.nlm.nih.gov/summary/summary.cgi?cid=440035	InChI=1S/C34H34N4O4.Mg/c1-7-21-17(3)25-13-26-19(5)23(9-11-33(39)40)31(37-26)16-32-24(10-12-34(41)42)20(6)28(38-32)15-30-22(8-2)18(4)27(36-30)14-29(21)35-25;/h7-8,13-16H,1-2,9-12H2,3-6H3,(H4,35,36,37,38,39,40,41,42);/q;+2/p-4/b25-13-,26-13-,27-14-,28-15-,29-14-,30-15-,31-16-,32-16-	CC1=C(CCC([O-])=O)C2=[N+]3C1=Cc1c(C)c(C=C)c4C=C5C(C)=C(C=C)C6=[N+]5[Mg--]3(n14)n1c(=C6)c(C)c(CCC([O-])=O)c1=C2		https://www.ncbi.nlm.nih.gov/pubmed/12511958		414		picomol/g FW	Young leaf	Whole leaf	Total	stroma (photosynthetic cells)	Arabidopsis thaliana	none
Mg-protoporphyrin	none	582.94	http://chlorokb.fr/simpleMol/Mg-protoporphyrin	http://www.genome.jp/dbget-bin/www_bget?C03516	http://www.ebi.ac.uk/chebi/advancedSearchFT.do?searchString=15431	https://metacyc.org/compound?orgid=META&id=MG-PROTOPORPHYRIN		https://pubchem.ncbi.nlm.nih.gov/summary/summary.cgi?cid=440035	InChI=1S/C34H34N4O4.Mg/c1-7-21-17(3)25-13-26-19(5)23(9-11-33(39)40)31(37-26)16-32-24(10-12-34(41)42)20(6)28(38-32)15-30-22(8-2)18(4)27(36-30)14-29(21)35-25;/h7-8,13-16H,1-2,9-12H2,3-6H3,(H4,35,36,37,38,39,40,41,42);/q;+2/p-4/b25-13-,26-13-,27-14-,28-15-,29-14-,30-15-,31-16-,32-16-	CC1=C(CCC([O-])=O)C2=[N+]3C1=Cc1c(C)c(C=C)c4C=C5C(C)=C(C=C)C6=[N+]5[Mg--]3(n14)n1c(=C6)c(C)c(CCC([O-])=O)c1=C2		https://www.ncbi.nlm.nih.gov/pubmed/18818313		39		picomol/g FW	Young leaf	Whole leaf	Total	stroma (photosynthetic cells)	Arabidopsis thaliana	Plants grown on Murashige and Skoog agar medium; 23 °C; continuous light conditions.
Mg-protoporphyrin	none	582.94	http://chlorokb.fr/simpleMol/Mg-protoporphyrin	http://www.genome.jp/dbget-bin/www_bget?C03516	http://www.ebi.ac.uk/chebi/advancedSearchFT.do?searchString=15431	https://metacyc.org/compound?orgid=META&id=MG-PROTOPORPHYRIN		https://pubchem.ncbi.nlm.nih.gov/summary/summary.cgi?cid=440035	InChI=1S/C34H34N4O4.Mg/c1-7-21-17(3)25-13-26-19(5)23(9-11-33(39)40)31(37-26)16-32-24(10-12-34(41)42)20(6)28(38-32)15-30-22(8-2)18(4)27(36-30)14-29(21)35-25;/h7-8,13-16H,1-2,9-12H2,3-6H3,(H4,35,36,37,38,39,40,41,42);/q;+2/p-4/b25-13-,26-13-,27-14-,28-15-,29-14-,30-15-,31-16-,32-16-	CC1=C(CCC([O-])=O)C2=[N+]3C1=Cc1c(C)c(C=C)c4C=C5C(C)=C(C=C)C6=[N+]5[Mg--]3(n14)n1c(=C6)c(C)c(CCC([O-])=O)c1=C2		https://www.ncbi.nlm.nih.gov/pubmed/18818314	0		47	picomol/g FW	Young leaf	Whole leaf	Total	stroma (photosynthetic cells)	Arabidopsis thaliana	dark versu light; Plants grown on 0.5 x Murashige and Skoog 0.8 % agar medium; dark conditions or 24 h white light.
131-oxo-magnesium-protoporphyrin IX 13-monomethyl ester	none	611.959	http://chlorokb.fr/simpleMol/131-oxo-magnesium-protoporphyrin IX 13-monomethyl ester	http://www.genome.jp/dbget-bin/www_bget?C11830	http://www.ebi.ac.uk/chebi/advancedSearchFT.do?searchString=15433	https://metacyc.org/compound?orgid=META&id=131-OXO-MAGNESIUM-PROTOPORPHYRIN-IX-13-M		https://pubchem.ncbi.nlm.nih.gov/summary/summary.cgi?cid=443427	InChI=1S/C35H34N4O5.Mg/c1-8-21-17(3)24-12-25-19(5)23(10-11-33(41)42)30(38-25)15-31-35(32(40)16-34(43)44-7)20(6)27(39-31)14-29-22(9-2)18(4)26(37-29)13-28(21)36-24;/h8-9,12-15H,1-2,10-11,16H2,3-7H3,(H3,36,37,38,39,40,41,42);/q;+2/p-3/b24-12-,25-12-,26-13-,27-14-,28-13-,29-14-,30-15-,31-15-	COC(=O)CC(=O)c1c(C)c2=CC3=[N+]4C(=Cc5c(C=C)c(C)c6C=C7C(C)=C(CCC([O-])=O)C8=[N+]7[Mg--]4(n56)n2c1=C8)C(C)=C3C=C		https://www.ncbi.nlm.nih.gov/pubmed/18818313	35		87	picomol/g FW	Young leaf	Whole leaf	Total	stroma (photosynthetic cells)	Arabidopsis thaliana	Plants grown on Murashige and Skoog agar medium; 23 °C; continuous light conditions.
131-oxo-magnesium-protoporphyrin IX 13-monomethyl ester	none	611.959	http://chlorokb.fr/simpleMol/131-oxo-magnesium-protoporphyrin IX 13-monomethyl ester	http://www.genome.jp/dbget-bin/www_bget?C11830	http://www.ebi.ac.uk/chebi/advancedSearchFT.do?searchString=15433	https://metacyc.org/compound?orgid=META&id=131-OXO-MAGNESIUM-PROTOPORPHYRIN-IX-13-M		https://pubchem.ncbi.nlm.nih.gov/summary/summary.cgi?cid=443427	InChI=1S/C35H34N4O5.Mg/c1-8-21-17(3)24-12-25-19(5)23(10-11-33(41)42)30(38-25)15-31-35(32(40)16-34(43)44-7)20(6)27(39-31)14-29-22(9-2)18(4)26(37-29)13-28(21)36-24;/h8-9,12-15H,1-2,10-11,16H2,3-7H3,(H3,36,37,38,39,40,41,42);/q;+2/p-3/b24-12-,25-12-,26-13-,27-14-,28-13-,29-14-,30-15-,31-15-	COC(=O)CC(=O)c1c(C)c2=CC3=[N+]4C(=Cc5c(C=C)c(C)c6C=C7C(C)=C(CCC([O-])=O)C8=[N+]7[Mg--]4(n56)n2c1=C8)C(C)=C3C=C		https://www.ncbi.nlm.nih.gov/pubmed/12511958		67		picomol/g FW	Young leaf	Whole leaf	Total	stroma (photosynthetic cells)	Arabidopsis thaliana	none
131-oxo-magnesium-protoporphyrin IX 13-monomethyl ester	none	611.959	http://chlorokb.fr/simpleMol/131-oxo-magnesium-protoporphyrin IX 13-monomethyl ester	http://www.genome.jp/dbget-bin/www_bget?C11830	http://www.ebi.ac.uk/chebi/advancedSearchFT.do?searchString=15433	https://metacyc.org/compound?orgid=META&id=131-OXO-MAGNESIUM-PROTOPORPHYRIN-IX-13-M		https://pubchem.ncbi.nlm.nih.gov/summary/summary.cgi?cid=443427	InChI=1S/C35H34N4O5.Mg/c1-8-21-17(3)24-12-25-19(5)23(10-11-33(41)42)30(38-25)15-31-35(32(40)16-34(43)44-7)20(6)27(39-31)14-29-22(9-2)18(4)26(37-29)13-28(21)36-24;/h8-9,12-15H,1-2,10-11,16H2,3-7H3,(H3,36,37,38,39,40,41,42);/q;+2/p-3/b24-12-,25-12-,26-13-,27-14-,28-13-,29-14-,30-15-,31-15-	COC(=O)CC(=O)c1c(C)c2=CC3=[N+]4C(=Cc5c(C=C)c(C)c6C=C7C(C)=C(CCC([O-])=O)C8=[N+]7[Mg--]4(n56)n2c1=C8)C(C)=C3C=C		https://www.ncbi.nlm.nih.gov/pubmed/18818314		0		picomol/g FW	Young leaf	Whole leaf	Total	stroma (photosynthetic cells)	Arabidopsis thaliana	Not detected; Plants grown on 0.5 x Murashige and Skoog 0.8 % agar medium; dark conditions or 24 h white light.
Mg2+	none	24.305	http://chlorokb.fr/simpleMol/Mg2+	http://www.genome.jp/dbget-bin/www_bget?C00305	http://www.ebi.ac.uk/chebi/advancedSearchFT.do?searchString=18420	https://metacyc.org/compound?orgid=META&id=MG%2b2	22537-22-0	https://pubchem.ncbi.nlm.nih.gov/summary/summary.cgi?cid=888	InChI=1S/Mg/q+2	[Mg++]		https://www.ncbi.nlm.nih.gov/pubmed/11816	400		500	nanomol/mg chlorophyll	Mature leaf	Chloroplast	Total	isolated chloroplasts (per mg chl unit)	Spinacia oleracea	none
Mg2+	none	24.305	http://chlorokb.fr/simpleMol/Mg2+	http://www.genome.jp/dbget-bin/www_bget?C00305	http://www.ebi.ac.uk/chebi/advancedSearchFT.do?searchString=18420	https://metacyc.org/compound?orgid=META&id=MG%2b2	22537-22-0	https://pubchem.ncbi.nlm.nih.gov/summary/summary.cgi?cid=888	InChI=1S/Mg/q+2	[Mg++]		https://www.ncbi.nlm.nih.gov/pubmed/11816		1000		microMolar	Mature leaf	Stroma	Free	stroma (photosynthetic cells)	Spinacia oleracea	none
Mg2+	none	24.305	http://chlorokb.fr/simpleMol/Mg2+	http://www.genome.jp/dbget-bin/www_bget?C00305	http://www.ebi.ac.uk/chebi/advancedSearchFT.do?searchString=18420	https://metacyc.org/compound?orgid=META&id=MG%2b2	22537-22-0	https://pubchem.ncbi.nlm.nih.gov/summary/summary.cgi?cid=888	InChI=1S/Mg/q+2	[Mg++]		https://www.ncbi.nlm.nih.gov/pubmed/16661806	400		1000	nanomol/mg chlorophyll	Isolated chloroplasts	Chloroplast	Total	isolated chloroplasts (per mg chl unit)	Spinacia oleracea	none
Mg2+	none	24.305	http://chlorokb.fr/simpleMol/Mg2+	http://www.genome.jp/dbget-bin/www_bget?C00305	http://www.ebi.ac.uk/chebi/advancedSearchFT.do?searchString=18420	https://metacyc.org/compound?orgid=META&id=MG%2b2	22537-22-0	https://pubchem.ncbi.nlm.nih.gov/summary/summary.cgi?cid=888	InChI=1S/Mg/q+2	[Mg++]		https://www.ncbi.nlm.nih.gov/pubmed/16661806	1000		3000	microMolar	Isolated chloroplasts	Stroma	Free	stroma (photosynthetic cells)	Spinacia oleracea	dark
Mg2+	none	24.305	http://chlorokb.fr/simpleMol/Mg2+	http://www.genome.jp/dbget-bin/www_bget?C00305	http://www.ebi.ac.uk/chebi/advancedSearchFT.do?searchString=18420	https://metacyc.org/compound?orgid=META&id=MG%2b2	22537-22-0	https://pubchem.ncbi.nlm.nih.gov/summary/summary.cgi?cid=888	InChI=1S/Mg/q+2	[Mg++]		https://www.ncbi.nlm.nih.gov/pubmed/25313036		250		microMolar	Cell culture	Cytosol	Total	cytosol (heterotrophic cells)	Acer platanus	Cell of cambial origin
Mg2+	none	24.305	http://chlorokb.fr/simpleMol/Mg2+	http://www.genome.jp/dbget-bin/www_bget?C00305	http://www.ebi.ac.uk/chebi/advancedSearchFT.do?searchString=18420	https://metacyc.org/compound?orgid=META&id=MG%2b2	22537-22-0	https://pubchem.ncbi.nlm.nih.gov/summary/summary.cgi?cid=888	InChI=1S/Mg/q+2	[Mg++]		https://www.ncbi.nlm.nih.gov/pubmed/25313036		2400		microMolar	Cell culture	Mitochondrion	Total	mitochondrion matrix (heterotrophic cells)	Acer platanus	Cell of cambial origin
Mg2+	none	24.305	http://chlorokb.fr/simpleMol/Mg2+	http://www.genome.jp/dbget-bin/www_bget?C00305	http://www.ebi.ac.uk/chebi/advancedSearchFT.do?searchString=18420	https://metacyc.org/compound?orgid=META&id=MG%2b2	22537-22-0	https://pubchem.ncbi.nlm.nih.gov/summary/summary.cgi?cid=888	InChI=1S/Mg/q+2	[Mg++]		https://www.ncbi.nlm.nih.gov/pubmed/11816	182		265	nanomol/mg chlorophyll	Isolated chloroplasts	Thylakoid	Total	thylakoid membranes plus lumen of isolated chloroplasts (per mg chl unit)	Spinacia oleracea	light (182), dark (265)
Mg2+	none	24.305	http://chlorokb.fr/simpleMol/Mg2+	http://www.genome.jp/dbget-bin/www_bget?C00305	http://www.ebi.ac.uk/chebi/advancedSearchFT.do?searchString=18420	https://metacyc.org/compound?orgid=META&id=MG%2b2	22537-22-0	https://pubchem.ncbi.nlm.nih.gov/summary/summary.cgi?cid=888	InChI=1S/Mg/q+2	[Mg++]		https://www.ncbi.nlm.nih.gov/pubmed/16945092		2700		microgram/g DW	Rosette	Whole leaf	Total	all leaf cells, all subcellular compartments	Arabidopsis thaliana	Stage 5.0
N-acetyl-L-ornithine	none	174.199	http://chlorokb.fr/simpleMol/N-acetyl-L-ornithine	http://www.genome.jp/dbget-bin/www_bget?C00437	http://www.ebi.ac.uk/chebi/advancedSearchFT.do?searchString=16543	https://metacyc.org/compound?orgid=META&id=N-ALPHA-ACETYLORNITHINE	6205-08-9	https://pubchem.ncbi.nlm.nih.gov/summary/summary.cgi?cid=439232	InChI=1S/C7H14N2O3/c1-5(10)9-6(7(11)12)3-2-4-8/h6H,2-4,8H2,1H3,(H,9,10)(H,11,12)/t6-/m0/s1	CC(=O)N[C@@H](CCC[NH3+])C([O-])=O		https://www.ncbi.nlm.nih.gov/pubmed/25713174		3		microgram/g FW	Mature leaf	Whole leaf	Total	cytosol, stroma (photosynthetic cells)	Arabidopsis thaliana	none
N-acetyl-L-ornithine	none	174.199	http://chlorokb.fr/simpleMol/N-acetyl-L-ornithine	http://www.genome.jp/dbget-bin/www_bget?C00437	http://www.ebi.ac.uk/chebi/advancedSearchFT.do?searchString=16543	https://metacyc.org/compound?orgid=META&id=N-ALPHA-ACETYLORNITHINE	6205-08-9	https://pubchem.ncbi.nlm.nih.gov/summary/summary.cgi?cid=439232	InChI=1S/C7H14N2O3/c1-5(10)9-6(7(11)12)3-2-4-8/h6H,2-4,8H2,1H3,(H,9,10)(H,11,12)/t6-/m0/s1	CC(=O)N[C@@H](CCC[NH3+])C([O-])=O		https://www.ncbi.nlm.nih.gov/pubmed/21917546		1500		nanomol/g FW	Rosette	Whole leaf	Total	cytosol, stroma (photosynthetic cells)	Arabidopsis thaliana	Maximal value measured 3 days after methyl-jasmonate treatment.
Na+	none	22.99	http://chlorokb.fr/simpleMol/Na+	http://www.genome.jp/dbget-bin/www_bget?C01330	http://www.ebi.ac.uk/chebi/advancedSearchFT.do?searchString=29101	https://metacyc.org/compound?orgid=META&id=NA%2b	17341-25-2	https://pubchem.ncbi.nlm.nih.gov/summary/summary.cgi?cid=923	InChI=1S/Na/q+1	[Na+]		https://www.ncbi.nlm.nih.gov/pubmed/6696431		72000		microMolar	Isolated chloroplasts	Chloroplast	Total	chloroplast	Spinacia oleracea	7 mM in spinach leaf; 27.5 mM in sugar beet leaf; 16.1 mM pea leaf.
NAD+	none	662.422	http://chlorokb.fr/simpleMol/NAD+	http://www.genome.jp/dbget-bin/www_bget?C00003	http://www.ebi.ac.uk/chebi/advancedSearchFT.do?searchString=15846	https://metacyc.org/compound?orgid=META&id=NAD	53-84-9	https://pubchem.ncbi.nlm.nih.gov/summary/summary.cgi?cid=5893	InChI=1S/C21H27N7O14P2/c22-17-12-19(25-7-24-17)28(8-26-12)21-16(32)14(30)11(41-21)6-39-44(36,37)42-43(34,35)38-5-10-13(29)15(31)20(40-10)27-3-1-2-9(4-27)18(23)33/h1-4,7-8,10-11,13-16,20-21,29-32H,5-6H2,(H5-,22,23,24,25,33,34,35,36,37)/p-1/t10-,11-,13-,14-,15-,16-,20-,21-/m1/s1	NC(=O)c1ccc[n+](c1)[C@@H]1O[C@H](COP([O-])(=O)OP([O-])(=O)OC[C@H]2O[C@H]([C@H](O)[C@@H]2O)n2cnc3c(N)ncnc23)[C@@H](O)[C@H]1O		https://www.ncbi.nlm.nih.gov/pubmed/14507432		520		microMolar	Young leaf	Cytosol	Total	cytosol (photosynthetic cells)	Pisum sativum	Light; leaf protoplasts
NAD+	none	662.422	http://chlorokb.fr/simpleMol/NAD+	http://www.genome.jp/dbget-bin/www_bget?C00003	http://www.ebi.ac.uk/chebi/advancedSearchFT.do?searchString=15846	https://metacyc.org/compound?orgid=META&id=NAD	53-84-9	https://pubchem.ncbi.nlm.nih.gov/summary/summary.cgi?cid=5893	InChI=1S/C21H27N7O14P2/c22-17-12-19(25-7-24-17)28(8-26-12)21-16(32)14(30)11(41-21)6-39-44(36,37)42-43(34,35)38-5-10-13(29)15(31)20(40-10)27-3-1-2-9(4-27)18(23)33/h1-4,7-8,10-11,13-16,20-21,29-32H,5-6H2,(H5-,22,23,24,25,33,34,35,36,37)/p-1/t10-,11-,13-,14-,15-,16-,20-,21-/m1/s1	NC(=O)c1ccc[n+](c1)[C@@H]1O[C@H](COP([O-])(=O)OP([O-])(=O)OC[C@H]2O[C@H]([C@H](O)[C@@H]2O)n2cnc3c(N)ncnc23)[C@@H](O)[C@H]1O		https://www.ncbi.nlm.nih.gov/pubmed/17288982		13.1		nanomol/g FW	Rosette	Whole leaf	Total	cytoplasm excluding vacuole (photosynthetic cells)	Arabidopsis thaliana	15 to 31 days after sowing.
NAD+	none	662.422	http://chlorokb.fr/simpleMol/NAD+	http://www.genome.jp/dbget-bin/www_bget?C00003	http://www.ebi.ac.uk/chebi/advancedSearchFT.do?searchString=15846	https://metacyc.org/compound?orgid=META&id=NAD	53-84-9	https://pubchem.ncbi.nlm.nih.gov/summary/summary.cgi?cid=5893	InChI=1S/C21H27N7O14P2/c22-17-12-19(25-7-24-17)28(8-26-12)21-16(32)14(30)11(41-21)6-39-44(36,37)42-43(34,35)38-5-10-13(29)15(31)20(40-10)27-3-1-2-9(4-27)18(23)33/h1-4,7-8,10-11,13-16,20-21,29-32H,5-6H2,(H5-,22,23,24,25,33,34,35,36,37)/p-1/t10-,11-,13-,14-,15-,16-,20-,21-/m1/s1	NC(=O)c1ccc[n+](c1)[C@@H]1O[C@H](COP([O-])(=O)OP([O-])(=O)OC[C@H]2O[C@H]([C@H](O)[C@@H]2O)n2cnc3c(N)ncnc23)[C@@H](O)[C@H]1O		https://www.ncbi.nlm.nih.gov/pubmed/16668101		190		microMolar	Isolated chloroplasts	Stroma	Total	stroma (photosynthetic cells)	Spinacia oleracea	Non-aqueous fractionation; light conditions -8.5 h (NADH + NAD+ :0,19 mM).
NAD+	none	662.422	http://chlorokb.fr/simpleMol/NAD+	http://www.genome.jp/dbget-bin/www_bget?C00003	http://www.ebi.ac.uk/chebi/advancedSearchFT.do?searchString=15846	https://metacyc.org/compound?orgid=META&id=NAD	53-84-9	https://pubchem.ncbi.nlm.nih.gov/summary/summary.cgi?cid=5893	InChI=1S/C21H27N7O14P2/c22-17-12-19(25-7-24-17)28(8-26-12)21-16(32)14(30)11(41-21)6-39-44(36,37)42-43(34,35)38-5-10-13(29)15(31)20(40-10)27-3-1-2-9(4-27)18(23)33/h1-4,7-8,10-11,13-16,20-21,29-32H,5-6H2,(H5-,22,23,24,25,33,34,35,36,37)/p-1/t10-,11-,13-,14-,15-,16-,20-,21-/m1/s1	NC(=O)c1ccc[n+](c1)[C@@H]1O[C@H](COP([O-])(=O)OP([O-])(=O)OC[C@H]2O[C@H]([C@H](O)[C@@H]2O)n2cnc3c(N)ncnc23)[C@@H](O)[C@H]1O		https://www.ncbi.nlm.nih.gov/pubmed/16668101		920		microMolar	Isolated chloroplasts	Stroma	Total	stroma (photosynthetic cells)	Spinacia oleracea	Non-aqueous fractionation; dark condition-2 h(NADH + NAD+ :0,92 mM).
NAD+	none	662.422	http://chlorokb.fr/simpleMol/NAD+	http://www.genome.jp/dbget-bin/www_bget?C00003	http://www.ebi.ac.uk/chebi/advancedSearchFT.do?searchString=15846	https://metacyc.org/compound?orgid=META&id=NAD	53-84-9	https://pubchem.ncbi.nlm.nih.gov/summary/summary.cgi?cid=5893	InChI=1S/C21H27N7O14P2/c22-17-12-19(25-7-24-17)28(8-26-12)21-16(32)14(30)11(41-21)6-39-44(36,37)42-43(34,35)38-5-10-13(29)15(31)20(40-10)27-3-1-2-9(4-27)18(23)33/h1-4,7-8,10-11,13-16,20-21,29-32H,5-6H2,(H5-,22,23,24,25,33,34,35,36,37)/p-1/t10-,11-,13-,14-,15-,16-,20-,21-/m1/s1	NC(=O)c1ccc[n+](c1)[C@@H]1O[C@H](COP([O-])(=O)OP([O-])(=O)OC[C@H]2O[C@H]([C@H](O)[C@@H]2O)n2cnc3c(N)ncnc23)[C@@H](O)[C@H]1O		https://www.ncbi.nlm.nih.gov/pubmed/14507432		1550		microMolar	Isolated mitochondria	Mitochondrion	Total	mitochondrion matrix (photosynthetic cells)	Pisum sativum	Rapid fractionation of pea protoplasts by filtration; light (NADH + NAD+ = 2,01 mM)
NAD+	none	662.422	http://chlorokb.fr/simpleMol/NAD+	http://www.genome.jp/dbget-bin/www_bget?C00003	http://www.ebi.ac.uk/chebi/advancedSearchFT.do?searchString=15846	https://metacyc.org/compound?orgid=META&id=NAD	53-84-9	https://pubchem.ncbi.nlm.nih.gov/summary/summary.cgi?cid=5893	InChI=1S/C21H27N7O14P2/c22-17-12-19(25-7-24-17)28(8-26-12)21-16(32)14(30)11(41-21)6-39-44(36,37)42-43(34,35)38-5-10-13(29)15(31)20(40-10)27-3-1-2-9(4-27)18(23)33/h1-4,7-8,10-11,13-16,20-21,29-32H,5-6H2,(H5-,22,23,24,25,33,34,35,36,37)/p-1/t10-,11-,13-,14-,15-,16-,20-,21-/m1/s1	NC(=O)c1ccc[n+](c1)[C@@H]1O[C@H](COP([O-])(=O)OP([O-])(=O)OC[C@H]2O[C@H]([C@H](O)[C@@H]2O)n2cnc3c(N)ncnc23)[C@@H](O)[C@H]1O		https://www.ncbi.nlm.nih.gov/pubmed/14507432		1520		microMolar	Isolated mitochondria	Mitochondrion	Total	mitochondrion matrix (photosynthetic cells)	Pisum sativum	Rapid fractionation of pea protoplasts by filtration; dark (NADH + NAD+ = 1,6 mM)
NAD+	none	662.422	http://chlorokb.fr/simpleMol/NAD+	http://www.genome.jp/dbget-bin/www_bget?C00003	http://www.ebi.ac.uk/chebi/advancedSearchFT.do?searchString=15846	https://metacyc.org/compound?orgid=META&id=NAD	53-84-9	https://pubchem.ncbi.nlm.nih.gov/summary/summary.cgi?cid=5893	InChI=1S/C21H27N7O14P2/c22-17-12-19(25-7-24-17)28(8-26-12)21-16(32)14(30)11(41-21)6-39-44(36,37)42-43(34,35)38-5-10-13(29)15(31)20(40-10)27-3-1-2-9(4-27)18(23)33/h1-4,7-8,10-11,13-16,20-21,29-32H,5-6H2,(H5-,22,23,24,25,33,34,35,36,37)/p-1/t10-,11-,13-,14-,15-,16-,20-,21-/m1/s1	NC(=O)c1ccc[n+](c1)[C@@H]1O[C@H](COP([O-])(=O)OP([O-])(=O)OC[C@H]2O[C@H]([C@H](O)[C@@H]2O)n2cnc3c(N)ncnc23)[C@@H](O)[C@H]1O		https://www.ncbi.nlm.nih.gov/pubmed/18978034		9		nanomol/g FW	Mature leaf	Whole leaf	Total	cytoplasm excluding vacuole (photosynthetic cells)	Arabidopsis thaliana	Ler Ecotype; 21 day-old plants.
NAD+	none	662.422	http://chlorokb.fr/simpleMol/NAD+	http://www.genome.jp/dbget-bin/www_bget?C00003	http://www.ebi.ac.uk/chebi/advancedSearchFT.do?searchString=15846	https://metacyc.org/compound?orgid=META&id=NAD	53-84-9	https://pubchem.ncbi.nlm.nih.gov/summary/summary.cgi?cid=5893	InChI=1S/C21H27N7O14P2/c22-17-12-19(25-7-24-17)28(8-26-12)21-16(32)14(30)11(41-21)6-39-44(36,37)42-43(34,35)38-5-10-13(29)15(31)20(40-10)27-3-1-2-9(4-27)18(23)33/h1-4,7-8,10-11,13-16,20-21,29-32H,5-6H2,(H5-,22,23,24,25,33,34,35,36,37)/p-1/t10-,11-,13-,14-,15-,16-,20-,21-/m1/s1	NC(=O)c1ccc[n+](c1)[C@@H]1O[C@H](COP([O-])(=O)OP([O-])(=O)OC[C@H]2O[C@H]([C@H](O)[C@@H]2O)n2cnc3c(N)ncnc23)[C@@H](O)[C@H]1O		https://www.ncbi.nlm.nih.gov/pubmed/16661409		5.7		nanomol/mg mitochondrial protein	Isolated mitochondria	Mitochondrion	Total	isolated mitochondria (per mg protein unit)	Vigna radiata	Assuming 1 µL matrix per mg mitochondrial proteins.
NADH	none	663.43	http://chlorokb.fr/simpleMol/NADH	http://www.genome.jp/dbget-bin/www_bget?C00004	http://www.ebi.ac.uk/chebi/advancedSearchFT.do?searchString=16908	https://metacyc.org/compound?orgid=META&id=NADH	58-68-4	https://pubchem.ncbi.nlm.nih.gov/summary/summary.cgi?cid=439153	InChI=1S/C21H29N7O14P2/c22-17-12-19(25-7-24-17)28(8-26-12)21-16(32)14(30)11(41-21)6-39-44(36,37)42-43(34,35)38-5-10-13(29)15(31)20(40-10)27-3-1-2-9(4-27)18(23)33/h1,3-4,7-8,10-11,13-16,20-21,29-32H,2,5-6H2,(H2,23,33)(H,34,35)(H,36,37)(H2,22,24,25)/p-2/t10-,11-,13-,14-,15-,16-,20-,21-/m1/s1	NC(=O)C1=CN(C=CC1)[C@@H]1O[C@H](COP([O-])(=O)OP([O-])(=O)OC[C@H]2O[C@H]([C@H](O)[C@@H]2O)n2cnc3c(N)ncnc23)[C@@H](O)[C@H]1O		https://www.ncbi.nlm.nih.gov/pubmed/14507432		55		microMolar	Young leaf	Cytosol	Total	cytosol (photosynthetic cells)	Pisum sativum	Light; leaf protoplasts 10-123 day-old plant
NADH	none	663.43	http://chlorokb.fr/simpleMol/NADH	http://www.genome.jp/dbget-bin/www_bget?C00004	http://www.ebi.ac.uk/chebi/advancedSearchFT.do?searchString=16908	https://metacyc.org/compound?orgid=META&id=NADH	58-68-4	https://pubchem.ncbi.nlm.nih.gov/summary/summary.cgi?cid=439153	InChI=1S/C21H29N7O14P2/c22-17-12-19(25-7-24-17)28(8-26-12)21-16(32)14(30)11(41-21)6-39-44(36,37)42-43(34,35)38-5-10-13(29)15(31)20(40-10)27-3-1-2-9(4-27)18(23)33/h1,3-4,7-8,10-11,13-16,20-21,29-32H,2,5-6H2,(H2,23,33)(H,34,35)(H,36,37)(H2,22,24,25)/p-2/t10-,11-,13-,14-,15-,16-,20-,21-/m1/s1	NC(=O)C1=CN(C=CC1)[C@@H]1O[C@H](COP([O-])(=O)OP([O-])(=O)OC[C@H]2O[C@H]([C@H](O)[C@@H]2O)n2cnc3c(N)ncnc23)[C@@H](O)[C@H]1O		https://www.ncbi.nlm.nih.gov/pubmed/17288982		2.8		nanomol/g FW	Mature leaf	Whole leaf	Total	cytoplasm excluding vacuole (photosynthetic cells)	Arabidopsis thaliana	15 to 31 days after sowing
NADH	none	663.43	http://chlorokb.fr/simpleMol/NADH	http://www.genome.jp/dbget-bin/www_bget?C00004	http://www.ebi.ac.uk/chebi/advancedSearchFT.do?searchString=16908	https://metacyc.org/compound?orgid=META&id=NADH	58-68-4	https://pubchem.ncbi.nlm.nih.gov/summary/summary.cgi?cid=439153	InChI=1S/C21H29N7O14P2/c22-17-12-19(25-7-24-17)28(8-26-12)21-16(32)14(30)11(41-21)6-39-44(36,37)42-43(34,35)38-5-10-13(29)15(31)20(40-10)27-3-1-2-9(4-27)18(23)33/h1,3-4,7-8,10-11,13-16,20-21,29-32H,2,5-6H2,(H2,23,33)(H,34,35)(H,36,37)(H2,22,24,25)/p-2/t10-,11-,13-,14-,15-,16-,20-,21-/m1/s1	NC(=O)C1=CN(C=CC1)[C@@H]1O[C@H](COP([O-])(=O)OP([O-])(=O)OC[C@H]2O[C@H]([C@H](O)[C@@H]2O)n2cnc3c(N)ncnc23)[C@@H](O)[C@H]1O		https://www.ncbi.nlm.nih.gov/pubmed/16668101		0		microMolar	Isolated chloroplasts	Stroma	Total	stroma (photosynthetic cells)	Spinacia oleracea	Non-aqueous fractionation; light (NADH + NAD+ :0,19 mM). The NAD system in the cytosol as well as in the stroma was found to be highly oxidized. The authors could not determine any NADH.
NADH	none	663.43	http://chlorokb.fr/simpleMol/NADH	http://www.genome.jp/dbget-bin/www_bget?C00004	http://www.ebi.ac.uk/chebi/advancedSearchFT.do?searchString=16908	https://metacyc.org/compound?orgid=META&id=NADH	58-68-4	https://pubchem.ncbi.nlm.nih.gov/summary/summary.cgi?cid=439153	InChI=1S/C21H29N7O14P2/c22-17-12-19(25-7-24-17)28(8-26-12)21-16(32)14(30)11(41-21)6-39-44(36,37)42-43(34,35)38-5-10-13(29)15(31)20(40-10)27-3-1-2-9(4-27)18(23)33/h1,3-4,7-8,10-11,13-16,20-21,29-32H,2,5-6H2,(H2,23,33)(H,34,35)(H,36,37)(H2,22,24,25)/p-2/t10-,11-,13-,14-,15-,16-,20-,21-/m1/s1	NC(=O)C1=CN(C=CC1)[C@@H]1O[C@H](COP([O-])(=O)OP([O-])(=O)OC[C@H]2O[C@H]([C@H](O)[C@@H]2O)n2cnc3c(N)ncnc23)[C@@H](O)[C@H]1O		https://www.ncbi.nlm.nih.gov/pubmed/18978034		8.5		nanomol/g FW	Mature leaf	Whole leaf	Total	cytoplasm excluding vacuole (photosynthetic cells)	Arabidopsis thaliana	Ler ecotype; 21 day-old plants.
NADH	none	663.43	http://chlorokb.fr/simpleMol/NADH	http://www.genome.jp/dbget-bin/www_bget?C00004	http://www.ebi.ac.uk/chebi/advancedSearchFT.do?searchString=16908	https://metacyc.org/compound?orgid=META&id=NADH	58-68-4	https://pubchem.ncbi.nlm.nih.gov/summary/summary.cgi?cid=439153	InChI=1S/C21H29N7O14P2/c22-17-12-19(25-7-24-17)28(8-26-12)21-16(32)14(30)11(41-21)6-39-44(36,37)42-43(34,35)38-5-10-13(29)15(31)20(40-10)27-3-1-2-9(4-27)18(23)33/h1,3-4,7-8,10-11,13-16,20-21,29-32H,2,5-6H2,(H2,23,33)(H,34,35)(H,36,37)(H2,22,24,25)/p-2/t10-,11-,13-,14-,15-,16-,20-,21-/m1/s1	NC(=O)C1=CN(C=CC1)[C@@H]1O[C@H](COP([O-])(=O)OP([O-])(=O)OC[C@H]2O[C@H]([C@H](O)[C@@H]2O)n2cnc3c(N)ncnc23)[C@@H](O)[C@H]1O		https://www.ncbi.nlm.nih.gov/pubmed/14507432		460		microMolar	Isolated mitochondria	Mitochondrion	Total	mitochondrion matrix (photosynthetic cells)	Pisum sativum	Rapid fractionation of pea protoplasts by filtration; light (NADH + NAD+ = 2,01 mM)
NADH	none	663.43	http://chlorokb.fr/simpleMol/NADH	http://www.genome.jp/dbget-bin/www_bget?C00004	http://www.ebi.ac.uk/chebi/advancedSearchFT.do?searchString=16908	https://metacyc.org/compound?orgid=META&id=NADH	58-68-4	https://pubchem.ncbi.nlm.nih.gov/summary/summary.cgi?cid=439153	InChI=1S/C21H29N7O14P2/c22-17-12-19(25-7-24-17)28(8-26-12)21-16(32)14(30)11(41-21)6-39-44(36,37)42-43(34,35)38-5-10-13(29)15(31)20(40-10)27-3-1-2-9(4-27)18(23)33/h1,3-4,7-8,10-11,13-16,20-21,29-32H,2,5-6H2,(H2,23,33)(H,34,35)(H,36,37)(H2,22,24,25)/p-2/t10-,11-,13-,14-,15-,16-,20-,21-/m1/s1	NC(=O)C1=CN(C=CC1)[C@@H]1O[C@H](COP([O-])(=O)OP([O-])(=O)OC[C@H]2O[C@H]([C@H](O)[C@@H]2O)n2cnc3c(N)ncnc23)[C@@H](O)[C@H]1O		https://www.ncbi.nlm.nih.gov/pubmed/14507432		75		microMolar	Isolated mitochondria	Mitochondrion	Total	mitochondrion matrix (photosynthetic cells)	Pisum sativum	Rapid fractionation of pea protoplasts by filtration; dark (NADH + NAD+ = 1,6 mM)
NADP+	none	740.386	http://chlorokb.fr/simpleMol/NADP+	http://www.genome.jp/dbget-bin/www_bget?C00006	http://www.ebi.ac.uk/chebi/advancedSearchFT.do?searchString=18009	https://metacyc.org/compound?orgid=META&id=NADP	53-59-8	https://pubchem.ncbi.nlm.nih.gov/summary/summary.cgi?cid=5886	InChI=1S/C21H28N7O17P3/c22-17-12-19(25-7-24-17)28(8-26-12)21-16(44-46(33,34)35)14(30)11(43-21)6-41-48(38,39)45-47(36,37)40-5-10-13(29)15(31)20(42-10)27-3-1-2-9(4-27)18(23)32/h1-4,7-8,10-11,13-16,20-21,29-31H,5-6H2,(H7-,22,23,24,25,32,33,34,35,36,37,38,39)/p-3/t10-,11-,13-,14-,15-,16-,20-,21-/m1/s1	NC(=O)c1ccc[n+](c1)[C@@H]1O[C@H](COP([O-])(=O)OP([O-])(=O)OC[C@H]2O[C@H]([C@H](OP([O-])([O-])=O)[C@@H]2O)n2cnc3c(N)ncnc23)[C@@H](O)[C@H]1O		https://www.ncbi.nlm.nih.gov/pubmed/14507432		140		microMolar	Young leaf	Cytosol	Total	cytosol (photosynthetic cells)	Pisum sativum	Light, leaf protoplasts
NADP+	none	740.386	http://chlorokb.fr/simpleMol/NADP+	http://www.genome.jp/dbget-bin/www_bget?C00006	http://www.ebi.ac.uk/chebi/advancedSearchFT.do?searchString=18009	https://metacyc.org/compound?orgid=META&id=NADP	53-59-8	https://pubchem.ncbi.nlm.nih.gov/summary/summary.cgi?cid=5886	InChI=1S/C21H28N7O17P3/c22-17-12-19(25-7-24-17)28(8-26-12)21-16(44-46(33,34)35)14(30)11(43-21)6-41-48(38,39)45-47(36,37)40-5-10-13(29)15(31)20(42-10)27-3-1-2-9(4-27)18(23)32/h1-4,7-8,10-11,13-16,20-21,29-31H,5-6H2,(H7-,22,23,24,25,32,33,34,35,36,37,38,39)/p-3/t10-,11-,13-,14-,15-,16-,20-,21-/m1/s1	NC(=O)c1ccc[n+](c1)[C@@H]1O[C@H](COP([O-])(=O)OP([O-])(=O)OC[C@H]2O[C@H]([C@H](OP([O-])([O-])=O)[C@@H]2O)n2cnc3c(N)ncnc23)[C@@H](O)[C@H]1O		https://www.ncbi.nlm.nih.gov/pubmed/17288982		9.7		nanomol/g FW	Mature leaf	Whole leaf	Total	cytoplasm excluding vacuole (photosynthetic cells)	Arabidopsis thaliana	15 to 31 days after sowing
NADP+	none	740.386	http://chlorokb.fr/simpleMol/NADP+	http://www.genome.jp/dbget-bin/www_bget?C00006	http://www.ebi.ac.uk/chebi/advancedSearchFT.do?searchString=18009	https://metacyc.org/compound?orgid=META&id=NADP	53-59-8	https://pubchem.ncbi.nlm.nih.gov/summary/summary.cgi?cid=5886	InChI=1S/C21H28N7O17P3/c22-17-12-19(25-7-24-17)28(8-26-12)21-16(44-46(33,34)35)14(30)11(43-21)6-41-48(38,39)45-47(36,37)40-5-10-13(29)15(31)20(42-10)27-3-1-2-9(4-27)18(23)32/h1-4,7-8,10-11,13-16,20-21,29-31H,5-6H2,(H7-,22,23,24,25,32,33,34,35,36,37,38,39)/p-3/t10-,11-,13-,14-,15-,16-,20-,21-/m1/s1	NC(=O)c1ccc[n+](c1)[C@@H]1O[C@H](COP([O-])(=O)OP([O-])(=O)OC[C@H]2O[C@H]([C@H](OP([O-])([O-])=O)[C@@H]2O)n2cnc3c(N)ncnc23)[C@@H](O)[C@H]1O		https://www.ncbi.nlm.nih.gov/pubmed/16668101		590		microMolar	Mature leaf	Chloroplast non aqueous fraction	Total	stroma (photosynthetic cells)	Spinacia oleracea	Non-aqueous fractionation; light
NADP+	none	740.386	http://chlorokb.fr/simpleMol/NADP+	http://www.genome.jp/dbget-bin/www_bget?C00006	http://www.ebi.ac.uk/chebi/advancedSearchFT.do?searchString=18009	https://metacyc.org/compound?orgid=META&id=NADP	53-59-8	https://pubchem.ncbi.nlm.nih.gov/summary/summary.cgi?cid=5886	InChI=1S/C21H28N7O17P3/c22-17-12-19(25-7-24-17)28(8-26-12)21-16(44-46(33,34)35)14(30)11(43-21)6-41-48(38,39)45-47(36,37)40-5-10-13(29)15(31)20(42-10)27-3-1-2-9(4-27)18(23)32/h1-4,7-8,10-11,13-16,20-21,29-31H,5-6H2,(H7-,22,23,24,25,32,33,34,35,36,37,38,39)/p-3/t10-,11-,13-,14-,15-,16-,20-,21-/m1/s1	NC(=O)c1ccc[n+](c1)[C@@H]1O[C@H](COP([O-])(=O)OP([O-])(=O)OC[C@H]2O[C@H]([C@H](OP([O-])([O-])=O)[C@@H]2O)n2cnc3c(N)ncnc23)[C@@H](O)[C@H]1O		https://www.ncbi.nlm.nih.gov/pubmed/16668101		510		microMolar	Isolated chloroplasts	Chloroplast non aqueous fraction	Total	stroma (photosynthetic cells)	Spinacia oleracea	Non-aqueous fractionation; dark
NADP+	none	740.386	http://chlorokb.fr/simpleMol/NADP+	http://www.genome.jp/dbget-bin/www_bget?C00006	http://www.ebi.ac.uk/chebi/advancedSearchFT.do?searchString=18009	https://metacyc.org/compound?orgid=META&id=NADP	53-59-8	https://pubchem.ncbi.nlm.nih.gov/summary/summary.cgi?cid=5886	InChI=1S/C21H28N7O17P3/c22-17-12-19(25-7-24-17)28(8-26-12)21-16(44-46(33,34)35)14(30)11(43-21)6-41-48(38,39)45-47(36,37)40-5-10-13(29)15(31)20(42-10)27-3-1-2-9(4-27)18(23)32/h1-4,7-8,10-11,13-16,20-21,29-31H,5-6H2,(H7-,22,23,24,25,32,33,34,35,36,37,38,39)/p-3/t10-,11-,13-,14-,15-,16-,20-,21-/m1/s1	NC(=O)c1ccc[n+](c1)[C@@H]1O[C@H](COP([O-])(=O)OP([O-])(=O)OC[C@H]2O[C@H]([C@H](OP([O-])([O-])=O)[C@@H]2O)n2cnc3c(N)ncnc23)[C@@H](O)[C@H]1O		https://www.ncbi.nlm.nih.gov/pubmed/14507432		80		microMolar	Isolated mitochondria	Mitochondrion matrix	Total	mitochondrion matrix (photosynthetic cells)	Pisum sativum	Rapid fractionation of pea protoplasts by filtration; light
NADP+	none	740.386	http://chlorokb.fr/simpleMol/NADP+	http://www.genome.jp/dbget-bin/www_bget?C00006	http://www.ebi.ac.uk/chebi/advancedSearchFT.do?searchString=18009	https://metacyc.org/compound?orgid=META&id=NADP	53-59-8	https://pubchem.ncbi.nlm.nih.gov/summary/summary.cgi?cid=5886	InChI=1S/C21H28N7O17P3/c22-17-12-19(25-7-24-17)28(8-26-12)21-16(44-46(33,34)35)14(30)11(43-21)6-41-48(38,39)45-47(36,37)40-5-10-13(29)15(31)20(42-10)27-3-1-2-9(4-27)18(23)32/h1-4,7-8,10-11,13-16,20-21,29-31H,5-6H2,(H7-,22,23,24,25,32,33,34,35,36,37,38,39)/p-3/t10-,11-,13-,14-,15-,16-,20-,21-/m1/s1	NC(=O)c1ccc[n+](c1)[C@@H]1O[C@H](COP([O-])(=O)OP([O-])(=O)OC[C@H]2O[C@H]([C@H](OP([O-])([O-])=O)[C@@H]2O)n2cnc3c(N)ncnc23)[C@@H](O)[C@H]1O		https://www.ncbi.nlm.nih.gov/pubmed/14507432		270		microMolar	Isolated mitochondria	Mitochondrion matrix	Total	mitochondrion matrix (photosynthetic cells)	Pisum sativum	Rapid fractionation of pea protoplasts by filtration; dark
NADP+	none	740.386	http://chlorokb.fr/simpleMol/NADP+	http://www.genome.jp/dbget-bin/www_bget?C00006	http://www.ebi.ac.uk/chebi/advancedSearchFT.do?searchString=18009	https://metacyc.org/compound?orgid=META&id=NADP	53-59-8	https://pubchem.ncbi.nlm.nih.gov/summary/summary.cgi?cid=5886	InChI=1S/C21H28N7O17P3/c22-17-12-19(25-7-24-17)28(8-26-12)21-16(44-46(33,34)35)14(30)11(43-21)6-41-48(38,39)45-47(36,37)40-5-10-13(29)15(31)20(42-10)27-3-1-2-9(4-27)18(23)32/h1-4,7-8,10-11,13-16,20-21,29-31H,5-6H2,(H7-,22,23,24,25,32,33,34,35,36,37,38,39)/p-3/t10-,11-,13-,14-,15-,16-,20-,21-/m1/s1	NC(=O)c1ccc[n+](c1)[C@@H]1O[C@H](COP([O-])(=O)OP([O-])(=O)OC[C@H]2O[C@H]([C@H](OP([O-])([O-])=O)[C@@H]2O)n2cnc3c(N)ncnc23)[C@@H](O)[C@H]1O		https://www.ncbi.nlm.nih.gov/pubmed/18978034		4		nanomol/g FW	Mature leaf	Whole leaf	Total	cytoplasm excluding vacuole (photosynthetic cells)	Arabidopsis thaliana	Ler Ecotype; 21 day-old plants.
NADPH	none	741.394	http://chlorokb.fr/simpleMol/NADPH	http://www.genome.jp/dbget-bin/www_bget?C00005	http://www.ebi.ac.uk/chebi/advancedSearchFT.do?searchString=16474	https://metacyc.org/compound?orgid=META&id=NADPH	2646-71-1	https://pubchem.ncbi.nlm.nih.gov/summary/summary.cgi?cid=5884	InChI=1S/C21H30N7O17P3/c22-17-12-19(25-7-24-17)28(8-26-12)21-16(44-46(33,34)35)14(30)11(43-21)6-41-48(38,39)45-47(36,37)40-5-10-13(29)15(31)20(42-10)27-3-1-2-9(4-27)18(23)32/h1,3-4,7-8,10-11,13-16,20-21,29-31H,2,5-6H2,(H2,23,32)(H,36,37)(H,38,39)(H2,22,24,25)(H2,33,34,35)/p-4/t10-,11-,13-,14-,15-,16-,20-,21-/m1/s1	NC(=O)C1=CN(C=CC1)[C@@H]1O[C@H](COP([O-])(=O)OP([O-])(=O)OC[C@H]2O[C@H]([C@H](OP([O-])([O-])=O)[C@@H]2O)n2cnc3c(N)ncnc23)[C@@H](O)[C@H]1O		https://www.ncbi.nlm.nih.gov/pubmed/14507432	170		180	microMolar	Young leaf	Cytosol	Total	cytosol (photosynthetic cells)	Pisum sativum	Light:180 microM; Dark: 170 microM; leaf protoplast.
NADPH	none	741.394	http://chlorokb.fr/simpleMol/NADPH	http://www.genome.jp/dbget-bin/www_bget?C00005	http://www.ebi.ac.uk/chebi/advancedSearchFT.do?searchString=16474	https://metacyc.org/compound?orgid=META&id=NADPH	2646-71-1	https://pubchem.ncbi.nlm.nih.gov/summary/summary.cgi?cid=5884	InChI=1S/C21H30N7O17P3/c22-17-12-19(25-7-24-17)28(8-26-12)21-16(44-46(33,34)35)14(30)11(43-21)6-41-48(38,39)45-47(36,37)40-5-10-13(29)15(31)20(42-10)27-3-1-2-9(4-27)18(23)32/h1,3-4,7-8,10-11,13-16,20-21,29-31H,2,5-6H2,(H2,23,32)(H,36,37)(H,38,39)(H2,22,24,25)(H2,33,34,35)/p-4/t10-,11-,13-,14-,15-,16-,20-,21-/m1/s1	NC(=O)C1=CN(C=CC1)[C@@H]1O[C@H](COP([O-])(=O)OP([O-])(=O)OC[C@H]2O[C@H]([C@H](OP([O-])([O-])=O)[C@@H]2O)n2cnc3c(N)ncnc23)[C@@H](O)[C@H]1O		https://www.ncbi.nlm.nih.gov/pubmed/17288982		9.9		nanomol/g FW	Mature leaf	Whole leaf	Total	cytoplasm excluding vacuole (photosynthetic cells)	Arabidopsis thaliana	15 to 31 days after sowing
NADPH	none	741.394	http://chlorokb.fr/simpleMol/NADPH	http://www.genome.jp/dbget-bin/www_bget?C00005	http://www.ebi.ac.uk/chebi/advancedSearchFT.do?searchString=16474	https://metacyc.org/compound?orgid=META&id=NADPH	2646-71-1	https://pubchem.ncbi.nlm.nih.gov/summary/summary.cgi?cid=5884	InChI=1S/C21H30N7O17P3/c22-17-12-19(25-7-24-17)28(8-26-12)21-16(44-46(33,34)35)14(30)11(43-21)6-41-48(38,39)45-47(36,37)40-5-10-13(29)15(31)20(42-10)27-3-1-2-9(4-27)18(23)32/h1,3-4,7-8,10-11,13-16,20-21,29-31H,2,5-6H2,(H2,23,32)(H,36,37)(H,38,39)(H2,22,24,25)(H2,33,34,35)/p-4/t10-,11-,13-,14-,15-,16-,20-,21-/m1/s1	NC(=O)C1=CN(C=CC1)[C@@H]1O[C@H](COP([O-])(=O)OP([O-])(=O)OC[C@H]2O[C@H]([C@H](OP([O-])([O-])=O)[C@@H]2O)n2cnc3c(N)ncnc23)[C@@H](O)[C@H]1O		https://www.ncbi.nlm.nih.gov/pubmed/16668101		290		microMolar	Isolated chloroplasts	Chloroplast non aqueous fraction	Total	stroma (photosynthetic cells)	Spinacia oleracea	Non-aqueous fractionation; light (NADPH + NADP+ = 0,88 mM)
NADPH	none	741.394	http://chlorokb.fr/simpleMol/NADPH	http://www.genome.jp/dbget-bin/www_bget?C00005	http://www.ebi.ac.uk/chebi/advancedSearchFT.do?searchString=16474	https://metacyc.org/compound?orgid=META&id=NADPH	2646-71-1	https://pubchem.ncbi.nlm.nih.gov/summary/summary.cgi?cid=5884	InChI=1S/C21H30N7O17P3/c22-17-12-19(25-7-24-17)28(8-26-12)21-16(44-46(33,34)35)14(30)11(43-21)6-41-48(38,39)45-47(36,37)40-5-10-13(29)15(31)20(42-10)27-3-1-2-9(4-27)18(23)32/h1,3-4,7-8,10-11,13-16,20-21,29-31H,2,5-6H2,(H2,23,32)(H,36,37)(H,38,39)(H2,22,24,25)(H2,33,34,35)/p-4/t10-,11-,13-,14-,15-,16-,20-,21-/m1/s1	NC(=O)C1=CN(C=CC1)[C@@H]1O[C@H](COP([O-])(=O)OP([O-])(=O)OC[C@H]2O[C@H]([C@H](OP([O-])([O-])=O)[C@@H]2O)n2cnc3c(N)ncnc23)[C@@H](O)[C@H]1O		https://www.ncbi.nlm.nih.gov/pubmed/16668101		120		microMolar	Isolated chloroplasts	Chloroplast non aqueous fraction	Total	stroma (photosynthetic cells)	Spinacia oleracea	Non-aqueous fractionation; dark (NADPH + NADP+) = 0,63 mM
NADPH	none	741.394	http://chlorokb.fr/simpleMol/NADPH	http://www.genome.jp/dbget-bin/www_bget?C00005	http://www.ebi.ac.uk/chebi/advancedSearchFT.do?searchString=16474	https://metacyc.org/compound?orgid=META&id=NADPH	2646-71-1	https://pubchem.ncbi.nlm.nih.gov/summary/summary.cgi?cid=5884	InChI=1S/C21H30N7O17P3/c22-17-12-19(25-7-24-17)28(8-26-12)21-16(44-46(33,34)35)14(30)11(43-21)6-41-48(38,39)45-47(36,37)40-5-10-13(29)15(31)20(42-10)27-3-1-2-9(4-27)18(23)32/h1,3-4,7-8,10-11,13-16,20-21,29-31H,2,5-6H2,(H2,23,32)(H,36,37)(H,38,39)(H2,22,24,25)(H2,33,34,35)/p-4/t10-,11-,13-,14-,15-,16-,20-,21-/m1/s1	NC(=O)C1=CN(C=CC1)[C@@H]1O[C@H](COP([O-])(=O)OP([O-])(=O)OC[C@H]2O[C@H]([C@H](OP([O-])([O-])=O)[C@@H]2O)n2cnc3c(N)ncnc23)[C@@H](O)[C@H]1O		https://www.ncbi.nlm.nih.gov/pubmed/14507432		240		microMolar	Isolated mitochondria	Mitochondrion matrix	Total	mitochondrion matrix (photosynthetic cells)	Pisum sativum	Rapid fractionation of pea protoplasts by filtration; light (NADPH + NADP+ = 0,32 mM)
NADPH	none	741.394	http://chlorokb.fr/simpleMol/NADPH	http://www.genome.jp/dbget-bin/www_bget?C00005	http://www.ebi.ac.uk/chebi/advancedSearchFT.do?searchString=16474	https://metacyc.org/compound?orgid=META&id=NADPH	2646-71-1	https://pubchem.ncbi.nlm.nih.gov/summary/summary.cgi?cid=5884	InChI=1S/C21H30N7O17P3/c22-17-12-19(25-7-24-17)28(8-26-12)21-16(44-46(33,34)35)14(30)11(43-21)6-41-48(38,39)45-47(36,37)40-5-10-13(29)15(31)20(42-10)27-3-1-2-9(4-27)18(23)32/h1,3-4,7-8,10-11,13-16,20-21,29-31H,2,5-6H2,(H2,23,32)(H,36,37)(H,38,39)(H2,22,24,25)(H2,33,34,35)/p-4/t10-,11-,13-,14-,15-,16-,20-,21-/m1/s1	NC(=O)C1=CN(C=CC1)[C@@H]1O[C@H](COP([O-])(=O)OP([O-])(=O)OC[C@H]2O[C@H]([C@H](OP([O-])([O-])=O)[C@@H]2O)n2cnc3c(N)ncnc23)[C@@H](O)[C@H]1O		https://www.ncbi.nlm.nih.gov/pubmed/14507432		50		microMolar	Isolated mitochondria	Mitochondrion matrix	Total	mitochondrion matrix (photosynthetic cells)	Pisum sativum	Rapid fractionation of pea protoplasts by filtration; dark (NADPH + NADP+ = 0,32 mM)
NADPH	none	741.394	http://chlorokb.fr/simpleMol/NADPH	http://www.genome.jp/dbget-bin/www_bget?C00005	http://www.ebi.ac.uk/chebi/advancedSearchFT.do?searchString=16474	https://metacyc.org/compound?orgid=META&id=NADPH	2646-71-1	https://pubchem.ncbi.nlm.nih.gov/summary/summary.cgi?cid=5884	InChI=1S/C21H30N7O17P3/c22-17-12-19(25-7-24-17)28(8-26-12)21-16(44-46(33,34)35)14(30)11(43-21)6-41-48(38,39)45-47(36,37)40-5-10-13(29)15(31)20(42-10)27-3-1-2-9(4-27)18(23)32/h1,3-4,7-8,10-11,13-16,20-21,29-31H,2,5-6H2,(H2,23,32)(H,36,37)(H,38,39)(H2,22,24,25)(H2,33,34,35)/p-4/t10-,11-,13-,14-,15-,16-,20-,21-/m1/s1	NC(=O)C1=CN(C=CC1)[C@@H]1O[C@H](COP([O-])(=O)OP([O-])(=O)OC[C@H]2O[C@H]([C@H](OP([O-])([O-])=O)[C@@H]2O)n2cnc3c(N)ncnc23)[C@@H](O)[C@H]1O		https://www.ncbi.nlm.nih.gov/pubmed/18978034		3		nanomol/g FW	Mature leaf	Whole leaf	Total	cytoplasm excluding vacuole (photosynthetic cells)	Arabidopsis thaliana	Ler Ecotype; 21 day-old plants
nitrite	NO2-	46.005	http://chlorokb.fr/simpleMol/nitrite	http://www.genome.jp/dbget-bin/www_bget?C00088	http://www.ebi.ac.uk/chebi/advancedSearchFT.do?searchString=16301	https://metacyc.org/compound?orgid=META&id=NITRITE	14797-65-0	https://pubchem.ncbi.nlm.nih.gov/summary/summary.cgi?cid=946	InChI=1S/HNO2/c2-1-3/h(H,2,3)/p-1	[O-]N=O		https://www.ncbi.nlm.nih.gov/pubmed/17566055		25		nanomol/g FW	Mature leaf	Whole leaf	Total	cytosol, stroma (photosynthetic cells)	Arabidopsis thaliana	27-day-old plants; 22°C; continuous light (180 µmol photons/m<SUP>2</SUP>/s)
O-acetyl-L-serine	OAS	147.13	http://chlorokb.fr/simpleMol/O-acetyl-L-serine	http://www.genome.jp/dbget-bin/www_bget?C00979	http://www.ebi.ac.uk/chebi/advancedSearchFT.do?searchString=17981	https://metacyc.org/compound?orgid=META&id=ACETYLSERINE	5147-00-2	https://pubchem.ncbi.nlm.nih.gov/summary/summary.cgi?cid=99478	InChI=1S/C5H9NO4/c1-3(7)10-2-4(6)5(8)9/h4H,2,6H2,1H3,(H,8,9)/t4-/m0/s1	CC(=O)OC[C@H]([NH3+])C([O-])=O		https://www.ncbi.nlm.nih.gov/pubmed/17144895		20		nanomol/g FW	Mature leaf	Whole leaf	Total	cytosol, mitochondrion matrix, stroma (photosynthetic cells)	Arabidopsis thaliana	Shoots of 3-week-old wt
O-acetyl-L-serine	OAS	147.13	http://chlorokb.fr/simpleMol/O-acetyl-L-serine	http://www.genome.jp/dbget-bin/www_bget?C00979	http://www.ebi.ac.uk/chebi/advancedSearchFT.do?searchString=17981	https://metacyc.org/compound?orgid=META&id=ACETYLSERINE	5147-00-2	https://pubchem.ncbi.nlm.nih.gov/summary/summary.cgi?cid=99478	InChI=1S/C5H9NO4/c1-3(7)10-2-4(6)5(8)9/h4H,2,6H2,1H3,(H,8,9)/t4-/m0/s1	CC(=O)OC[C@H]([NH3+])C([O-])=O		https://www.ncbi.nlm.nih.gov/pubmed/34203750		12		nanomol/g FW	Mature leaf	Whole leaf	Total	cytosol, mitochondrion matrix, stroma (photosynthetic cells)	Arabidopsis thaliana	plants at growth stage 5.1; Plants were grown in controlled environment chambers 12/12 h day/night cycle, 22/18 degree C, 120 µmol/m2/s irradiance, 390 µL/L CO2
L-ornithine	none	133.17	http://chlorokb.fr/simpleMol/L-ornithine	http://www.genome.jp/dbget-bin/www_bget?C00077	http://www.ebi.ac.uk/chebi/advancedSearchFT.do?searchString=15729	https://metacyc.org/compound?orgid=META&id=L-ORNITHINE	70-26-8	https://pubchem.ncbi.nlm.nih.gov/summary/summary.cgi?cid=6262	InChI=1S/C5H12N2O2/c6-3-1-2-4(7)5(8)9/h4H,1-3,6-7H2,(H,8,9)/p+1/t4-/m0/s1	[NH3+]CCC[C@H]([NH3+])C([O-])=O		https://www.ncbi.nlm.nih.gov/pubmed/24223944	4.6		8	nanomol/g FW	Rosette	Whole leaf	Total	cytosol, mitochondrion matrix, stroma (photosynthetic cells)	Arabidopsis thaliana	plants grown at 21°C (4.6) and 4°C (8).
L-ornithine	none	133.17	http://chlorokb.fr/simpleMol/L-ornithine	http://www.genome.jp/dbget-bin/www_bget?C00077	http://www.ebi.ac.uk/chebi/advancedSearchFT.do?searchString=15729	https://metacyc.org/compound?orgid=META&id=L-ORNITHINE	70-26-8	https://pubchem.ncbi.nlm.nih.gov/summary/summary.cgi?cid=6262	InChI=1S/C5H12N2O2/c6-3-1-2-4(7)5(8)9/h4H,1-3,6-7H2,(H,8,9)/p+1/t4-/m0/s1	[NH3+]CCC[C@H]([NH3+])C([O-])=O		https://www.ncbi.nlm.nih.gov/pubmed/25713174		11		microgram/g FW	Mature leaf	Whole leaf	Total	cytosol, mitochondrion matrix, stroma (photosynthetic cells)	Arabidopsis thaliana	none
oxaloacetate	OAA	130.057	http://chlorokb.fr/simpleMol/oxaloacetate	http://www.genome.jp/dbget-bin/www_bget?C00036	http://www.ebi.ac.uk/chebi/advancedSearchFT.do?searchString=30744	https://metacyc.org/compound?orgid=META&id=OXALACETIC_ACID	328-42-7	https://pubchem.ncbi.nlm.nih.gov/summary/summary.cgi?cid=164550	InChI=1S/C4H4O5/c5-2(4(8)9)1-3(6)7/h1H2,(H,6,7)(H,8,9)/p-2	[O-]C(=O)CC(=O)C([O-])=O	https://lipidmaps.org/databases/lmsd/LMFA01170120?LMID=LMFA01170120	https://www.ncbi.nlm.nih.gov/pubmed/12887583		93		microMolar	Leaf	Cytosol	Total	cytosol (photosynthetic cells)	-	This value is deduced from the text in PMID:12887583 (0.14 mM , 1.5-fold the cytosolic concentration of oxaloacetate [...])."
oxaloacetate	OAA	130.057	http://chlorokb.fr/simpleMol/oxaloacetate	http://www.genome.jp/dbget-bin/www_bget?C00036	http://www.ebi.ac.uk/chebi/advancedSearchFT.do?searchString=30744	https://metacyc.org/compound?orgid=META&id=OXALACETIC_ACID	328-42-7	https://pubchem.ncbi.nlm.nih.gov/summary/summary.cgi?cid=164550	InChI=1S/C4H4O5/c5-2(4(8)9)1-3(6)7/h1H2,(H,6,7)(H,8,9)/p-2	[O-]C(=O)CC(=O)C([O-])=O	https://lipidmaps.org/databases/lmsd/LMFA01170120?LMID=LMFA01170120	https://www.ncbi.nlm.nih.gov/pubmed/16228378	25.8		26.5	nanomol/mg chlorophyll	Mature leaf	Whole leaf	Total	cytoplasm excluding vacuole (photosynthetic cells)	Oryza sativa	Light vs Dark; the uppermost fully expanded leaves were harvested at midday in a sunny day or after incubation in darkness for 3 h.
phosphate	none	95.979	http://chlorokb.fr/simpleMol/phosphate	http://www.genome.jp/dbget-bin/www_bget?C00009	http://www.ebi.ac.uk/chebi/advancedSearchFT.do?searchString=26078	https://metacyc.org/compound?orgid=META&id=Pi	7664-38-2	https://pubchem.ncbi.nlm.nih.gov/summary/summary.cgi?cid=1004	InChI=1S/H3O4P/c1-5(2,3)4/h(H3,1,2,3,4)/p-2	OP([O-])([O-])=O		https://www.ncbi.nlm.nih.gov/pubmed/16668493		33100		nanomol/g FW	Mature leaf	Whole leaf	Total	photosynthetic cells, all subcellular compartments	Arabidopsis thaliana	none
phosphate	none	95.979	http://chlorokb.fr/simpleMol/phosphate	http://www.genome.jp/dbget-bin/www_bget?C00009	http://www.ebi.ac.uk/chebi/advancedSearchFT.do?searchString=26078	https://metacyc.org/compound?orgid=META&id=Pi	7664-38-2	https://pubchem.ncbi.nlm.nih.gov/summary/summary.cgi?cid=1004	InChI=1S/H3O4P/c1-5(2,3)4/h(H3,1,2,3,4)/p-2	OP([O-])([O-])=O		https://www.ncbi.nlm.nih.gov/pubmed/16661385		238		nanomol/mg chlorophyll	Isolated chloroplasts	Stroma	Total	stroma of isolated chloroplasts (per mg chl unit)	Spinacia oleracea	rapid preparation of chloroplast from protoplasts
phosphate	none	95.979	http://chlorokb.fr/simpleMol/phosphate	http://www.genome.jp/dbget-bin/www_bget?C00009	http://www.ebi.ac.uk/chebi/advancedSearchFT.do?searchString=26078	https://metacyc.org/compound?orgid=META&id=Pi	7664-38-2	https://pubchem.ncbi.nlm.nih.gov/summary/summary.cgi?cid=1004	InChI=1S/H3O4P/c1-5(2,3)4/h(H3,1,2,3,4)/p-2	OP([O-])([O-])=O		https://www.ncbi.nlm.nih.gov/pubmed/16661696		11000		microMolar	Isolated chloroplasts	Stroma	Total	stroma (photosynthetic cells)	Spinacia oleracea	Freshly prepared chloroplasts
phosphate	none	95.979	http://chlorokb.fr/simpleMol/phosphate	http://www.genome.jp/dbget-bin/www_bget?C00009	http://www.ebi.ac.uk/chebi/advancedSearchFT.do?searchString=26078	https://metacyc.org/compound?orgid=META&id=Pi	7664-38-2	https://pubchem.ncbi.nlm.nih.gov/summary/summary.cgi?cid=1004	InChI=1S/H3O4P/c1-5(2,3)4/h(H3,1,2,3,4)/p-2	OP([O-])([O-])=O		https://www.ncbi.nlm.nih.gov/pubmed/16666481	10000		20000	microMolar	Isolated chloroplasts	Stroma	Total	stroma (photosynthetic cells)	Zea mays	20 mM in the dark and 10-17 mM in the light. Chloroplasts were isolated by non-aqueous fractionation.
phosphate	none	95.979	http://chlorokb.fr/simpleMol/phosphate	http://www.genome.jp/dbget-bin/www_bget?C00009	http://www.ebi.ac.uk/chebi/advancedSearchFT.do?searchString=26078	https://metacyc.org/compound?orgid=META&id=Pi	7664-38-2	https://pubchem.ncbi.nlm.nih.gov/summary/summary.cgi?cid=1004	InChI=1S/H3O4P/c1-5(2,3)4/h(H3,1,2,3,4)/p-2	OP([O-])([O-])=O		https://www.ncbi.nlm.nih.gov/pubmed/19755536	60		80	microMolar	Cell culture	Cytosol	Free	cytosol (photosynthetic cells)	Arabidopsis thaliana	none
phosphate	none	95.979	http://chlorokb.fr/simpleMol/phosphate	http://www.genome.jp/dbget-bin/www_bget?C00009	http://www.ebi.ac.uk/chebi/advancedSearchFT.do?searchString=26078	https://metacyc.org/compound?orgid=META&id=Pi	7664-38-2	https://pubchem.ncbi.nlm.nih.gov/summary/summary.cgi?cid=1004	InChI=1S/H3O4P/c1-5(2,3)4/h(H3,1,2,3,4)/p-2	OP([O-])([O-])=O		https://www.ncbi.nlm.nih.gov/pubmed/16662227		4400		microMolar	Isolated vacuoles	Vacuole	Total	vacuole (photosynthetic cells)	Avena sativa	protoplasts prepared from 7 day-old oat leaves.
phosphoenolpyruvate	PEP	165.019	http://chlorokb.fr/simpleMol/phosphoenolpyruvate	http://www.genome.jp/dbget-bin/www_bget?C00074	http://www.ebi.ac.uk/chebi/advancedSearchFT.do?searchString=44897	https://metacyc.org/compound?orgid=META&id=PHOSPHO-ENOL-PYRUVATE	138-08-9	https://pubchem.ncbi.nlm.nih.gov/summary/summary.cgi?cid=1005	InChI=1S/C3H5O6P/c1-2(3(4)5)9-10(6,7)8/h1H2,(H,4,5)(H2,6,7,8)/p-3	[O-]C(=O)C(=C)OP([O-])([O-])=O		https://www.ncbi.nlm.nih.gov/pubmed/16228378	48.3		61.2	nanomol/mg chlorophyll	Mature leaf	Whole leaf	Total	cytosol, stroma (photosynthetic cells)	Oryza sativa	Dark vs Light; assuming that all leaf PEP is distributed homogenously in the cytosol and the stroma, the PEP concentration is calculated to be 1 mM both in the light and in darkness.
phosphoenolpyruvate	PEP	165.019	http://chlorokb.fr/simpleMol/phosphoenolpyruvate	http://www.genome.jp/dbget-bin/www_bget?C00074	http://www.ebi.ac.uk/chebi/advancedSearchFT.do?searchString=44897	https://metacyc.org/compound?orgid=META&id=PHOSPHO-ENOL-PYRUVATE	138-08-9	https://pubchem.ncbi.nlm.nih.gov/summary/summary.cgi?cid=1005	InChI=1S/C3H5O6P/c1-2(3(4)5)9-10(6,7)8/h1H2,(H,4,5)(H2,6,7,8)/p-3	[O-]C(=O)C(=C)OP([O-])([O-])=O		https://www.ncbi.nlm.nih.gov/pubmed/14617088	25		90	nanomol/g FW	Rosette	Whole leaf	Total	cytosol, stroma (photosynthetic cells)	Arabidopsis thaliana	End of dark period-4H in the light.
phosphoenolpyruvate	PEP	165.019	http://chlorokb.fr/simpleMol/phosphoenolpyruvate	http://www.genome.jp/dbget-bin/www_bget?C00074	http://www.ebi.ac.uk/chebi/advancedSearchFT.do?searchString=44897	https://metacyc.org/compound?orgid=META&id=PHOSPHO-ENOL-PYRUVATE	138-08-9	https://pubchem.ncbi.nlm.nih.gov/summary/summary.cgi?cid=1005	InChI=1S/C3H5O6P/c1-2(3(4)5)9-10(6,7)8/h1H2,(H,4,5)(H2,6,7,8)/p-3	[O-]C(=O)C(=C)OP([O-])([O-])=O		https://www.ncbi.nlm.nih.gov/pubmed/23952675		29		nanomol/g FW	Rosette	Whole leaf	Total	cytosol, stroma (photosynthetic cells)	Arabidopsis thaliana	none
phosphoenolpyruvate	PEP	165.019	http://chlorokb.fr/simpleMol/phosphoenolpyruvate	http://www.genome.jp/dbget-bin/www_bget?C00074	http://www.ebi.ac.uk/chebi/advancedSearchFT.do?searchString=44897	https://metacyc.org/compound?orgid=META&id=PHOSPHO-ENOL-PYRUVATE	138-08-9	https://pubchem.ncbi.nlm.nih.gov/summary/summary.cgi?cid=1005	InChI=1S/C3H5O6P/c1-2(3(4)5)9-10(6,7)8/h1H2,(H,4,5)(H2,6,7,8)/p-3	[O-]C(=O)C(=C)OP([O-])([O-])=O		https://www.ncbi.nlm.nih.gov/pubmed/12472685		60		nanomol/g FW	Mature leaf	Whole leaf	Total	cytosol, stroma (photosynthetic cells)	Arabidopsis thaliana	4-week-old plant; plants grown in soil;
phosphoenolpyruvate	PEP	165.019	http://chlorokb.fr/simpleMol/phosphoenolpyruvate	http://www.genome.jp/dbget-bin/www_bget?C00074	http://www.ebi.ac.uk/chebi/advancedSearchFT.do?searchString=44897	https://metacyc.org/compound?orgid=META&id=PHOSPHO-ENOL-PYRUVATE	138-08-9	https://pubchem.ncbi.nlm.nih.gov/summary/summary.cgi?cid=1005	InChI=1S/C3H5O6P/c1-2(3(4)5)9-10(6,7)8/h1H2,(H,4,5)(H2,6,7,8)/p-3	[O-]C(=O)C(=C)OP([O-])([O-])=O		https://www.ncbi.nlm.nih.gov/pubmed/19098094	22		38	nanomol/g FW	Young leaf	Whole leaf	Total	cytosol, stroma (photosynthetic cells)	Arabidopsis thaliana	3-week-old plants; PEP level increased from 21 to 38 nmol/g FW under hypoxia
phylloquinone	none	450.7	http://chlorokb.fr/simpleMol/phylloquinone	http://www.genome.jp/dbget-bin/www_bget?C02059	http://www.ebi.ac.uk/chebi/advancedSearchFT.do?searchString=18067	https://metacyc.org/compound?orgid=META&id=2-METHYL-3-PHYTYL-14-NAPHTHOQUINONE	84-80-0	https://pubchem.ncbi.nlm.nih.gov/summary/summary.cgi?cid=5280483	InChI=1S/C31H46O2/c1-22(2)12-9-13-23(3)14-10-15-24(4)16-11-17-25(5)20-21-27-26(6)30(32)28-18-7-8-19-29(28)31(27)33/h7-8,18-20,22-24H,9-17,21H2,1-6H3/b25-20+/t23-,24-/m1/s1	CC(C)CCC[C@@H](C)CCC[C@@H](C)CCC\C(C)=C\CC1=C(C)C(=O)c2ccccc2C1=O	https://lipidmaps.org/databases/lmsd/LMPR02030028?LMID=LMPR02030028	https://www.ncbi.nlm.nih.gov/pubmed/22372525		12		nanomol/g FW	Young leaf	Whole leaf	Total	thylakoid membranes	Arabidopsis thaliana	Arabidopsis seedlings (Col-0) were grown at 22C (100 µE/m2/s) with 10-h days for 2 weeks.
phytyl diphosphate	Phytyl-PPi	453.471	http://chlorokb.fr/simpleMol/phytyl diphosphate	http://www.genome.jp/dbget-bin/www_bget?C05427	http://www.ebi.ac.uk/chebi/advancedSearchFT.do?searchString=75837	https://metacyc.org/compound?orgid=META&id=PHYTYL-PYROPHOSPHATE		https://pubchem.ncbi.nlm.nih.gov/summary/summary.cgi?cid=14556929	InChI=1S/C20H42O7P2/c1-17(2)9-6-10-18(3)11-7-12-19(4)13-8-14-20(5)15-16-26-29(24,25)27-28(21,22)23/h15,17-19H,6-14,16H2,1-5H3,(H,24,25)(H2,21,22,23)/p-3/b20-15+/t18-,19-/m1/s1	CC(C)CCC[C@@H](C)CCC[C@@H](C)CCC\C(C)=C\COP([O-])(=O)OP([O-])([O-])=O	https://lipidmaps.org/databases/lmsd/LMPR0104010008?LMID=LMPR0104010008	https://www.ncbi.nlm.nih.gov/pubmed/26452599		15		nanomol/g FW	Young leaf	Whole leaf	Total	stroma (photosynthetic cells)	Arabidopsis thaliana	plants grown on MS medium containing 2% (w/v) sucrose.
Plastochromanol 8	none	410.64	http://chlorokb.fr/simpleMol/Plastochromanol 8	http://www.genome.jp/dbget-bin/www_bget?C14155	http://www.ebi.ac.uk/chebi/advancedSearchFT.do?searchString=33277	https://metacyc.org/compound?orgid=META&id=CPD-15838		https://pubchem.ncbi.nlm.nih.gov/summary/summary.cgi?cid=5282349	InChI=1S/C28H42O2/c1-20(2)11-8-12-21(3)13-9-14-22(4)15-10-17-28(7)18-16-25-19-26(29)23(5)24(6)27(25)30-28/h11,13,15,19,29H,8-10,12,14,16-18H2,1-7H3/b21-13+,22-15+/t28-/m1/s1	CC(C)=CCCC(\C)=C/CCC(\C)=C/CC[C@@]1(C)(OC2(\C(/CC1)=C/C(/O)=C(C)\C(/C)=2))		https://www.ncbi.nlm.nih.gov/pubmed/23913686		45		nanomol/g FW	Mature leaf	Whole leaf	Total	chloroplast envelope membrane	Arabidopsis thaliana	4 weeks old plants
Plastochromanol 8	none	410.64	http://chlorokb.fr/simpleMol/Plastochromanol 8	http://www.genome.jp/dbget-bin/www_bget?C14155	http://www.ebi.ac.uk/chebi/advancedSearchFT.do?searchString=33277	https://metacyc.org/compound?orgid=META&id=CPD-15838		https://pubchem.ncbi.nlm.nih.gov/summary/summary.cgi?cid=5282349	InChI=1S/C28H42O2/c1-20(2)11-8-12-21(3)13-9-14-22(4)15-10-17-28(7)18-16-25-19-26(29)23(5)24(6)27(25)30-28/h11,13,15,19,29H,8-10,12,14,16-18H2,1-7H3/b21-13+,22-15+/t28-/m1/s1	CC(C)=CCCC(\C)=C/CCC(\C)=C/CC[C@@]1(C)(OC2(\C(/CC1)=C/C(/O)=C(C)\C(/C)=2))		https://www.ncbi.nlm.nih.gov/pubmed/19843012		1.2		nanomol/g FW	Mature leaf	Whole leaf	Total	chloroplast envelope membrane	Arabidopsis thaliana	6- to 8-week-old plants grown under an 8 h daylight regime.
plastoquinol-9	none	751.23	http://chlorokb.fr/simpleMol/plastoquinol-9	http://www.genome.jp/dbget-bin/www_bget?C16695	http://www.ebi.ac.uk/chebi/advancedSearchFT.do?searchString=28026	https://metacyc.org/compound?orgid=META&id=CPD-12829		https://pubchem.ncbi.nlm.nih.gov/summary/summary.cgi?cid=6440941	InChI=1S/C53H82O2/c1-40(2)21-13-22-41(3)23-14-24-42(4)25-15-26-43(5)27-16-28-44(6)29-17-30-45(7)31-18-32-46(8)33-19-34-47(9)35-20-36-48(10)37-38-51-39-52(54)49(11)50(12)53(51)55/h21,23,25,27,29,31,33,35,37,39,54-55H,13-20,22,24,26,28,30,32,34,36,38H2,1-12H3/b41-23+,42-25+,43-27+,44-29+,45-31+,46-33+,47-35+,48-37+	CC(C)=CCC\C(C)=C\CC\C(C)=C\CC\C(C)=C\CC\C(C)=C\CC\C(C)=C\CC\C(C)=C\CC\C(C)=C\CC\C(C)=C\Cc1cc(O)c(C)c(C)c1O		https://www.ncbi.nlm.nih.gov/pubmed/23913686		32		nanomol/g FW	Mature leaf	Whole leaf	Total	thylakoid membranes	Arabidopsis thaliana	non photoactive pool (not re-oxidized at dark)
plastoquinol-9	none	751.23	http://chlorokb.fr/simpleMol/plastoquinol-9	http://www.genome.jp/dbget-bin/www_bget?C16695	http://www.ebi.ac.uk/chebi/advancedSearchFT.do?searchString=28026	https://metacyc.org/compound?orgid=META&id=CPD-12829		https://pubchem.ncbi.nlm.nih.gov/summary/summary.cgi?cid=6440941	InChI=1S/C53H82O2/c1-40(2)21-13-22-41(3)23-14-24-42(4)25-15-26-43(5)27-16-28-44(6)29-17-30-45(7)31-18-32-46(8)33-19-34-47(9)35-20-36-48(10)37-38-51-39-52(54)49(11)50(12)53(51)55/h21,23,25,27,29,31,33,35,37,39,54-55H,13-20,22,24,26,28,30,32,34,36,38H2,1-12H3/b41-23+,42-25+,43-27+,44-29+,45-31+,46-33+,47-35+,48-37+	CC(C)=CCC\C(C)=C\CC\C(C)=C\CC\C(C)=C\CC\C(C)=C\CC\C(C)=C\CC\C(C)=C\CC\C(C)=C\CC\C(C)=C\Cc1cc(O)c(C)c(C)c1O		https://www.ncbi.nlm.nih.gov/pubmed/19843012		23.8		nanomol/g FW	Mature leaf	Whole leaf	Total	thylakoid membranes	Arabidopsis thaliana	6- to 8-week-old plants grown under an 8 h daylight regime.
plastoquinone-9	none	749.21	http://chlorokb.fr/simpleMol/plastoquinone-9	http://www.genome.jp/dbget-bin/www_bget?C10385	http://www.ebi.ac.uk/chebi/advancedSearchFT.do?searchString=28377	https://metacyc.org/compound?orgid=META&id=PLASTOQUINONE-9	4299-57-4	https://pubchem.ncbi.nlm.nih.gov/summary/summary.cgi?cid=5375177	InChI=1S/C53H80O2/c1-40(2)21-13-22-41(3)23-14-24-42(4)25-15-26-43(5)27-16-28-44(6)29-17-30-45(7)31-18-32-46(8)33-19-34-47(9)35-20-36-48(10)37-38-51-39-52(54)49(11)50(12)53(51)55/h21,23,25,27,29,31,33,35,37,39H,13-20,22,24,26,28,30,32,34,36,38H2,1-12H3/b41-23+,42-25+,43-27+,44-29+,45-31+,46-33+,47-35+,48-37+	CC(C)=CCC\C(C)=C\CC\C(C)=C\CC\C(C)=C\CC\C(C)=C\CC\C(C)=C\CC\C(C)=C\CC\C(C)=C\CC\C(C)=C\CC1=CC(=O)C(C)=C(C)C1=O		https://www.ncbi.nlm.nih.gov/pubmed/23913686		13		nanomol/g FW	Mature leaf	Whole leaf	Total	thylakoid membranes	Arabidopsis thaliana	Photoactive pool; 4-week old plants.
plastoquinone-9	none	749.21	http://chlorokb.fr/simpleMol/plastoquinone-9	http://www.genome.jp/dbget-bin/www_bget?C10385	http://www.ebi.ac.uk/chebi/advancedSearchFT.do?searchString=28377	https://metacyc.org/compound?orgid=META&id=PLASTOQUINONE-9	4299-57-4	https://pubchem.ncbi.nlm.nih.gov/summary/summary.cgi?cid=5375177	InChI=1S/C53H80O2/c1-40(2)21-13-22-41(3)23-14-24-42(4)25-15-26-43(5)27-16-28-44(6)29-17-30-45(7)31-18-32-46(8)33-19-34-47(9)35-20-36-48(10)37-38-51-39-52(54)49(11)50(12)53(51)55/h21,23,25,27,29,31,33,35,37,39H,13-20,22,24,26,28,30,32,34,36,38H2,1-12H3/b41-23+,42-25+,43-27+,44-29+,45-31+,46-33+,47-35+,48-37+	CC(C)=CCC\C(C)=C\CC\C(C)=C\CC\C(C)=C\CC\C(C)=C\CC\C(C)=C\CC\C(C)=C\CC\C(C)=C\CC\C(C)=C\CC1=CC(=O)C(C)=C(C)C1=O		https://www.ncbi.nlm.nih.gov/pubmed/14508009		68		nanomol/g FW	Young leaf	Whole leaf	Total	thylakoid membranes	Arabidopsis thaliana	3-week soil-grown plants
plastoquinone-9	none	749.21	http://chlorokb.fr/simpleMol/plastoquinone-9	http://www.genome.jp/dbget-bin/www_bget?C10385	http://www.ebi.ac.uk/chebi/advancedSearchFT.do?searchString=28377	https://metacyc.org/compound?orgid=META&id=PLASTOQUINONE-9	4299-57-4	https://pubchem.ncbi.nlm.nih.gov/summary/summary.cgi?cid=5375177	InChI=1S/C53H80O2/c1-40(2)21-13-22-41(3)23-14-24-42(4)25-15-26-43(5)27-16-28-44(6)29-17-30-45(7)31-18-32-46(8)33-19-34-47(9)35-20-36-48(10)37-38-51-39-52(54)49(11)50(12)53(51)55/h21,23,25,27,29,31,33,35,37,39H,13-20,22,24,26,28,30,32,34,36,38H2,1-12H3/b41-23+,42-25+,43-27+,44-29+,45-31+,46-33+,47-35+,48-37+	CC(C)=CCC\C(C)=C\CC\C(C)=C\CC\C(C)=C\CC\C(C)=C\CC\C(C)=C\CC\C(C)=C\CC\C(C)=C\CC\C(C)=C\CC1=CC(=O)C(C)=C(C)C1=O		https://www.ncbi.nlm.nih.gov/pubmed/21950843		180		nanomol/g FW	Mature leaf	Whole leaf	Total	thylakoid membranes	Arabidopsis thaliana	2–5 weeks old plants-soil grown; (oxydized + reduced plastoquinone)
plastoquinone-9	none	749.21	http://chlorokb.fr/simpleMol/plastoquinone-9	http://www.genome.jp/dbget-bin/www_bget?C10385	http://www.ebi.ac.uk/chebi/advancedSearchFT.do?searchString=28377	https://metacyc.org/compound?orgid=META&id=PLASTOQUINONE-9	4299-57-4	https://pubchem.ncbi.nlm.nih.gov/summary/summary.cgi?cid=5375177	InChI=1S/C53H80O2/c1-40(2)21-13-22-41(3)23-14-24-42(4)25-15-26-43(5)27-16-28-44(6)29-17-30-45(7)31-18-32-46(8)33-19-34-47(9)35-20-36-48(10)37-38-51-39-52(54)49(11)50(12)53(51)55/h21,23,25,27,29,31,33,35,37,39H,13-20,22,24,26,28,30,32,34,36,38H2,1-12H3/b41-23+,42-25+,43-27+,44-29+,45-31+,46-33+,47-35+,48-37+	CC(C)=CCC\C(C)=C\CC\C(C)=C\CC\C(C)=C\CC\C(C)=C\CC\C(C)=C\CC\C(C)=C\CC\C(C)=C\CC\C(C)=C\CC1=CC(=O)C(C)=C(C)C1=O		https://www.ncbi.nlm.nih.gov/pubmed/20375106		47		nanomol/g FW	Leaf	Whole leaf	Total	thylakoid membranes	Arabidopsis thaliana	Plant cultured in soil in a controlled growth chamber: 80 µmol photons m<SUP>2</SUP>.s<SUP>−1</SUP>, 12/12 h light/dark cycle and 22–24°C. Reduced PQ-9 (dark), 29 nmol/g FW; oxidized PQ-9 (dark), 18 nmol/g FW. After 5 minutes high light (HL): Reduced PQ-9 (HL), 39 nmol/g FW; oxidized PQ-9 (HL), 8 nmol/g FW. See Ubiquinone-9 for simultaneous measurement of mitochondrial ubiquinone redox status.
plastoquinone-9	none	749.21	http://chlorokb.fr/simpleMol/plastoquinone-9	http://www.genome.jp/dbget-bin/www_bget?C10385	http://www.ebi.ac.uk/chebi/advancedSearchFT.do?searchString=28377	https://metacyc.org/compound?orgid=META&id=PLASTOQUINONE-9	4299-57-4	https://pubchem.ncbi.nlm.nih.gov/summary/summary.cgi?cid=5375177	InChI=1S/C53H80O2/c1-40(2)21-13-22-41(3)23-14-24-42(4)25-15-26-43(5)27-16-28-44(6)29-17-30-45(7)31-18-32-46(8)33-19-34-47(9)35-20-36-48(10)37-38-51-39-52(54)49(11)50(12)53(51)55/h21,23,25,27,29,31,33,35,37,39H,13-20,22,24,26,28,30,32,34,36,38H2,1-12H3/b41-23+,42-25+,43-27+,44-29+,45-31+,46-33+,47-35+,48-37+	CC(C)=CCC\C(C)=C\CC\C(C)=C\CC\C(C)=C\CC\C(C)=C\CC\C(C)=C\CC\C(C)=C\CC\C(C)=C\CC\C(C)=C\CC1=CC(=O)C(C)=C(C)C1=O		https://www.ncbi.nlm.nih.gov/pubmed/16989770	21		26	millimol/mol chlorophyll (a+b)	Leaf	Whole leaf	Total	thylakoid membranes	Arabidopsis thaliana	Total PQ quantification indicates 25 plastoquinone molecules/1000 chlorophyll molecules (21 at light, 26 in the dark). The photoactive pool corresponds to only 8 plastoquinone molecules/1000 chlorophyll molecules. Non photoactive PQ accumulates in the plastoglobuli and chloroplast envelope, and is not involved in photosynthetic electron transport.
protoporphyrin IX	none	560.651	http://chlorokb.fr/simpleMol/protoporphyrin IX	http://www.genome.jp/dbget-bin/www_bget?C02191	http://www.ebi.ac.uk/chebi/advancedSearchFT.do?searchString=15430	https://metacyc.org/compound?orgid=META&id=PROTOPORPHYRIN_IX	553-12-8	https://pubchem.ncbi.nlm.nih.gov/summary/summary.cgi?cid=4971	InChI=1S/C34H34N4O4/c1-7-21-17(3)25-13-26-19(5)23(9-11-33(39)40)31(37-26)16-32-24(10-12-34(41)42)20(6)28(38-32)15-30-22(8-2)18(4)27(36-30)14-29(21)35-25/h7-8,13-16,35,38H,1-2,9-12H2,3-6H3,(H,39,40)(H,41,42)/p-2/b25-13-,26-13-,27-14-,28-15-,29-14-,30-15-,31-16-,32-16-	Cc1c(CCC([O-])=O)c2cc3[nH]c(cc4nc(cc5[nH]c(cc1n2)c(C)c5C=C)c(C)c4C=C)c(C)c3CCC([O-])=O		https://www.ncbi.nlm.nih.gov/pubmed/18818313		30		picomol/g FW	Mature leaf	Whole leaf	Total	stroma (photosynthetic cells)	Arabidopsis thaliana	Plants grown on Murashige and Skoog agar medium; 23 °C; continuous light conditions.
protoporphyrin IX	none	560.651	http://chlorokb.fr/simpleMol/protoporphyrin IX	http://www.genome.jp/dbget-bin/www_bget?C02191	http://www.ebi.ac.uk/chebi/advancedSearchFT.do?searchString=15430	https://metacyc.org/compound?orgid=META&id=PROTOPORPHYRIN_IX	553-12-8	https://pubchem.ncbi.nlm.nih.gov/summary/summary.cgi?cid=4971	InChI=1S/C34H34N4O4/c1-7-21-17(3)25-13-26-19(5)23(9-11-33(39)40)31(37-26)16-32-24(10-12-34(41)42)20(6)28(38-32)15-30-22(8-2)18(4)27(36-30)14-29(21)35-25/h7-8,13-16,35,38H,1-2,9-12H2,3-6H3,(H,39,40)(H,41,42)/p-2/b25-13-,26-13-,27-14-,28-15-,29-14-,30-15-,31-16-,32-16-	Cc1c(CCC([O-])=O)c2cc3[nH]c(cc4nc(cc5[nH]c(cc1n2)c(C)c5C=C)c(C)c4C=C)c(C)c3CCC([O-])=O		https://www.ncbi.nlm.nih.gov/pubmed/18818314	0		32	picomol/g FW	Young leaf	Whole leaf	Total	stroma (photosynthetic cells)	Arabidopsis thaliana	protoporphyrin IX was undetectable in the light but detected in the dark; Plants grown on 0.5 x Murashige and Skoog 0.8 agar medium;
pyridoxal 5'-phosphate	PLP	245.128	http://chlorokb.fr/simpleMol/pyridoxal 5'-phosphate	http://www.genome.jp/dbget-bin/www_bget?C00018	http://www.ebi.ac.uk/chebi/advancedSearchFT.do?searchString=18405	https://metacyc.org/compound?orgid=META&id=PYRIDOXAL_PHOSPHATE	54-47-7	https://pubchem.ncbi.nlm.nih.gov/summary/summary.cgi?cid=1051	InChI=1S/C8H10NO6P/c1-5-8(11)7(3-10)6(2-9-5)4-15-16(12,13)14/h2-3,11H,4H2,1H3,(H2,12,13,14)/p-2	Cc1ncc(COP([O-])([O-])=O)c(C=O)c1O		https://www.ncbi.nlm.nih.gov/pubmed/21855952		0.72		microgram/g FW	Mature leaf	Whole leaf	Free	cytosol, mitochondrion matrix, stroma (photosynthetic cells)	Nicotiana tabacum	2-weeks old plant; 0.72 microg/g FW corresponds approximately to 2.9 microM
diphosphate	PPi	174.951	http://chlorokb.fr/simpleMol/diphosphate	http://www.genome.jp/dbget-bin/www_bget?C00013	http://www.ebi.ac.uk/chebi/advancedSearchFT.do?searchString=29888	https://metacyc.org/compound?orgid=META&id=PPI	2466-09-3	https://pubchem.ncbi.nlm.nih.gov/summary/summary.cgi?cid=1023	InChI=1S/H4O7P2/c1-8(2,3)7-9(4,5)6/h(H2,1,2,3)(H2,4,5,6)/p-3	OP([O-])(=O)OP([O-])([O-])=O		https://www.ncbi.nlm.nih.gov/pubmed/24197102		0.75		nanomol/mg chlorophyll	Mature leaf	Whole leaf	Total	cytosol, stroma (photosynthetic cells)	Hordeum vulgare	none
diphosphate	PPi	174.951	http://chlorokb.fr/simpleMol/diphosphate	http://www.genome.jp/dbget-bin/www_bget?C00013	http://www.ebi.ac.uk/chebi/advancedSearchFT.do?searchString=29888	https://metacyc.org/compound?orgid=META&id=PPI	2466-09-3	https://pubchem.ncbi.nlm.nih.gov/summary/summary.cgi?cid=1023	InChI=1S/H4O7P2/c1-8(2,3)7-9(4,5)6/h(H2,1,2,3)(H2,4,5,6)/p-3	OP([O-])(=O)OP([O-])([O-])=O		https://www.ncbi.nlm.nih.gov/pubmed/29691313		30		nanomol/g FW	Seedling	Whole leaf	Total	cytosol, stroma (photosynthetic cells)	Arabidopsis thaliana	PPi content in 3.5 DAS etiolated seedlings
pyruvate	none	87.055	http://chlorokb.fr/simpleMol/pyruvate	http://www.genome.jp/dbget-bin/www_bget?C00022	http://www.ebi.ac.uk/chebi/advancedSearchFT.do?searchString=32816	https://metacyc.org/compound?orgid=META&id=PYRUVATE	127-17-3	https://pubchem.ncbi.nlm.nih.gov/summary/summary.cgi?cid=1060	InChI=1S/C3H4O3/c1-2(4)3(5)6/h1H3,(H,5,6)/p-1	CC(=O)C([O-])=O	https://lipidmaps.org/databases/lmsd/LMFA01060077?LMID=LMFA01060077	https://www.ncbi.nlm.nih.gov/pubmed/14617088	55		100	nanomol/g FW	Rosette	Whole leaf	Total	cytoplasm excluding vacuole (photosynthetic cells)	Arabidopsis thaliana	End of dark period-4h in the light
pyruvate	none	87.055	http://chlorokb.fr/simpleMol/pyruvate	http://www.genome.jp/dbget-bin/www_bget?C00022	http://www.ebi.ac.uk/chebi/advancedSearchFT.do?searchString=32816	https://metacyc.org/compound?orgid=META&id=PYRUVATE	127-17-3	https://pubchem.ncbi.nlm.nih.gov/summary/summary.cgi?cid=1060	InChI=1S/C3H4O3/c1-2(4)3(5)6/h1H3,(H,5,6)/p-1	CC(=O)C([O-])=O	https://lipidmaps.org/databases/lmsd/LMFA01060077?LMID=LMFA01060077	https://www.ncbi.nlm.nih.gov/pubmed/29166881		2.5		microgram/g FW	Seedling	Whole leaf	Total	cytoplasm excluding vacuole (photosynthetic cells)	Arabidopsis thaliana	One week-old plant grown on plates (1/2 MS)
pyruvate	none	87.055	http://chlorokb.fr/simpleMol/pyruvate	http://www.genome.jp/dbget-bin/www_bget?C00022	http://www.ebi.ac.uk/chebi/advancedSearchFT.do?searchString=32816	https://metacyc.org/compound?orgid=META&id=PYRUVATE	127-17-3	https://pubchem.ncbi.nlm.nih.gov/summary/summary.cgi?cid=1060	InChI=1S/C3H4O3/c1-2(4)3(5)6/h1H3,(H,5,6)/p-1	CC(=O)C([O-])=O	https://lipidmaps.org/databases/lmsd/LMFA01060077?LMID=LMFA01060077	https://www.ncbi.nlm.nih.gov/pubmed/23952675		101		nanomol/g FW	Rosette	Whole leaf	Total	cytoplasm excluding vacuole (photosynthetic cells)	Arabidopsis thaliana	none
pyruvate	none	87.055	http://chlorokb.fr/simpleMol/pyruvate	http://www.genome.jp/dbget-bin/www_bget?C00022	http://www.ebi.ac.uk/chebi/advancedSearchFT.do?searchString=32816	https://metacyc.org/compound?orgid=META&id=PYRUVATE	127-17-3	https://pubchem.ncbi.nlm.nih.gov/summary/summary.cgi?cid=1060	InChI=1S/C3H4O3/c1-2(4)3(5)6/h1H3,(H,5,6)/p-1	CC(=O)C([O-])=O	https://lipidmaps.org/databases/lmsd/LMFA01060077?LMID=LMFA01060077	https://www.ncbi.nlm.nih.gov/pubmed/12472685	30		60	nanomol/g FW	Mature leaf	Whole leaf	Total	cytoplasm excluding vacuole (photosynthetic cells)	Arabidopsis thaliana	4 week-old plants; grown in soil; dark versus light
pyruvate	none	87.055	http://chlorokb.fr/simpleMol/pyruvate	http://www.genome.jp/dbget-bin/www_bget?C00022	http://www.ebi.ac.uk/chebi/advancedSearchFT.do?searchString=32816	https://metacyc.org/compound?orgid=META&id=PYRUVATE	127-17-3	https://pubchem.ncbi.nlm.nih.gov/summary/summary.cgi?cid=1060	InChI=1S/C3H4O3/c1-2(4)3(5)6/h1H3,(H,5,6)/p-1	CC(=O)C([O-])=O	https://lipidmaps.org/databases/lmsd/LMFA01060077?LMID=LMFA01060077	https://www.ncbi.nlm.nih.gov/pubmed/19098094		5600		nanomol/g FW	Root	Whole root	Total	root cells	Pisum sativum	none
pyruvate	none	87.055	http://chlorokb.fr/simpleMol/pyruvate	http://www.genome.jp/dbget-bin/www_bget?C00022	http://www.ebi.ac.uk/chebi/advancedSearchFT.do?searchString=32816	https://metacyc.org/compound?orgid=META&id=PYRUVATE	127-17-3	https://pubchem.ncbi.nlm.nih.gov/summary/summary.cgi?cid=1060	InChI=1S/C3H4O3/c1-2(4)3(5)6/h1H3,(H,5,6)/p-1	CC(=O)C([O-])=O	https://lipidmaps.org/databases/lmsd/LMFA01060077?LMID=LMFA01060077	https://www.ncbi.nlm.nih.gov/pubmed/19098094	4		12	nanomol/g FW	Young leaf	Whole leaf	Total	cytoplasm excluding vacuole (photosynthetic cells)	Arabidopsis thaliana	3-week-old Arabidopsis seedlings; pyruvate increased for 4 to 12 nmol/g FW upon hypoxia.
pyruvate	none	87.055	http://chlorokb.fr/simpleMol/pyruvate	http://www.genome.jp/dbget-bin/www_bget?C00022	http://www.ebi.ac.uk/chebi/advancedSearchFT.do?searchString=32816	https://metacyc.org/compound?orgid=META&id=PYRUVATE	127-17-3	https://pubchem.ncbi.nlm.nih.gov/summary/summary.cgi?cid=1060	InChI=1S/C3H4O3/c1-2(4)3(5)6/h1H3,(H,5,6)/p-1	CC(=O)C([O-])=O	https://lipidmaps.org/databases/lmsd/LMFA01060077?LMID=LMFA01060077	https://www.ncbi.nlm.nih.gov/pubmed/31361942	0.07		0.232	nanomol/mg DW	Mature leaf	Whole leaf	Total	cytoplasm excluding vacuole (photosynthetic cells)	Arabidopsis thaliana	6 week old-plants; Light intensity was set to 120 µmol/m2/s in an 8 h/16 h day/night 22°C/16°C cycle with 70% relative air humidity.
D-ribulose-1,5-bisphosphate	none	306.059	http://chlorokb.fr/simpleMol/D-ribulose-1,5-bisphosphate	http://www.genome.jp/dbget-bin/www_bget?C01182	http://www.ebi.ac.uk/chebi/advancedSearchFT.do?searchString=16710	https://metacyc.org/compound?orgid=META&id=D-RIBULOSE-15-P2	14689-84-0	https://pubchem.ncbi.nlm.nih.gov/summary/summary.cgi?cid=123658	InChI=1S/C5H12O11P2/c6-3(1-15-17(9,10)11)5(8)4(7)2-16-18(12,13)14/h3,5-6,8H,1-2H2,(H2,9,10,11)(H2,12,13,14)/p-4/t3-,5-/m1/s1	O[C@H](COP([O-])([O-])=O)[C@@H](O)C(=O)COP([O-])([O-])=O		https://www.ncbi.nlm.nih.gov/pubmed/25602028	10		100	nanomol/g FW	Mature leaf	Whole leaf	Total	stroma (photosynthetic cells)	Arabidopsis thaliana	n.d.
D-ribulose-1,5-bisphosphate	none	306.059	http://chlorokb.fr/simpleMol/D-ribulose-1,5-bisphosphate	http://www.genome.jp/dbget-bin/www_bget?C01182	http://www.ebi.ac.uk/chebi/advancedSearchFT.do?searchString=16710	https://metacyc.org/compound?orgid=META&id=D-RIBULOSE-15-P2	14689-84-0	https://pubchem.ncbi.nlm.nih.gov/summary/summary.cgi?cid=123658	InChI=1S/C5H12O11P2/c6-3(1-15-17(9,10)11)5(8)4(7)2-16-18(12,13)14/h3,5-6,8H,1-2H2,(H2,9,10,11)(H2,12,13,14)/p-4/t3-,5-/m1/s1	O[C@H](COP([O-])([O-])=O)[C@@H](O)C(=O)COP([O-])([O-])=O		https://www.ncbi.nlm.nih.gov/pubmed/3813547	1.7		9.4	nanomol/mg chlorophyll	Isolated chloroplasts	Stroma	Total	stroma of isolated chloroplasts (per mg chl unit)	Pisum sativum	pea chloroplasts (10 min illumination) not at steady state.
D-ribulose-1,5-bisphosphate	none	306.059	http://chlorokb.fr/simpleMol/D-ribulose-1,5-bisphosphate	http://www.genome.jp/dbget-bin/www_bget?C01182	http://www.ebi.ac.uk/chebi/advancedSearchFT.do?searchString=16710	https://metacyc.org/compound?orgid=META&id=D-RIBULOSE-15-P2	14689-84-0	https://pubchem.ncbi.nlm.nih.gov/summary/summary.cgi?cid=123658	InChI=1S/C5H12O11P2/c6-3(1-15-17(9,10)11)5(8)4(7)2-16-18(12,13)14/h3,5-6,8H,1-2H2,(H2,9,10,11)(H2,12,13,14)/p-4/t3-,5-/m1/s1	O[C@H](COP([O-])([O-])=O)[C@@H](O)C(=O)COP([O-])([O-])=O		https://www.ncbi.nlm.nih.gov/pubmed/16661385		81		nanomol/mg chlorophyll	Isolated chloroplasts	Stroma	Total	stroma of isolated chloroplasts (per mg chl unit)	Spinacia oleracea	rapid preparation of chloroplasts from protoplasts
S-adenosyl-L-homocysteine	SAH	384.409	http://chlorokb.fr/simpleMol/S-adenosyl-L-homocysteine	http://www.genome.jp/dbget-bin/www_bget?C00021	http://www.ebi.ac.uk/chebi/advancedSearchFT.do?searchString=16680	https://metacyc.org/compound?orgid=META&id=ADENOSYL-HOMO-CYS	979-92-0	https://pubchem.ncbi.nlm.nih.gov/summary/summary.cgi?cid=439155	InChI=1S/C14H20N6O5S/c15-6(14(23)24)1-2-26-3-7-9(21)10(22)13(25-7)20-5-19-8-11(16)17-4-18-12(8)20/h4-7,9-10,13,21-22H,1-3,15H2,(H,23,24)(H2,16,17,18)/t6-,7+,9+,10+,13+/m0/s1	Nc1ncnc2n(cnc12)[C@@H]1O[C@H](CSCC[C@H]([NH3+])C([O-])=O)[C@@H](O)[C@H]1O		https://www.ncbi.nlm.nih.gov/pubmed/12692340		1.37		nanomol/g FW	Rosette	Whole leaf	Total	cytoplasm excluding vacuole (photosynthetic cells)	Arabidopsis thaliana	none
S-adenosyl-L-homocysteine	SAH	384.409	http://chlorokb.fr/simpleMol/S-adenosyl-L-homocysteine	http://www.genome.jp/dbget-bin/www_bget?C00021	http://www.ebi.ac.uk/chebi/advancedSearchFT.do?searchString=16680	https://metacyc.org/compound?orgid=META&id=ADENOSYL-HOMO-CYS	979-92-0	https://pubchem.ncbi.nlm.nih.gov/summary/summary.cgi?cid=439155	InChI=1S/C14H20N6O5S/c15-6(14(23)24)1-2-26-3-7-9(21)10(22)13(25-7)20-5-19-8-11(16)17-4-18-12(8)20/h4-7,9-10,13,21-22H,1-3,15H2,(H,23,24)(H2,16,17,18)/t6-,7+,9+,10+,13+/m0/s1	Nc1ncnc2n(cnc12)[C@@H]1O[C@H](CSCC[C@H]([NH3+])C([O-])=O)[C@@H](O)[C@H]1O		https://www.ncbi.nlm.nih.gov/pubmed/26662272	2000		4000	nanogram/g FW	Mature leaf	Whole leaf	Total	cytoplasm excluding vacuole (photosynthetic cells)	Arabidopsis thaliana	none
S2-	none	32.06	http://chlorokb.fr/simpleMol/S2-	http://www.genome.jp/dbget-bin/www_bget?C00132	http://www.ebi.ac.uk/chebi/advancedSearchFT.do?searchString=15138	https://metacyc.org/compound?orgid=META&id=CPD-7046		https://pubchem.ncbi.nlm.nih.gov/summary/summary.cgi?cid=29109	InChI=1S/S/q-2	[S-2]		https://www.ncbi.nlm.nih.gov/pubmed/19143986		125		microMolar	Isolated chloroplasts	Stroma	Total	stroma (photosynthetic cells)	Arabidopsis thaliana	2-3 week-old plants; non-aqueous fractionation
S2-	none	32.06	http://chlorokb.fr/simpleMol/S2-	http://www.genome.jp/dbget-bin/www_bget?C00132	http://www.ebi.ac.uk/chebi/advancedSearchFT.do?searchString=15138	https://metacyc.org/compound?orgid=META&id=CPD-7046		https://pubchem.ncbi.nlm.nih.gov/summary/summary.cgi?cid=29109	InChI=1S/S/q-2	[S-2]		https://www.ncbi.nlm.nih.gov/pubmed/19143986		55		microMolar	Leaf	Cytosol	Total	cytosol (photosynthetic cells)	Arabidopsis thaliana	2-3 week-old plants; non-aqueous fractionation
S2-	none	32.06	http://chlorokb.fr/simpleMol/S2-	http://www.genome.jp/dbget-bin/www_bget?C00132	http://www.ebi.ac.uk/chebi/advancedSearchFT.do?searchString=15138	https://metacyc.org/compound?orgid=META&id=CPD-7046		https://pubchem.ncbi.nlm.nih.gov/summary/summary.cgi?cid=29109	InChI=1S/S/q-2	[S-2]		https://www.ncbi.nlm.nih.gov/pubmed/19143986		5		microMolar	Isolated vacuoles	Vacuole	Total	vacuole (photosynthetic cells)	Arabidopsis thaliana	2-3 week-old plants; non-aqueous fractionation
salicylate	none	137.115	http://chlorokb.fr/simpleMol/salicylate	http://www.genome.jp/dbget-bin/www_bget?C00805	http://www.ebi.ac.uk/chebi/advancedSearchFT.do?searchString=16914	https://metacyc.org/compound?orgid=META&id=CPD-110	69-72-7	https://pubchem.ncbi.nlm.nih.gov/summary/summary.cgi?cid=338	InChI=1S/C7H6O3/c8-6-4-2-1-3-5(6)7(9)10/h1-4,8H,(H,9,10)/p-1	Oc1ccccc1C([O-])=O		https://www.ncbi.nlm.nih.gov/pubmed/18451262	3		5	microgram/g FW	Young leaf	Whole leaf	Total	cytoplasm excluding vacuole (photosynthetic cells)	Arabidopsis thaliana	n.d.
salicylate	none	137.115	http://chlorokb.fr/simpleMol/salicylate	http://www.genome.jp/dbget-bin/www_bget?C00805	http://www.ebi.ac.uk/chebi/advancedSearchFT.do?searchString=16914	https://metacyc.org/compound?orgid=META&id=CPD-110	69-72-7	https://pubchem.ncbi.nlm.nih.gov/summary/summary.cgi?cid=338	InChI=1S/C7H6O3/c8-6-4-2-1-3-5(6)7(9)10/h1-4,8H,(H,9,10)/p-1	Oc1ccccc1C([O-])=O		https://www.ncbi.nlm.nih.gov/pubmed/26672068	0.3		4.25	microgram/g FW	Young leaf	Whole leaf	Total	cytoplasm excluding vacuole (photosynthetic cells)	Arabidopsis thaliana	0-48 H post infection.
shikimate	none	173.145	http://chlorokb.fr/simpleMol/shikimate	http://www.genome.jp/dbget-bin/www_bget?C00493	http://www.ebi.ac.uk/chebi/advancedSearchFT.do?searchString=16119	https://metacyc.org/compound?orgid=META&id=SHIKIMATE	138-59-0	https://pubchem.ncbi.nlm.nih.gov/summary/summary.cgi?cid=8742	InChI=1S/C7H10O5/c8-4-1-3(7(11)12)2-5(9)6(4)10/h1,4-6,8-10H,2H2,(H,11,12)/p-1/t4-,5-,6-/m1/s1	O[C@@H]1CC(=C[C@@H](O)[C@H]1O)C([O-])=O		https://www.ncbi.nlm.nih.gov/pubmed/24654847		20		microgram/g FW	Young leaf	Whole leaf	n.d.	cytosol, stroma (photosynthetic cells)	Arabidopsis thaliana	none
shikimate	none	173.145	http://chlorokb.fr/simpleMol/shikimate	http://www.genome.jp/dbget-bin/www_bget?C00493	http://www.ebi.ac.uk/chebi/advancedSearchFT.do?searchString=16119	https://metacyc.org/compound?orgid=META&id=SHIKIMATE	138-59-0	https://pubchem.ncbi.nlm.nih.gov/summary/summary.cgi?cid=8742	InChI=1S/C7H10O5/c8-4-1-3(7(11)12)2-5(9)6(4)10/h1,4-6,8-10H,2H2,(H,11,12)/p-1/t4-,5-,6-/m1/s1	O[C@@H]1CC(=C[C@@H](O)[C@H]1O)C([O-])=O		https://www.ncbi.nlm.nih.gov/pubmed/23952675		21		nanomol/g FW	Rosette	Whole leaf	Total	cytosol, stroma (photosynthetic cells)	Arabidopsis thaliana	none
sucrose	none	342.299	http://chlorokb.fr/simpleMol/sucrose	http://www.genome.jp/dbget-bin/www_bget?C00089	http://www.ebi.ac.uk/chebi/advancedSearchFT.do?searchString=17992	https://metacyc.org/compound?orgid=META&id=SUCROSE	57-50-1	https://pubchem.ncbi.nlm.nih.gov/summary/summary.cgi?cid=5988	InChI=1S/C12H22O11/c13-1-4-6(16)8(18)9(19)11(21-4)23-12(3-15)10(20)7(17)5(2-14)22-12/h4-11,13-20H,1-3H2/t4-,5-,6-,7-,8+,9-,10+,11-,12+/m1/s1	OC[C@H]1O[C@@](CO)(O[C@H]2O[C@H](CO)[C@@H](O)[C@H](O)[C@H]2O)[C@@H](O)[C@@H]1O		https://www.ncbi.nlm.nih.gov/pubmed/12096097		8000		microMolar	Isolated chloroplasts	Stroma	Total	stroma (photosynthetic cells)	Spinacia oleracea	Sucrose was the predominant neutral sugar in the chloroplast and was present at a concentration of 8 mM at the start of the night period and decreased slowly with time. because sucrose was labelled, it must have originated from photosynthesis during the day.
sucrose	none	342.299	http://chlorokb.fr/simpleMol/sucrose	http://www.genome.jp/dbget-bin/www_bget?C00089	http://www.ebi.ac.uk/chebi/advancedSearchFT.do?searchString=17992	https://metacyc.org/compound?orgid=META&id=SUCROSE	57-50-1	https://pubchem.ncbi.nlm.nih.gov/summary/summary.cgi?cid=5988	InChI=1S/C12H22O11/c13-1-4-6(16)8(18)9(19)11(21-4)23-12(3-15)10(20)7(17)5(2-14)22-12/h4-11,13-20H,1-3H2/t4-,5-,6-,7-,8+,9-,10+,11-,12+/m1/s1	OC[C@H]1O[C@@](CO)(O[C@H]2O[C@H](CO)[C@@H](O)[C@H](O)[C@H]2O)[C@@H](O)[C@@H]1O		https://www.ncbi.nlm.nih.gov/pubmed/16661385		85.1		nanomol/mg chlorophyll	Isolated chloroplasts	Stroma	Total	stroma of isolated chloroplasts (per mg chl unit)	Spinacia oleracea	rapid preparation of chloroplast from protoplasts
sucrose	none	342.299	http://chlorokb.fr/simpleMol/sucrose	http://www.genome.jp/dbget-bin/www_bget?C00089	http://www.ebi.ac.uk/chebi/advancedSearchFT.do?searchString=17992	https://metacyc.org/compound?orgid=META&id=SUCROSE	57-50-1	https://pubchem.ncbi.nlm.nih.gov/summary/summary.cgi?cid=5988	InChI=1S/C12H22O11/c13-1-4-6(16)8(18)9(19)11(21-4)23-12(3-15)10(20)7(17)5(2-14)22-12/h4-11,13-20H,1-3H2/t4-,5-,6-,7-,8+,9-,10+,11-,12+/m1/s1	OC[C@H]1O[C@@](CO)(O[C@H]2O[C@H](CO)[C@@H](O)[C@H](O)[C@H]2O)[C@@H](O)[C@@H]1O		https://www.ncbi.nlm.nih.gov/pubmed/25401493		1550		nanomol/g FW	Rosette	Whole leaf	Total	photosynthetic cells, all subcellular compartments	Arabidopsis thaliana	none
sucrose	none	342.299	http://chlorokb.fr/simpleMol/sucrose	http://www.genome.jp/dbget-bin/www_bget?C00089	http://www.ebi.ac.uk/chebi/advancedSearchFT.do?searchString=17992	https://metacyc.org/compound?orgid=META&id=SUCROSE	57-50-1	https://pubchem.ncbi.nlm.nih.gov/summary/summary.cgi?cid=5988	InChI=1S/C12H22O11/c13-1-4-6(16)8(18)9(19)11(21-4)23-12(3-15)10(20)7(17)5(2-14)22-12/h4-11,13-20H,1-3H2/t4-,5-,6-,7-,8+,9-,10+,11-,12+/m1/s1	OC[C@H]1O[C@@](CO)(O[C@H]2O[C@H](CO)[C@@H](O)[C@H](O)[C@H]2O)[C@@H](O)[C@@H]1O		https://www.ncbi.nlm.nih.gov/pubmed/30216682	0		2000	nanomol/g FW	Mature leaf	Chloroplast non aqueous fraction	Total	stroma (photosynthetic cells)	Arabidopsis thaliana	Non aqueous fractionation methods; Control versus cold (5°C) + high light (320 µmol photons m<SUP>-2</SUP> . s<SUP>-1</SUP>)
sucrose	none	342.299	http://chlorokb.fr/simpleMol/sucrose	http://www.genome.jp/dbget-bin/www_bget?C00089	http://www.ebi.ac.uk/chebi/advancedSearchFT.do?searchString=17992	https://metacyc.org/compound?orgid=META&id=SUCROSE	57-50-1	https://pubchem.ncbi.nlm.nih.gov/summary/summary.cgi?cid=5988	InChI=1S/C12H22O11/c13-1-4-6(16)8(18)9(19)11(21-4)23-12(3-15)10(20)7(17)5(2-14)22-12/h4-11,13-20H,1-3H2/t4-,5-,6-,7-,8+,9-,10+,11-,12+/m1/s1	OC[C@H]1O[C@@](CO)(O[C@H]2O[C@H](CO)[C@@H](O)[C@H](O)[C@H]2O)[C@@H](O)[C@@H]1O		https://www.ncbi.nlm.nih.gov/pubmed/30216682	2500		3500	nanomol/g FW	Mature leaf	Cytosol non aqueous fraction	Total	cytosol (photosynthetic cells)	Arabidopsis thaliana	Non aqueous fractionation methods; Control versus cold (5°C) + high light (320 µmol photons m<SUP>-2</SUP> . s<SUP>-1</SUP>)
sucrose	none	342.299	http://chlorokb.fr/simpleMol/sucrose	http://www.genome.jp/dbget-bin/www_bget?C00089	http://www.ebi.ac.uk/chebi/advancedSearchFT.do?searchString=17992	https://metacyc.org/compound?orgid=META&id=SUCROSE	57-50-1	https://pubchem.ncbi.nlm.nih.gov/summary/summary.cgi?cid=5988	InChI=1S/C12H22O11/c13-1-4-6(16)8(18)9(19)11(21-4)23-12(3-15)10(20)7(17)5(2-14)22-12/h4-11,13-20H,1-3H2/t4-,5-,6-,7-,8+,9-,10+,11-,12+/m1/s1	OC[C@H]1O[C@@](CO)(O[C@H]2O[C@H](CO)[C@@H](O)[C@H](O)[C@H]2O)[C@@H](O)[C@@H]1O		https://www.ncbi.nlm.nih.gov/pubmed/30216682	5500		7000	nanomol/g FW	Mature leaf	Vacuole non aqueous fraction	Total	vacuole (photosynthetic cells)	Arabidopsis thaliana	Non aqueous fractionation methods; Control versus cold (5°C) + high light (320 µmol photons m<SUP>-2</SUP> . s<SUP>-1</SUP>)
sucrose	none	342.299	http://chlorokb.fr/simpleMol/sucrose	http://www.genome.jp/dbget-bin/www_bget?C00089	http://www.ebi.ac.uk/chebi/advancedSearchFT.do?searchString=17992	https://metacyc.org/compound?orgid=META&id=SUCROSE	57-50-1	https://pubchem.ncbi.nlm.nih.gov/summary/summary.cgi?cid=5988	InChI=1S/C12H22O11/c13-1-4-6(16)8(18)9(19)11(21-4)23-12(3-15)10(20)7(17)5(2-14)22-12/h4-11,13-20H,1-3H2/t4-,5-,6-,7-,8+,9-,10+,11-,12+/m1/s1	OC[C@H]1O[C@@](CO)(O[C@H]2O[C@H](CO)[C@@H](O)[C@H](O)[C@H]2O)[C@@H](O)[C@@H]1O		https://www.ncbi.nlm.nih.gov/pubmed/30482788		1225		nanomol/g FW	Mature leaf	Chloroplast non aqueous fraction	Total	stroma (photosynthetic cells)	Arabidopsis thaliana	Non aqueous fractionation methods
sucrose	none	342.299	http://chlorokb.fr/simpleMol/sucrose	http://www.genome.jp/dbget-bin/www_bget?C00089	http://www.ebi.ac.uk/chebi/advancedSearchFT.do?searchString=17992	https://metacyc.org/compound?orgid=META&id=SUCROSE	57-50-1	https://pubchem.ncbi.nlm.nih.gov/summary/summary.cgi?cid=5988	InChI=1S/C12H22O11/c13-1-4-6(16)8(18)9(19)11(21-4)23-12(3-15)10(20)7(17)5(2-14)22-12/h4-11,13-20H,1-3H2/t4-,5-,6-,7-,8+,9-,10+,11-,12+/m1/s1	OC[C@H]1O[C@@](CO)(O[C@H]2O[C@H](CO)[C@@H](O)[C@H](O)[C@H]2O)[C@@H](O)[C@@H]1O		https://www.ncbi.nlm.nih.gov/pubmed/30482788		5250		nanomol/g FW	Mature leaf	Cytosol non aqueous fraction	Total	cytosol (photosynthetic cells)	Arabidopsis thaliana	Non aqueous fractionation methods
sucrose	none	342.299	http://chlorokb.fr/simpleMol/sucrose	http://www.genome.jp/dbget-bin/www_bget?C00089	http://www.ebi.ac.uk/chebi/advancedSearchFT.do?searchString=17992	https://metacyc.org/compound?orgid=META&id=SUCROSE	57-50-1	https://pubchem.ncbi.nlm.nih.gov/summary/summary.cgi?cid=5988	InChI=1S/C12H22O11/c13-1-4-6(16)8(18)9(19)11(21-4)23-12(3-15)10(20)7(17)5(2-14)22-12/h4-11,13-20H,1-3H2/t4-,5-,6-,7-,8+,9-,10+,11-,12+/m1/s1	OC[C@H]1O[C@@](CO)(O[C@H]2O[C@H](CO)[C@@H](O)[C@H](O)[C@H]2O)[C@@H](O)[C@@H]1O		https://www.ncbi.nlm.nih.gov/pubmed/30482788		525		nanomol/g FW	Mature leaf	Vacuole non aqueous fraction	Total	vacuole (photosynthetic cells)	Arabidopsis thaliana	Non aqueous fractionation methods
sucrose	none	342.299	http://chlorokb.fr/simpleMol/sucrose	http://www.genome.jp/dbget-bin/www_bget?C00089	http://www.ebi.ac.uk/chebi/advancedSearchFT.do?searchString=17992	https://metacyc.org/compound?orgid=META&id=SUCROSE	57-50-1	https://pubchem.ncbi.nlm.nih.gov/summary/summary.cgi?cid=5988	InChI=1S/C12H22O11/c13-1-4-6(16)8(18)9(19)11(21-4)23-12(3-15)10(20)7(17)5(2-14)22-12/h4-11,13-20H,1-3H2/t4-,5-,6-,7-,8+,9-,10+,11-,12+/m1/s1	OC[C@H]1O[C@@](CO)(O[C@H]2O[C@H](CO)[C@@H](O)[C@H](O)[C@H]2O)[C@@H](O)[C@@H]1O		https://www.ncbi.nlm.nih.gov/pubmed/24028846		2480		nanomol/g FW	Seedling	Whole leaf	Total	photosynthetic cells, all subcellular compartments	Arabidopsis thaliana	14 day-old plants; grown in liquid media.
sucrose	none	342.299	http://chlorokb.fr/simpleMol/sucrose	http://www.genome.jp/dbget-bin/www_bget?C00089	http://www.ebi.ac.uk/chebi/advancedSearchFT.do?searchString=17992	https://metacyc.org/compound?orgid=META&id=SUCROSE	57-50-1	https://pubchem.ncbi.nlm.nih.gov/summary/summary.cgi?cid=5988	InChI=1S/C12H22O11/c13-1-4-6(16)8(18)9(19)11(21-4)23-12(3-15)10(20)7(17)5(2-14)22-12/h4-11,13-20H,1-3H2/t4-,5-,6-,7-,8+,9-,10+,11-,12+/m1/s1	OC[C@H]1O[C@@](CO)(O[C@H]2O[C@H](CO)[C@@H](O)[C@H](O)[C@H]2O)[C@@H](O)[C@@H]1O		https://www.ncbi.nlm.nih.gov/pubmed/29660082		7.5		femtomol/vacuole	Isolated vacuoles	Vacuole	Total	isolated vacuole (femtomol/vacuole unit)	Arabidopsis thaliana	Isolated vacuoles (vacuole volume is assumed to be 66,5 pL-i.e the average of spongy and palisade vacuole volume); vacuoles were isolated from Arabidopsis thaliana suspension-cultured cells cultured in modified Murashige and Skoog medium supplemented with 4.5 mM 2,4-D and 3% sucrose.
sucrose	none	342.299	http://chlorokb.fr/simpleMol/sucrose	http://www.genome.jp/dbget-bin/www_bget?C00089	http://www.ebi.ac.uk/chebi/advancedSearchFT.do?searchString=17992	https://metacyc.org/compound?orgid=META&id=SUCROSE	57-50-1	https://pubchem.ncbi.nlm.nih.gov/summary/summary.cgi?cid=5988	InChI=1S/C12H22O11/c13-1-4-6(16)8(18)9(19)11(21-4)23-12(3-15)10(20)7(17)5(2-14)22-12/h4-11,13-20H,1-3H2/t4-,5-,6-,7-,8+,9-,10+,11-,12+/m1/s1	OC[C@H]1O[C@@](CO)(O[C@H]2O[C@H](CO)[C@@H](O)[C@H](O)[C@H]2O)[C@@H](O)[C@@H]1O		https://www.ncbi.nlm.nih.gov/pubmed/12447548		350000		microMolar	Mature leaf	Whole inflorescence	Total	phloem sap	Arabidopsis thaliana	The stylets of aphids feeding on the main inflorescence stalk were cut and phloem exudate from cut stylets was analyzed.
sulfate	SO42-	96.058	http://chlorokb.fr/simpleMol/sulfate	http://www.genome.jp/dbget-bin/www_bget?C00059	http://www.ebi.ac.uk/chebi/advancedSearchFT.do?searchString=16189	https://metacyc.org/compound?orgid=META&id=SULFATE	7664-93-9	https://pubchem.ncbi.nlm.nih.gov/summary/summary.cgi?cid=1117	InChI=1S/H2O4S/c1-5(2,3)4/h(H2,1,2,3,4)/p-2	[O-]S([O-])(=O)=O		https://www.ncbi.nlm.nih.gov/pubmed/10929111		9.5		nanomol/g FW	Mature leaf	Whole leaf	Total	photosynthetic cells, all subcellular compartments	Arabidopsis thaliana	Uptake flux was 24.8 nmol/g fresh weight/hour.
sulfite	SO3-2	80.058	http://chlorokb.fr/simpleMol/sulfite	http://www.genome.jp/dbget-bin/www_bget?C00094	http://www.ebi.ac.uk/chebi/advancedSearchFT.do?searchString=17359	https://metacyc.org/compound?orgid=META&id=SO3		https://pubchem.ncbi.nlm.nih.gov/summary/summary.cgi?cid=1099	InChI=1S/H2O3S/c1-4(2)3/h(H2,1,2,3)/p-2	[O-]S([O-])=O		https://www.ncbi.nlm.nih.gov/pubmed/12492831		1.5		nanomol/g FW	Mature leaf	Whole leaf	Total	photosynthetic cells, all subcellular compartments	Arabidopsis thaliana	shoot of 20-day-old plants.
thiamine diphosphate	TPP	422.288	http://chlorokb.fr/simpleMol/thiamine diphosphate	http://www.genome.jp/dbget-bin/www_bget?C00068	http://www.ebi.ac.uk/chebi/advancedSearchFT.do?searchString=9532	https://metacyc.org/compound?orgid=META&id=THIAMINE-PYROPHOSPHATE		https://pubchem.ncbi.nlm.nih.gov/summary/summary.cgi?cid=1132	InChI=1S/C12H18N4O7P2S/c1-8-11(3-4-22-25(20,21)23-24(17,18)19)26-7-16(8)6-10-5-14-9(2)15-12(10)13/h5,7H,3-4,6H2,1-2H3,(H4-,13,14,15,17,18,19,20,21)/p-2	Cc1c(CCOP([O-])(=O)OP(O)([O-])=O)sc[n+]1Cc1cnc(C)nc1N,Cc1c(CCOP([O-])(=O)OP(O)([O-])=O)sc[n+]1Cc1cnc(C)nc1N		https://www.ncbi.nlm.nih.gov/pubmed/27677881		2		nanomol/g FW	Young leaf	Whole leaf	Total	cytosol, mitochondrion matrix, stroma (photosynthetic cells)	Arabidopsis thaliana	Plants were grown on half-strength MS medium containing 1% (w/v) sucrose.
thiamine diphosphate	TPP	422.288	http://chlorokb.fr/simpleMol/thiamine diphosphate	http://www.genome.jp/dbget-bin/www_bget?C00068	http://www.ebi.ac.uk/chebi/advancedSearchFT.do?searchString=9532	https://metacyc.org/compound?orgid=META&id=THIAMINE-PYROPHOSPHATE		https://pubchem.ncbi.nlm.nih.gov/summary/summary.cgi?cid=1132	InChI=1S/C12H18N4O7P2S/c1-8-11(3-4-22-25(20,21)23-24(17,18)19)26-7-16(8)6-10-5-14-9(2)15-12(10)13/h5,7H,3-4,6H2,1-2H3,(H4-,13,14,15,17,18,19,20,21)/p-2	Cc1c(CCOP([O-])(=O)OP(O)([O-])=O)sc[n+]1Cc1cnc(C)nc1N,Cc1c(CCOP([O-])(=O)OP(O)([O-])=O)sc[n+]1Cc1cnc(C)nc1N		https://www.ncbi.nlm.nih.gov/pubmed/23341335		60		microgram/g FW	Mature leaf	Whole leaf	Total	cytosol, mitochondrion matrix, stroma (photosynthetic cells)	Arabidopsis thaliana	21-day-old plants.
thiamine diphosphate	TPP	422.288	http://chlorokb.fr/simpleMol/thiamine diphosphate	http://www.genome.jp/dbget-bin/www_bget?C00068	http://www.ebi.ac.uk/chebi/advancedSearchFT.do?searchString=9532	https://metacyc.org/compound?orgid=META&id=THIAMINE-PYROPHOSPHATE		https://pubchem.ncbi.nlm.nih.gov/summary/summary.cgi?cid=1132	InChI=1S/C12H18N4O7P2S/c1-8-11(3-4-22-25(20,21)23-24(17,18)19)26-7-16(8)6-10-5-14-9(2)15-12(10)13/h5,7H,3-4,6H2,1-2H3,(H4-,13,14,15,17,18,19,20,21)/p-2	Cc1c(CCOP([O-])(=O)OP(O)([O-])=O)sc[n+]1Cc1cnc(C)nc1N,Cc1c(CCOP([O-])(=O)OP(O)([O-])=O)sc[n+]1Cc1cnc(C)nc1N		https://www.ncbi.nlm.nih.gov/pubmed/23755056		6150		picomol/g FW	Young leaf	Whole leaf	Total	cytosol, mitochondrion matrix, stroma (photosynthetic cells)	Arabidopsis thaliana	11-day-old plants; MS medium.
thiamine diphosphate	TPP	422.288	http://chlorokb.fr/simpleMol/thiamine diphosphate	http://www.genome.jp/dbget-bin/www_bget?C00068	http://www.ebi.ac.uk/chebi/advancedSearchFT.do?searchString=9532	https://metacyc.org/compound?orgid=META&id=THIAMINE-PYROPHOSPHATE		https://pubchem.ncbi.nlm.nih.gov/summary/summary.cgi?cid=1132	InChI=1S/C12H18N4O7P2S/c1-8-11(3-4-22-25(20,21)23-24(17,18)19)26-7-16(8)6-10-5-14-9(2)15-12(10)13/h5,7H,3-4,6H2,1-2H3,(H4-,13,14,15,17,18,19,20,21)/p-2	Cc1c(CCOP([O-])(=O)OP(O)([O-])=O)sc[n+]1Cc1cnc(C)nc1N,Cc1c(CCOP([O-])(=O)OP(O)([O-])=O)sc[n+]1Cc1cnc(C)nc1N		https://www.ncbi.nlm.nih.gov/pubmed/26454882		1		nanomol/g FW	Leaf	Whole leaf	Total	cytosol, mitochondrion matrix, stroma (photosynthetic cells)	Arabidopsis thaliana	Plants grown on soil.
thiamine diphosphate	TPP	422.288	http://chlorokb.fr/simpleMol/thiamine diphosphate	http://www.genome.jp/dbget-bin/www_bget?C00068	http://www.ebi.ac.uk/chebi/advancedSearchFT.do?searchString=9532	https://metacyc.org/compound?orgid=META&id=THIAMINE-PYROPHOSPHATE		https://pubchem.ncbi.nlm.nih.gov/summary/summary.cgi?cid=1132	InChI=1S/C12H18N4O7P2S/c1-8-11(3-4-22-25(20,21)23-24(17,18)19)26-7-16(8)6-10-5-14-9(2)15-12(10)13/h5,7H,3-4,6H2,1-2H3,(H4-,13,14,15,17,18,19,20,21)/p-2	Cc1c(CCOP([O-])(=O)OP(O)([O-])=O)sc[n+]1Cc1cnc(C)nc1N,Cc1c(CCOP([O-])(=O)OP(O)([O-])=O)sc[n+]1Cc1cnc(C)nc1N		https://www.ncbi.nlm.nih.gov/pubmed/32372067		1.5		nanomol/g FW	Seedling	Whole leaf	Total	cytosol, mitochondrion matrix, stroma (photosynthetic cells)	Arabidopsis thaliana	The unit in Fig2b of this reference is micromol/g FW. The 1000-fold difference in TPP abundance compared with other works suggest this is a typo. We considered unit was nmol/g FW
thiamine diphosphate	TPP	422.288	http://chlorokb.fr/simpleMol/thiamine diphosphate	http://www.genome.jp/dbget-bin/www_bget?C00068	http://www.ebi.ac.uk/chebi/advancedSearchFT.do?searchString=9532	https://metacyc.org/compound?orgid=META&id=THIAMINE-PYROPHOSPHATE		https://pubchem.ncbi.nlm.nih.gov/summary/summary.cgi?cid=1132	InChI=1S/C12H18N4O7P2S/c1-8-11(3-4-22-25(20,21)23-24(17,18)19)26-7-16(8)6-10-5-14-9(2)15-12(10)13/h5,7H,3-4,6H2,1-2H3,(H4-,13,14,15,17,18,19,20,21)/p-2	Cc1c(CCOP([O-])(=O)OP(O)([O-])=O)sc[n+]1Cc1cnc(C)nc1N,Cc1c(CCOP([O-])(=O)OP(O)([O-])=O)sc[n+]1Cc1cnc(C)nc1N		https://www.ncbi.nlm.nih.gov/pubmed/26454882		4.6		nanomol/mg chlorophyll	Leaf	Stroma	Total	stroma of isolated chloroplasts (per mg chl unit)	Arabidopsis thaliana	Original value is 0,25 nanomol/mg protein. Conversion assumes 18,4 mg protein per mg chlorophyll (see Lilley 1975, New Phytol, vol 75, pp1-10)
thiosulfate	S2O3-2	113.126	http://chlorokb.fr/simpleMol/thiosulfate	http://www.genome.jp/dbget-bin/www_bget?C00320	http://www.ebi.ac.uk/chebi/advancedSearchFT.do?searchString=16094	https://metacyc.org/compound?orgid=META&id=S2O3		https://pubchem.ncbi.nlm.nih.gov/summary/summary.cgi?cid=1084	InChI=1S/H2O3S2/c1-5(2,3)4/h(H2,1,2,3,4)/p-1	[O-]S(S)(=O)=O		https://www.ncbi.nlm.nih.gov/pubmed/12492831		8		nanomol/g FW	Mature leaf	Whole leaf	Total	photosynthetic cells, all subcellular compartments	Arabidopsis thaliana	shoot of 20-day-old plants
trans-neoxanthin	none	600.88	http://chlorokb.fr/simpleMol/trans-neoxanthin	http://www.genome.jp/dbget-bin/www_bget?C08606	http://www.ebi.ac.uk/chebi/advancedSearchFT.do?searchString=32446	https://metacyc.org/compound?orgid=META&id=CPD1F-135	30743-41-0	https://pubchem.ncbi.nlm.nih.gov/summary/summary.cgi?cid=5281247	InChI=1S/C40H56O4/c1-29(17-13-19-31(3)21-22-35-36(5,6)25-33(41)27-38(35,9)43)15-11-12-16-30(2)18-14-20-32(4)23-24-40-37(7,8)26-34(42)28-39(40,10)44-40/h11-21,23-24,33-34,41-43H,25-28H2,1-10H3/b12-11+,17-13+,18-14+,24-23+,29-15+,30-16+,31-19+,32-20+/t22-,33-,34-,38+,39+,40-/m0/s1	C\C(\C=C\C=C(/C)\C=C\[C@@]12O[C@]1(C)C[C@@H](O)CC2(C)C)=C/C=C/C=C(\C)/C=C/C=C(\C)C=[C@]=C1C(C)(C)C[C@H](O)C[C@@]1(C)O	https://lipidmaps.org/databases/lmsd/LMPR01070290?LMID=LMPR01070290	https://www.ncbi.nlm.nih.gov/pubmed/16890225	46		43	millimol/mol chlorophyll (a+b)	Mature leaf	Chloroplast	Total	chloroplast envelope membrane	Arabidopsis thaliana	Plants grown at 30 microE/m2/s for 35 days were dark-adapted for 2 h or treated for 45 min with high intensity light (1200 microE/m2/s for 45 min, RT).
trans-neoxanthin	none	600.88	http://chlorokb.fr/simpleMol/trans-neoxanthin	http://www.genome.jp/dbget-bin/www_bget?C08606	http://www.ebi.ac.uk/chebi/advancedSearchFT.do?searchString=32446	https://metacyc.org/compound?orgid=META&id=CPD1F-135	30743-41-0	https://pubchem.ncbi.nlm.nih.gov/summary/summary.cgi?cid=5281247	InChI=1S/C40H56O4/c1-29(17-13-19-31(3)21-22-35-36(5,6)25-33(41)27-38(35,9)43)15-11-12-16-30(2)18-14-20-32(4)23-24-40-37(7,8)26-34(42)28-39(40,10)44-40/h11-21,23-24,33-34,41-43H,25-28H2,1-10H3/b12-11+,17-13+,18-14+,24-23+,29-15+,30-16+,31-19+,32-20+/t22-,33-,34-,38+,39+,40-/m0/s1	C\C(\C=C\C=C(/C)\C=C\[C@@]12O[C@]1(C)C[C@@H](O)CC2(C)C)=C/C=C/C=C(\C)/C=C/C=C(\C)C=[C@]=C1C(C)(C)C[C@H](O)C[C@@]1(C)O	https://lipidmaps.org/databases/lmsd/LMPR01070290?LMID=LMPR01070290	https://www.ncbi.nlm.nih.gov/pubmed/16492736		32.5		millimol/mol chlorophyll (a+b)	Mature leaf	Chloroplast	Total	chloroplast envelope membrane	Arabidopsis thaliana	Plants were grown under a 12-h photoperiod (100–120 micromol/m2/s; 22°C) and 18°C at night.
UDP	none	401.14	http://chlorokb.fr/simpleMol/UDP	http://www.genome.jp/dbget-bin/www_bget?C00015	http://www.ebi.ac.uk/chebi/advancedSearchFT.do?searchString=17659	https://metacyc.org/compound?orgid=META&id=UDP	58-98-0	https://pubchem.ncbi.nlm.nih.gov/summary/summary.cgi?cid=6031	InChI=1S/C9H14N2O12P2/c12-5-1-2-11(9(15)10-5)8-7(14)6(13)4(22-8)3-21-25(19,20)23-24(16,17)18/h1-2,4,6-8,13-14H,3H2,(H,19,20)(H,10,12,15)(H2,16,17,18)/p-3/t4-,6-,7-,8-/m1/s1	O[C@H]1[C@@H](O)[C@@H](O[C@@H]1COP([O-])(=O)OP([O-])([O-])=O)n1ccc(=O)[nH]c1=O		https://www.ncbi.nlm.nih.gov/pubmed/21599668		50.7		nanomol/g FW	Mature leaf	Whole leaf	Total	cytoplasm excluding vacuole (photosynthetic cells)	Arabidopsis thaliana	10-wk-old soil-grown A. thaliana plants
UDP-α-D-galactose	none	564.289	http://chlorokb.fr/simpleMol/UDP-alpha-D-galactose	http://www.genome.jp/dbget-bin/www_bget?C00052	http://www.ebi.ac.uk/chebi/advancedSearchFT.do?searchString=67119	https://metacyc.org/compound?orgid=META&id=CPD-14553	2956-16-3	https://pubchem.ncbi.nlm.nih.gov/summary/summary.cgi?cid=23724458	InChI=1S/C15H24N2O17P2/c18-3-5-8(20)10(22)12(24)14(32-5)33-36(28,29)34-35(26,27)30-4-6-9(21)11(23)13(31-6)17-2-1-7(19)16-15(17)25/h1-2,5-6,8-14,18,20-24H,3-4H2,(H,26,27)(H,28,29)(H,16,19,25)/p-2/t5-,6-,8+,9-,10+,11-,12-,13-,14-/m1/s1	OC[C@H]1O[C@H](OP([O-])(=O)OP([O-])(=O)OC[C@H]2O[C@H]([C@H](O)[C@@H]2O)n2ccc(=O)[nH]c2=O)[C@H](O)[C@@H](O)[C@H]1O		https://www.ncbi.nlm.nih.gov/pubmed/9681006		13.5		nanomol/g FW	Leaf	Whole leaf	Total	cytosol (photosynthetic cells)	Arabidopsis thaliana	none
UDP-α-D-galactose	none	564.289	http://chlorokb.fr/simpleMol/UDP-alpha-D-galactose	http://www.genome.jp/dbget-bin/www_bget?C00052	http://www.ebi.ac.uk/chebi/advancedSearchFT.do?searchString=67119	https://metacyc.org/compound?orgid=META&id=CPD-14553	2956-16-3	https://pubchem.ncbi.nlm.nih.gov/summary/summary.cgi?cid=23724458	InChI=1S/C15H24N2O17P2/c18-3-5-8(20)10(22)12(24)14(32-5)33-36(28,29)34-35(26,27)30-4-6-9(21)11(23)13(31-6)17-2-1-7(19)16-15(17)25/h1-2,5-6,8-14,18,20-24H,3-4H2,(H,26,27)(H,28,29)(H,16,19,25)/p-2/t5-,6-,8+,9-,10+,11-,12-,13-,14-/m1/s1	OC[C@H]1O[C@H](OP([O-])(=O)OP([O-])(=O)OC[C@H]2O[C@H]([C@H](O)[C@@H]2O)n2ccc(=O)[nH]c2=O)[C@H](O)[C@@H](O)[C@H]1O		https://www.ncbi.nlm.nih.gov/pubmed/24299991		11.82		nanomol/g FW	Mature leaf	Whole leaf	n.d.	cytosol (photosynthetic cells)	Arabidopsis thaliana	Arabidopsis thaliana (Col-0) plants were grown with a 16 h photoperiod at 22 degree C with 90 µmol /m2/s illumination intensity during the day period. Arabidopsis rosettes from 4-week-old plants.
UDP-α-D-glucose	none	564.289	http://chlorokb.fr/simpleMol/UDP-alpha-D-glucose	http://www.genome.jp/dbget-bin/www_bget?C00029	http://www.ebi.ac.uk/chebi/advancedSearchFT.do?searchString=46229	https://metacyc.org/compound?orgid=META&id=CPD-12575	133-89-1	https://pubchem.ncbi.nlm.nih.gov/summary/summary.cgi?cid=8629	InChI=1S/C15H24N2O17P2/c18-3-5-8(20)10(22)12(24)14(32-5)33-36(28,29)34-35(26,27)30-4-6-9(21)11(23)13(31-6)17-2-1-7(19)16-15(17)25/h1-2,5-6,8-14,18,20-24H,3-4H2,(H,26,27)(H,28,29)(H,16,19,25)/p-2/t5-,6-,8-,9-,10+,11-,12-,13-,14-/m1/s1	OC[C@H]1O[C@H](OP([O-])(=O)OP([O-])(=O)OC[C@H]2O[C@H]([C@H](O)[C@@H]2O)n2ccc(=O)[nH]c2=O)[C@H](O)[C@@H](O)[C@@H]1O		https://www.ncbi.nlm.nih.gov/pubmed/21599668		45.8		nanomol/g FW	Mature leaf	Whole leaf	Total	cytosol (photosynthetic cells)	Arabidopsis thaliana	10-wk-old soil-grown A. thaliana plants
UDP-α-D-glucose	none	564.289	http://chlorokb.fr/simpleMol/UDP-alpha-D-glucose	http://www.genome.jp/dbget-bin/www_bget?C00029	http://www.ebi.ac.uk/chebi/advancedSearchFT.do?searchString=46229	https://metacyc.org/compound?orgid=META&id=CPD-12575	133-89-1	https://pubchem.ncbi.nlm.nih.gov/summary/summary.cgi?cid=8629	InChI=1S/C15H24N2O17P2/c18-3-5-8(20)10(22)12(24)14(32-5)33-36(28,29)34-35(26,27)30-4-6-9(21)11(23)13(31-6)17-2-1-7(19)16-15(17)25/h1-2,5-6,8-14,18,20-24H,3-4H2,(H,26,27)(H,28,29)(H,16,19,25)/p-2/t5-,6-,8-,9-,10+,11-,12-,13-,14-/m1/s1	OC[C@H]1O[C@H](OP([O-])(=O)OP([O-])(=O)OC[C@H]2O[C@H]([C@H](O)[C@@H]2O)n2ccc(=O)[nH]c2=O)[C@H](O)[C@@H](O)[C@@H]1O		https://www.ncbi.nlm.nih.gov/pubmed/9681006		52.6		nanomol/g FW	Leaf	Whole leaf	Total	cytosol (photosynthetic cells)	Arabidopsis thaliana	none
UDP-α-D-glucose	none	564.289	http://chlorokb.fr/simpleMol/UDP-alpha-D-glucose	http://www.genome.jp/dbget-bin/www_bget?C00029	http://www.ebi.ac.uk/chebi/advancedSearchFT.do?searchString=46229	https://metacyc.org/compound?orgid=META&id=CPD-12575	133-89-1	https://pubchem.ncbi.nlm.nih.gov/summary/summary.cgi?cid=8629	InChI=1S/C15H24N2O17P2/c18-3-5-8(20)10(22)12(24)14(32-5)33-36(28,29)34-35(26,27)30-4-6-9(21)11(23)13(31-6)17-2-1-7(19)16-15(17)25/h1-2,5-6,8-14,18,20-24H,3-4H2,(H,26,27)(H,28,29)(H,16,19,25)/p-2/t5-,6-,8-,9-,10+,11-,12-,13-,14-/m1/s1	OC[C@H]1O[C@H](OP([O-])(=O)OP([O-])(=O)OC[C@H]2O[C@H]([C@H](O)[C@@H]2O)n2ccc(=O)[nH]c2=O)[C@H](O)[C@@H](O)[C@@H]1O		https://www.ncbi.nlm.nih.gov/pubmed/16551270	25		60	nanomol/g FW	Young leaf	Whole leaf	Total	cytosol (photosynthetic cells)	Arabidopsis thaliana	Seedlings were grown axenically for 7 days under continuous light in sucrose-containing liquid medium then starved for 2 days in sucrose-free medium.
UDP-α-D-glucose	none	564.289	http://chlorokb.fr/simpleMol/UDP-alpha-D-glucose	http://www.genome.jp/dbget-bin/www_bget?C00029	http://www.ebi.ac.uk/chebi/advancedSearchFT.do?searchString=46229	https://metacyc.org/compound?orgid=META&id=CPD-12575	133-89-1	https://pubchem.ncbi.nlm.nih.gov/summary/summary.cgi?cid=8629	InChI=1S/C15H24N2O17P2/c18-3-5-8(20)10(22)12(24)14(32-5)33-36(28,29)34-35(26,27)30-4-6-9(21)11(23)13(31-6)17-2-1-7(19)16-15(17)25/h1-2,5-6,8-14,18,20-24H,3-4H2,(H,26,27)(H,28,29)(H,16,19,25)/p-2/t5-,6-,8-,9-,10+,11-,12-,13-,14-/m1/s1	OC[C@H]1O[C@H](OP([O-])(=O)OP([O-])(=O)OC[C@H]2O[C@H]([C@H](O)[C@@H]2O)n2ccc(=O)[nH]c2=O)[C@H](O)[C@@H](O)[C@@H]1O		https://www.ncbi.nlm.nih.gov/pubmed/23952675		105		nanomol/g FW	Rosette	Whole leaf	Total	cytosol (photosynthetic cells)	Arabidopsis thaliana	none
UDP-α-D-glucose	none	564.289	http://chlorokb.fr/simpleMol/UDP-alpha-D-glucose	http://www.genome.jp/dbget-bin/www_bget?C00029	http://www.ebi.ac.uk/chebi/advancedSearchFT.do?searchString=46229	https://metacyc.org/compound?orgid=META&id=CPD-12575	133-89-1	https://pubchem.ncbi.nlm.nih.gov/summary/summary.cgi?cid=8629	InChI=1S/C15H24N2O17P2/c18-3-5-8(20)10(22)12(24)14(32-5)33-36(28,29)34-35(26,27)30-4-6-9(21)11(23)13(31-6)17-2-1-7(19)16-15(17)25/h1-2,5-6,8-14,18,20-24H,3-4H2,(H,26,27)(H,28,29)(H,16,19,25)/p-2/t5-,6-,8-,9-,10+,11-,12-,13-,14-/m1/s1	OC[C@H]1O[C@H](OP([O-])(=O)OP([O-])(=O)OC[C@H]2O[C@H]([C@H](O)[C@@H]2O)n2ccc(=O)[nH]c2=O)[C@H](O)[C@@H](O)[C@@H]1O		https://www.ncbi.nlm.nih.gov/pubmed/24994761		27.5		nanomol/g FW	Mature leaf	Whole leaf	Total	cytosol (photosynthetic cells)	Arabidopsis thaliana	6-week-old plants in the light 5 h into the photoperiod
UDP-α-D-glucose	none	564.289	http://chlorokb.fr/simpleMol/UDP-alpha-D-glucose	http://www.genome.jp/dbget-bin/www_bget?C00029	http://www.ebi.ac.uk/chebi/advancedSearchFT.do?searchString=46229	https://metacyc.org/compound?orgid=META&id=CPD-12575	133-89-1	https://pubchem.ncbi.nlm.nih.gov/summary/summary.cgi?cid=8629	InChI=1S/C15H24N2O17P2/c18-3-5-8(20)10(22)12(24)14(32-5)33-36(28,29)34-35(26,27)30-4-6-9(21)11(23)13(31-6)17-2-1-7(19)16-15(17)25/h1-2,5-6,8-14,18,20-24H,3-4H2,(H,26,27)(H,28,29)(H,16,19,25)/p-2/t5-,6-,8-,9-,10+,11-,12-,13-,14-/m1/s1	OC[C@H]1O[C@H](OP([O-])(=O)OP([O-])(=O)OC[C@H]2O[C@H]([C@H](O)[C@@H]2O)n2ccc(=O)[nH]c2=O)[C@H](O)[C@@H](O)[C@@H]1O		https://www.ncbi.nlm.nih.gov/pubmed/24299991		41.74		nanomol/g FW	Mature leaf	Whole leaf	Total	cytosol (photosynthetic cells)	Arabidopsis thaliana	Arabidopsis thaliana (Col-0) plants were grown with a 16 h photoperiod at 22 degree C with 90 µmol /m2/s illumination intensity during the day period. Arabidopsis rosettes from 4-week-old plants.
UMP	UMP	322.168	http://chlorokb.fr/simpleMol/UMP	http://www.genome.jp/dbget-bin/www_bget?C00105	http://www.ebi.ac.uk/chebi/advancedSearchFT.do?searchString=16695	https://metacyc.org/compound?orgid=META&id=UMP	58-97-9	https://pubchem.ncbi.nlm.nih.gov/summary/summary.cgi?cid=6030	InChI=1S/C9H13N2O9P/c12-5-1-2-11(9(15)10-5)8-7(14)6(13)4(20-8)3-19-21(16,17)18/h1-2,4,6-8,13-14H,3H2,(H,10,12,15)(H2,16,17,18)/p-2/t4-,6-,7-,8-/m1/s1	O[C@H]1[C@@H](O)[C@@H](O[C@@H]1COP([O-])([O-])=O)n1ccc(=O)[nH]c1=O		https://www.ncbi.nlm.nih.gov/pubmed/21599668		11.4		nanomol/g FW	Mature leaf	Whole leaf	Total	cytoplasm excluding vacuole (photosynthetic cells)	Arabidopsis thaliana	10-wk-old soil-grown A. thaliana plants
uracil	none	112.088	http://chlorokb.fr/simpleMol/uracil	http://www.genome.jp/dbget-bin/www_bget?C00106	http://www.ebi.ac.uk/chebi/advancedSearchFT.do?searchString=17568	https://metacyc.org/compound?orgid=META&id=URACIL	66-22-8	https://pubchem.ncbi.nlm.nih.gov/summary/summary.cgi?cid=1174	InChI=1S/C4H4N2O2/c7-3-1-2-5-4(8)6-3/h1-2H,(H2,5,6,7,8)	O=c1cc[nH]c(=O)[nH]1		https://www.ncbi.nlm.nih.gov/pubmed/21599668		0.9		nanomol/g FW	Mature leaf	Whole leaf	Total	photosynthetic cells, all subcellular compartments	Arabidopsis thaliana	10-wk-old soil-grown A. thaliana plants
uridine	none	244.204	http://chlorokb.fr/simpleMol/uridine	http://www.genome.jp/dbget-bin/www_bget?C00299	http://www.ebi.ac.uk/chebi/advancedSearchFT.do?searchString=16704	https://metacyc.org/compound?orgid=META&id=URIDINE	58-96-8	https://pubchem.ncbi.nlm.nih.gov/summary/summary.cgi?cid=6029	InChI=1S/C9H12N2O6/c12-3-4-6(14)7(15)8(17-4)11-2-1-5(13)10-9(11)16/h1-2,4,6-8,12,14-15H,3H2,(H,10,13,16)/t4-,6-,7-,8-/m1/s1	OC[C@H]1O[C@H]([C@H](O)[C@@H]1O)n1ccc(=O)[nH]c1=O		https://www.ncbi.nlm.nih.gov/pubmed/21599668		5.1		nanomol/g FW	Mature leaf	Whole leaf	Total	photosynthetic cells, all subcellular compartments	Arabidopsis thaliana	10-wk-old soil-grown A. thaliana plants
uridine	none	244.204	http://chlorokb.fr/simpleMol/uridine	http://www.genome.jp/dbget-bin/www_bget?C00299	http://www.ebi.ac.uk/chebi/advancedSearchFT.do?searchString=16704	https://metacyc.org/compound?orgid=META&id=URIDINE	58-96-8	https://pubchem.ncbi.nlm.nih.gov/summary/summary.cgi?cid=6029	InChI=1S/C9H12N2O6/c12-3-4-6(14)7(15)8(17-4)11-2-1-5(13)10-9(11)16/h1-2,4,6-8,12,14-15H,3H2,(H,10,13,16)/t4-,6-,7-,8-/m1/s1	OC[C@H]1O[C@H]([C@H](O)[C@@H]1O)n1ccc(=O)[nH]c1=O		https://www.ncbi.nlm.nih.gov/pubmed/30787180		60		nanomol/g FW	Rosette	Whole leaf	Total	photosynthetic cells, all subcellular compartments	Arabidopsis thaliana	3 week-old rosettes
UTP	none	480.112	http://chlorokb.fr/simpleMol/UTP	http://www.genome.jp/dbget-bin/www_bget?C00075	http://www.ebi.ac.uk/chebi/advancedSearchFT.do?searchString=15713	https://metacyc.org/compound?orgid=META&id=UTP	63-39-8	https://pubchem.ncbi.nlm.nih.gov/summary/summary.cgi?cid=6133	InChI=1S/C9H15N2O15P3/c12-5-1-2-11(9(15)10-5)8-7(14)6(13)4(24-8)3-23-28(19,20)26-29(21,22)25-27(16,17)18/h1-2,4,6-8,13-14H,3H2,(H,19,20)(H,21,22)(H,10,12,15)(H2,16,17,18)/p-4/t4-,6-,7-,8-/m1/s1	O[C@H]1[C@@H](O)[C@@H](O[C@@H]1COP([O-])(=O)OP([O-])(=O)OP([O-])([O-])=O)n1ccc(=O)[nH]c1=O		https://www.ncbi.nlm.nih.gov/pubmed/21599668		13.5		nanomol/g FW	Mature leaf	Whole leaf	Total	cytoplasm excluding vacuole (photosynthetic cells)	Arabidopsis thaliana	10-wk-old soil-grown A. thaliana plants
violaxanthin	none	600.88	http://chlorokb.fr/simpleMol/violaxanthin	http://www.genome.jp/dbget-bin/www_bget?C08614	http://www.ebi.ac.uk/chebi/advancedSearchFT.do?searchString=35288	https://metacyc.org/compound?orgid=META&id=CPD1F-133	126-29-4	https://pubchem.ncbi.nlm.nih.gov/summary/summary.cgi?cid=448438	InChI=1S/C40H56O4/c1-29(17-13-19-31(3)21-23-39-35(5,6)25-33(41)27-37(39,9)43-39)15-11-12-16-30(2)18-14-20-32(4)22-24-40-36(7,8)26-34(42)28-38(40,10)44-40/h11-24,33-34,41-42H,25-28H2,1-10H3/b12-11+,17-13+,18-14+,23-21+,24-22+,29-15+,30-16+,31-19+,32-20+/t33-,34-,37+,38+,39-,40-/m0/s1	C\C(\C=C\C=C(/C)\C=C\[C@@]12O[C@]1(C)C[C@@H](O)CC2(C)C)=C/C=C/C=C(\C)/C=C/C=C(\C)/C=C/[C@@]12O[C@]1(C)C[C@@H](O)CC2(C)C	https://lipidmaps.org/databases/lmsd/LMPR01070282?LMID=LMPR01070282	https://www.ncbi.nlm.nih.gov/pubmed/16890225	34		13	millimol/mol chlorophyll (a+b)	Mature leaf	Whole leaf	Total	thylakoid membranes	Arabidopsis thaliana	Plants grown at 30 microE/m2/s for 35 days were dark-adapted for 2 h or treated for 45 min with high intensity light (1200 microE/m2/s for 45 min, RT).
zeaxanthin	none	568.881	http://chlorokb.fr/simpleMol/zeaxanthin	http://www.genome.jp/dbget-bin/www_bget?C06098	http://www.ebi.ac.uk/chebi/advancedSearchFT.do?searchString=27547	https://metacyc.org/compound?orgid=META&id=CPD1F-130	144-68-3	https://pubchem.ncbi.nlm.nih.gov/summary/summary.cgi?cid=5280899	InChI=1S/C40H56O2/c1-29(17-13-19-31(3)21-23-37-33(5)25-35(41)27-39(37,7)8)15-11-12-16-30(2)18-14-20-32(4)22-24-38-34(6)26-36(42)28-40(38,9)10/h11-24,35-36,41-42H,25-28H2,1-10H3/b12-11+,17-13+,18-14+,23-21+,24-22+,29-15+,30-16+,31-19+,32-20+/t35-,36-/m1/s1	C\C(\C=C\C=C(/C)\C=C\C1=C(C)C[C@@H](O)CC1(C)C)=C/C=C/C=C(\C)/C=C/C=C(\C)/C=C/C1=C(C)C[C@@H](O)CC1(C)C	https://lipidmaps.org/databases/lmsd/LMPR01070261?LMID=LMPR01070261	https://www.ncbi.nlm.nih.gov/pubmed/9668132	1.9		27.2	millimol/mol chlorophyll a	Mature leaf	Whole leaf	Total	thylakoid membranes	Arabidopsis thaliana	before or after exposure to high light (HL, 2000 micromol photons/m2/sec) for 30 min.
zeaxanthin	none	568.881	http://chlorokb.fr/simpleMol/zeaxanthin	http://www.genome.jp/dbget-bin/www_bget?C06098	http://www.ebi.ac.uk/chebi/advancedSearchFT.do?searchString=27547	https://metacyc.org/compound?orgid=META&id=CPD1F-130	144-68-3	https://pubchem.ncbi.nlm.nih.gov/summary/summary.cgi?cid=5280899	InChI=1S/C40H56O2/c1-29(17-13-19-31(3)21-23-37-33(5)25-35(41)27-39(37,7)8)15-11-12-16-30(2)18-14-20-32(4)22-24-38-34(6)26-36(42)28-40(38,9)10/h11-24,35-36,41-42H,25-28H2,1-10H3/b12-11+,17-13+,18-14+,23-21+,24-22+,29-15+,30-16+,31-19+,32-20+/t35-,36-/m1/s1	C\C(\C=C\C=C(/C)\C=C\C1=C(C)C[C@@H](O)CC1(C)C)=C/C=C/C=C(\C)/C=C/C=C(\C)/C=C/C1=C(C)C[C@@H](O)CC1(C)C	https://lipidmaps.org/databases/lmsd/LMPR01070261?LMID=LMPR01070261	https://www.ncbi.nlm.nih.gov/pubmed/16890225	0		24	millimol/mol chlorophyll (a+b)	Mature leaf	Whole leaf	Total	thylakoid membranes	Arabidopsis thaliana	Plants grown at 30 microE/m2/s for 35 days were dark-adapted for 2 h or treated for 450 with high intensity light (undetectable in dark adapted plants)
zeinoxanthin	none	552.882	http://chlorokb.fr/simpleMol/zeinoxanthin	http://www.genome.jp/dbget-bin/www_bget?C08590	http://www.ebi.ac.uk/chebi/advancedSearchFT.do?searchString=65244	https://metacyc.org/compound?orgid=META&id=CPD-5661	24480-38-4	https://pubchem.ncbi.nlm.nih.gov/summary/summary.cgi?cid=5281234	InChI=1S/C40H56O/c1-30(18-13-20-32(3)23-25-37-34(5)22-15-27-39(37,7)8)16-11-12-17-31(2)19-14-21-33(4)24-26-38-35(6)28-36(41)29-40(38,9)10/h11-14,16-26,36-37,41H,15,27-29H2,1-10H3/b12-11+,18-13+,19-14+,25-23+,26-24+,30-16+,31-17+,32-20+,33-21+/t36-,37+/m1/s1	C\C(\C=C\C=C(/C)\C=C\[C@H]1C(C)=CCCC1(C)C)=C/C=C/C=C(\C)/C=C/C=C(\C)/C=C/C1=C(C)C[C@@H](O)CC1(C)C	https://lipidmaps.org/databases/lmsd/LMPR01070268?LMID=LMPR01070268	https://www.ncbi.nlm.nih.gov/pubmed/16492736		0.7		millimol/mol chlorophyll (a+b)	Mature leaf	Whole leaf	Total	thylakoid membranes	Arabidopsis thaliana	Plants were grown under a 12-h photoperiod (100–120 micromol/m2/s; 22°C) and 18°C at night.
L-tyrosine	tyr	181.191	http://chlorokb.fr/simpleMol/L-tyrosine	http://www.genome.jp/dbget-bin/www_bget?C00082	http://www.ebi.ac.uk/chebi/advancedSearchFT.do?searchString=17895	https://metacyc.org/compound?orgid=META&id=TYR	60-18-4	https://pubchem.ncbi.nlm.nih.gov/summary/summary.cgi?cid=6057	InChI=1S/C9H11NO3/c10-8(9(12)13)5-6-1-3-7(11)4-2-6/h1-4,8,11H,5,10H2,(H,12,13)/t8-/m0/s1	[NH3+][C@@H](Cc1ccc(O)cc1)C([O-])=O		https://www.ncbi.nlm.nih.gov/pubmed/18162591		0.14		nanomol/mg DW	Rosette	Whole leaf	Free	photosynthetic cells, all subcellular compartments	Arabidopsis thaliana	none
L-tyrosine	tyr	181.191	http://chlorokb.fr/simpleMol/L-tyrosine	http://www.genome.jp/dbget-bin/www_bget?C00082	http://www.ebi.ac.uk/chebi/advancedSearchFT.do?searchString=17895	https://metacyc.org/compound?orgid=META&id=TYR	60-18-4	https://pubchem.ncbi.nlm.nih.gov/summary/summary.cgi?cid=6057	InChI=1S/C9H11NO3/c10-8(9(12)13)5-6-1-3-7(11)4-2-6/h1-4,8,11H,5,10H2,(H,12,13)/t8-/m0/s1	[NH3+][C@@H](Cc1ccc(O)cc1)C([O-])=O		https://www.ncbi.nlm.nih.gov/pubmed/24223944	6		12	nanomol/g FW	Rosette	Whole leaf	Free	photosynthetic cells, all subcellular compartments	Arabidopsis thaliana	plants grown at 21°C (6) and 4°C (12).
L-tyrosine	tyr	181.191	http://chlorokb.fr/simpleMol/L-tyrosine	http://www.genome.jp/dbget-bin/www_bget?C00082	http://www.ebi.ac.uk/chebi/advancedSearchFT.do?searchString=17895	https://metacyc.org/compound?orgid=META&id=TYR	60-18-4	https://pubchem.ncbi.nlm.nih.gov/summary/summary.cgi?cid=6057	InChI=1S/C9H11NO3/c10-8(9(12)13)5-6-1-3-7(11)4-2-6/h1-4,8,11H,5,10H2,(H,12,13)/t8-/m0/s1	[NH3+][C@@H](Cc1ccc(O)cc1)C([O-])=O		https://www.ncbi.nlm.nih.gov/pubmed/14617088	9		9	nanomol/g FW	Rosette	Whole leaf	Free	photosynthetic cells, all subcellular compartments	Arabidopsis thaliana	light versus dark
L-phenylalanine	phe	165.191	http://chlorokb.fr/simpleMol/L-phenylalanine	http://www.genome.jp/dbget-bin/www_bget?C00079	http://www.ebi.ac.uk/chebi/advancedSearchFT.do?searchString=17295	https://metacyc.org/compound?orgid=META&id=PHE	63-91-2	https://pubchem.ncbi.nlm.nih.gov/summary/summary.cgi?cid=6140	InChI=1S/C9H11NO2/c10-8(9(11)12)6-7-4-2-1-3-5-7/h1-5,8H,6,10H2,(H,11,12)/t8-/m0/s1	[NH3+][C@@H](Cc1ccccc1)C([O-])=O		https://www.ncbi.nlm.nih.gov/pubmed/18162591		0.38		nanomol/mg DW	Rosette	Whole leaf	Free	photosynthetic cells, all subcellular compartments	Arabidopsis thaliana	none
L-phenylalanine	phe	165.191	http://chlorokb.fr/simpleMol/L-phenylalanine	http://www.genome.jp/dbget-bin/www_bget?C00079	http://www.ebi.ac.uk/chebi/advancedSearchFT.do?searchString=17295	https://metacyc.org/compound?orgid=META&id=PHE	63-91-2	https://pubchem.ncbi.nlm.nih.gov/summary/summary.cgi?cid=6140	InChI=1S/C9H11NO2/c10-8(9(11)12)6-7-4-2-1-3-5-7/h1-5,8H,6,10H2,(H,11,12)/t8-/m0/s1	[NH3+][C@@H](Cc1ccccc1)C([O-])=O		https://www.ncbi.nlm.nih.gov/pubmed/24223944	47		113	nanomol/g FW	Rosette	Whole leaf	Free	photosynthetic cells, all subcellular compartments	Arabidopsis thaliana	plants grown at 21°C (47) and 4°C (113).
L-phenylalanine	phe	165.191	http://chlorokb.fr/simpleMol/L-phenylalanine	http://www.genome.jp/dbget-bin/www_bget?C00079	http://www.ebi.ac.uk/chebi/advancedSearchFT.do?searchString=17295	https://metacyc.org/compound?orgid=META&id=PHE	63-91-2	https://pubchem.ncbi.nlm.nih.gov/summary/summary.cgi?cid=6140	InChI=1S/C9H11NO2/c10-8(9(11)12)6-7-4-2-1-3-5-7/h1-5,8H,6,10H2,(H,11,12)/t8-/m0/s1	[NH3+][C@@H](Cc1ccccc1)C([O-])=O		https://www.ncbi.nlm.nih.gov/pubmed/14617088	41		32	nanomol/g FW	Rosette	Whole leaf	Free	photosynthetic cells, all subcellular compartments	Arabidopsis thaliana	light versus dark
L-homoserine	none	119.12	http://chlorokb.fr/simpleMol/L-homoserine	http://www.genome.jp/dbget-bin/www_bget?C00263	http://www.ebi.ac.uk/chebi/advancedSearchFT.do?searchString=15699	https://metacyc.org/compound?orgid=META&id=HOMO-SER	672-15-1	https://pubchem.ncbi.nlm.nih.gov/summary/summary.cgi?cid=12647	InChI=1S/C4H9NO3/c5-3(1-2-6)4(7)8/h3,6H,1-2,5H2,(H,7,8)/t3-/m0/s1	[NH3+][C@@H](CCO)C([O-])=O		https://www.ncbi.nlm.nih.gov/pubmed/24223944	9		31	nanomol/g FW	Rosette	Whole leaf	Total	photosynthetic cells, all subcellular compartments	Arabidopsis thaliana	plants grown at 21°C (9) and 4°C (31).
2-phosphoglycolate	2PG	153.008	http://chlorokb.fr/simpleMol/2-phosphoglycolate	http://www.genome.jp/dbget-bin/www_bget?C00988	http://www.ebi.ac.uk/chebi/advancedSearchFT.do?searchString=17150	https://metacyc.org/compound?orgid=META&id=CPD-67		https://pubchem.ncbi.nlm.nih.gov/summary/summary.cgi?cid=529	InChI=1S/C2H5O6P/c3-2(4)1-8-9(5,6)7/h1H2,(H,3,4)(H2,5,6,7)/p-3	[O-]C(=O)COP([O-])([O-])=O		https://www.ncbi.nlm.nih.gov/pubmed/28947491		0.4		nanomol/g FW	Leaf	Whole leaf	Total	stroma (photosynthetic cells)	Arabidopsis thaliana	Low photorespiratory (high CO<SUB>2</SUB>) conditions.
2-phosphoglycolate	2PG	153.008	http://chlorokb.fr/simpleMol/2-phosphoglycolate	http://www.genome.jp/dbget-bin/www_bget?C00988	http://www.ebi.ac.uk/chebi/advancedSearchFT.do?searchString=17150	https://metacyc.org/compound?orgid=META&id=CPD-67		https://pubchem.ncbi.nlm.nih.gov/summary/summary.cgi?cid=529	InChI=1S/C2H5O6P/c3-2(4)1-8-9(5,6)7/h1H2,(H,3,4)(H2,5,6,7)/p-3	[O-]C(=O)COP([O-])([O-])=O		https://www.ncbi.nlm.nih.gov/pubmed/28947491		1.8		nanomol/g FW	Leaf	Whole leaf	Total	stroma (photosynthetic cells)	Arabidopsis thaliana	High photorespiratory (Low CO<SUB>2</SUB>) conditions
12-oxo-cis-10,15-phytodienoate	none	291.409	http://chlorokb.fr/simpleMol/12-oxo-cis-10,15-phytodienoate	http://www.genome.jp/dbget-bin/www_bget?C01226	http://www.ebi.ac.uk/chebi/advancedSearchFT.do?searchString=15560	https://metacyc.org/compound?orgid=META&id=CPD-729		https://pubchem.ncbi.nlm.nih.gov/summary/summary.cgi?cid=5280411	InChI=1S/C18H28O3/c1-2-3-7-11-16-15(13-14-17(16)19)10-8-5-4-6-9-12-18(20)21/h3,7,13-16H,2,4-6,8-12H2,1H3,(H,20,21)/p-1/b7-3-/t15-,16-/m0/s1	CC\C=C/C[C@H]1[C@@H](CCCCCCCC([O-])=O)C=CC1=O	https://lipidmaps.org/databases/lmsd/LMFA02010001?LMID=LMFA02010001	https://www.ncbi.nlm.nih.gov/pubmed/11278736		0.4		microgram/g FW	Rosette	Whole leaf	Total	chloroplast membranes (envelope and thylakoid)	Arabidopsis thaliana	Greenhouse-grown rosettes of 6–8-week-old <i>A. thaliana</i> C24 were used for all experiments. Plants were raised individually in standard soil at 18 °C (night) and 24 °C (day) between 50 and 70% relative humidity and no less than 150 mmol of photons/m2/s1. <BR>0.4 µg/g FW OPDA is esterified at position sn-1 of MGDG
12-oxo-cis-10,15-phytodienoate	none	291.409	http://chlorokb.fr/simpleMol/12-oxo-cis-10,15-phytodienoate	http://www.genome.jp/dbget-bin/www_bget?C01226	http://www.ebi.ac.uk/chebi/advancedSearchFT.do?searchString=15560	https://metacyc.org/compound?orgid=META&id=CPD-729		https://pubchem.ncbi.nlm.nih.gov/summary/summary.cgi?cid=5280411	InChI=1S/C18H28O3/c1-2-3-7-11-16-15(13-14-17(16)19)10-8-5-4-6-9-12-18(20)21/h3,7,13-16H,2,4-6,8-12H2,1H3,(H,20,21)/p-1/b7-3-/t15-,16-/m0/s1	CC\C=C/C[C@H]1[C@@H](CCCCCCCC([O-])=O)C=CC1=O	https://lipidmaps.org/databases/lmsd/LMFA02010001?LMID=LMFA02010001	https://www.ncbi.nlm.nih.gov/pubmed/12119374		1000		picomol/g FW	Mature leaf	Whole leaf	n.d.	chloroplast membranes (envelope and thylakoid)	Arabidopsis thaliana	4-week old plants
dinor-12-oxo-phytodienoate	none	263.35	http://chlorokb.fr/simpleMol/dinor-12-oxo-phytodienoate					https://pubchem.ncbi.nlm.nih.gov/summary/summary.cgi?cid=129900400	InChI=1S/C16H24O3/c1-2-3-5-9-14-13(11-12-15(14)17)8-6-4-7-10-16(18)19/h3,5,11-14H,2,4,6-10H2,1H3,(H,18,19)/p-1/b5-3-/t13-,14-/m0/s1	CCC=CCC1C(C=CC1=O)CCCCCC(=O)[O-]		https://www.ncbi.nlm.nih.gov/pubmed/9294235	19		87	nanogram/g FW	Mature leaf	Whole leaf	Total	photosynthetic cells, all subcellular compartments	Arabidopsis thaliana	Before and after wounding.
dinor-12-oxo-phytodienoate	none	263.35	http://chlorokb.fr/simpleMol/dinor-12-oxo-phytodienoate					https://pubchem.ncbi.nlm.nih.gov/summary/summary.cgi?cid=129900400	InChI=1S/C16H24O3/c1-2-3-5-9-14-13(11-12-15(14)17)8-6-4-7-10-16(18)19/h3,5,11-14H,2,4,6-10H2,1H3,(H,18,19)/p-1/b5-3-/t13-,14-/m0/s1	CCC=CCC1C(C=CC1=O)CCCCCC(=O)[O-]		https://www.ncbi.nlm.nih.gov/pubmed/12119374		80		picomol/g FW	Mature leaf	Whole leaf	n.d.	photosynthetic cells, all subcellular compartments	Arabidopsis thaliana	4-week-old plants
methylglyoxal	none	72.063	http://chlorokb.fr/simpleMol/methylglyoxal	http://www.genome.jp/dbget-bin/www_bget?C00546	http://www.ebi.ac.uk/chebi/advancedSearchFT.do?searchString=17158	https://metacyc.org/compound?orgid=META&id=METHYL-GLYOXAL	78-98-8	https://pubchem.ncbi.nlm.nih.gov/summary/summary.cgi?cid=880	InChI=1S/C3H4O2/c1-3(5)2-4/h2H,1H3	CC(=O)C=O		https://www.ncbi.nlm.nih.gov/pubmed/16176800	30		75	microMolar	Seedling	Whole leaf	Total	cytosol, stroma (all leaf cells)	Nicotiana tabacum	ten day-old seedlings
acrolein	none	56.064	http://chlorokb.fr/simpleMol/acrolein	http://www.genome.jp/dbget-bin/www_bget?C01471	http://www.ebi.ac.uk/chebi/advancedSearchFT.do?searchString=15368	https://metacyc.org/compound?orgid=META&id=ACROLEIN	107-02-8	https://pubchem.ncbi.nlm.nih.gov/summary/summary.cgi?cid=7847	InChI=1S/C3H4O/c1-2-3-4/h2-3H,1H2	C=CC=O		https://www.ncbi.nlm.nih.gov/pubmed/27718072	0.7		7	nanomol/g FW	Rosette	Whole leaf	Total	photosynthetic cells, all subcellular compartments	Arabidopsis thaliana	<i>A. thaliana</i> ecotype Columbia-0 was cultured on soil, fertilized with Hyponex, at 23 _x0003_C in a 10 h light/14 h dark regime for 4 weeks, and rosette leaves were collected.
Ca2+	none	40.08	http://chlorokb.fr/simpleMol/Ca2+	http://www.genome.jp/dbget-bin/www_bget?C00076	http://www.ebi.ac.uk/chebi/advancedSearchFT.do?searchString=29108	https://metacyc.org/compound?orgid=META&id=CA%2b2		https://pubchem.ncbi.nlm.nih.gov/summary/summary.cgi?cid=271	InChI=1S/Ca/q+2	[Ca++]		https://www.ncbi.nlm.nih.gov/pubmed/11816	100		200	nanomol/mg chlorophyll	Isolated chloroplasts	Chloroplast	Total	isolated chloroplasts (per mg chl unit)	Spinacia oleracea	A major part of this Ca2+ must be effectively bound to proteins.
Ca2+	none	40.08	http://chlorokb.fr/simpleMol/Ca2+	http://www.genome.jp/dbget-bin/www_bget?C00076	http://www.ebi.ac.uk/chebi/advancedSearchFT.do?searchString=29108	https://metacyc.org/compound?orgid=META&id=CA%2b2		https://pubchem.ncbi.nlm.nih.gov/summary/summary.cgi?cid=271	InChI=1S/Ca/q+2	[Ca++]		https://www.ncbi.nlm.nih.gov/pubmed/16945092		15100		microgram/g DW	Rosette	Whole leaf	Total	all leaf cells, all subcellular compartments	Arabidopsis thaliana	Stage 5.0
(E)-2-hexenal	none	98.144	http://chlorokb.fr/simpleMol/(E)-2-hexenal	http://www.genome.jp/dbget-bin/www_bget?C08497	http://www.ebi.ac.uk/chebi/advancedSearchFT.do?searchString=28913	https://metacyc.org/compound?orgid=META&id=TRANS-2-HEXENAL	6728-26-3	https://pubchem.ncbi.nlm.nih.gov/summary/summary.cgi?cid=5281168	InChI=1S/C6H10O/c1-2-3-4-5-6-7/h4-6H,2-3H2,1H3/b5-4+	CCC\C=C\C=O	https://lipidmaps.org/databases/lmsd/LMFA06000002?LMID=LMFA06000002	https://www.ncbi.nlm.nih.gov/pubmed/30309649		8		nanomol/g FW	Leaf	Whole leaf	Total	photosynthetic cells, all subcellular compartments	Arabidopsis thaliana	none
β-ionone	none	192.3	http://chlorokb.fr/simpleMol/beta-ionone	http://www.genome.jp/dbget-bin/www_bget?C12287	http://www.ebi.ac.uk/chebi/advancedSearchFT.do?searchString=32325	https://metacyc.org/compound?orgid=META&id=CPD-7204		https://pubchem.ncbi.nlm.nih.gov/summary/summary.cgi?cid=638014	InChI=1S/C13H20O/c1-10-6-5-9-13(3,4)12(10)8-7-11(2)14/h7-8H,5-6,9H2,1-4H3/b8-7+	CC(=O)\C=C\C1=C(C)CCCC1(C)C		https://www.ncbi.nlm.nih.gov/pubmed/22431637		40		nanogram/g FW	Rosette	Whole leaf	Total	pending	Arabidopsis thaliana	none
α-carotene	none	536.882	http://chlorokb.fr/simpleMol/alpha-carotene	http://www.genome.jp/dbget-bin/www_bget?C05433	http://www.ebi.ac.uk/chebi/advancedSearchFT.do?searchString=28425	https://metacyc.org/compound?orgid=META&id=CPD1F-118	7488-99-5	https://pubchem.ncbi.nlm.nih.gov/summary/summary.cgi?cid=4369188	InChI=1S/C40H56/c1-31(19-13-21-33(3)25-27-37-35(5)23-15-29-39(37,7)8)17-11-12-18-32(2)20-14-22-34(4)26-28-38-36(6)24-16-30-40(38,9)10/h11-14,17-23,25-28,37H,15-16,24,29-30H2,1-10H3/b12-11+,19-13+,20-14+,27-25+,28-26+,31-17+,32-18+,33-21+,34-22+/t37-/m0/s1	C\C(\C=C\C=C(/C)\C=C\[C@H]1C(C)=CCCC1(C)C)=C/C=C/C=C(\C)/C=C/C=C(\C)/C=C/C1=C(C)CCCC1(C)C	https://lipidmaps.org/databases/lmsd/LMPR01070011?LMID=LMPR01070011	https://www.ncbi.nlm.nih.gov/pubmed/16492736		1.4		millimol/mol chlorophyll (a+b)	Mature leaf	Whole leaf	Total	thylakoid membranes	Arabidopsis thaliana	Plants were grown under a 12-h photoperiod (100–120 micromol/m2/s; 22°C) and 18°C at night.
all-trans-β-carotene	none	536.882	http://chlorokb.fr/simpleMol/all-trans-beta-carotene	http://www.genome.jp/dbget-bin/www_bget?C02094	http://www.ebi.ac.uk/chebi/advancedSearchFT.do?searchString=17579	https://metacyc.org/compound?orgid=META&id=CPD1F-129	7235-40-7	https://pubchem.ncbi.nlm.nih.gov/summary/summary.cgi?cid=5280489	InChI=1S/C40H56/c1-31(19-13-21-33(3)25-27-37-35(5)23-15-29-39(37,7)8)17-11-12-18-32(2)20-14-22-34(4)26-28-38-36(6)24-16-30-40(38,9)10/h11-14,17-22,25-28H,15-16,23-24,29-30H2,1-10H3/b12-11+,19-13+,20-14+,27-25+,28-26+,31-17+,32-18+,33-21+,34-22+	C\C(\C=C\C=C(/C)\C=C\C1=C(C)CCCC1(C)C)=C/C=C/C=C(\C)/C=C/C=C(\C)/C=C/C1=C(C)CCCC1(C)C	https://lipidmaps.org/databases/lmsd/LMPR01070001?LMID=LMPR01070001	https://www.ncbi.nlm.nih.gov/pubmed/16492736		55		millimol/mol chlorophyll (a+b)	Mature leaf	Whole leaf	Total	thylakoid membranes	Arabidopsis thaliana	Plants were grown under a 12-h photoperiod (100–120 micromol/m2/s; 22°C) and 18°C at night.
all-trans-β-carotene	none	536.882	http://chlorokb.fr/simpleMol/all-trans-beta-carotene	http://www.genome.jp/dbget-bin/www_bget?C02094	http://www.ebi.ac.uk/chebi/advancedSearchFT.do?searchString=17579	https://metacyc.org/compound?orgid=META&id=CPD1F-129	7235-40-7	https://pubchem.ncbi.nlm.nih.gov/summary/summary.cgi?cid=5280489	InChI=1S/C40H56/c1-31(19-13-21-33(3)25-27-37-35(5)23-15-29-39(37,7)8)17-11-12-18-32(2)20-14-22-34(4)26-28-38-36(6)24-16-30-40(38,9)10/h11-14,17-22,25-28H,15-16,23-24,29-30H2,1-10H3/b12-11+,19-13+,20-14+,27-25+,28-26+,31-17+,32-18+,33-21+,34-22+	C\C(\C=C\C=C(/C)\C=C\C1=C(C)CCCC1(C)C)=C/C=C/C=C(\C)/C=C/C=C(\C)/C=C/C1=C(C)CCCC1(C)C	https://lipidmaps.org/databases/lmsd/LMPR01070001?LMID=LMPR01070001	https://www.ncbi.nlm.nih.gov/pubmed/16890225	106		104	millimol/mol chlorophyll (a+b)	Mature leaf	Whole leaf	Total	thylakoid membranes	Arabidopsis thaliana	Plants grown at 30 microE/m2/s for 35 days were dark-adapted for 2 h or treated for 450 with high intensity light.
malondialdehyde	MDA	72.063	http://chlorokb.fr/simpleMol/malondialdehyde	http://www.genome.jp/dbget-bin/www_bget?C19440	http://www.ebi.ac.uk/chebi/advancedSearchFT.do?searchString=566274	https://metacyc.org/compound?orgid=META&id=CPD-21542		https://pubchem.ncbi.nlm.nih.gov/summary/summary.cgi?cid=10964	InChI=1S/C3H3O2/c4-2-1-3-5/h1-3H/q-1	O=C[CH-]C=O		https://www.ncbi.nlm.nih.gov/pubmed/14996219	2.5		5.4	nanomol/g FW	Mature leaf	Whole leaf	Total	photosynthetic cells, all subcellular compartments	Arabidopsis thaliana	none
malondialdehyde	MDA	72.063	http://chlorokb.fr/simpleMol/malondialdehyde	http://www.genome.jp/dbget-bin/www_bget?C19440	http://www.ebi.ac.uk/chebi/advancedSearchFT.do?searchString=566274	https://metacyc.org/compound?orgid=META&id=CPD-21542		https://pubchem.ncbi.nlm.nih.gov/summary/summary.cgi?cid=10964	InChI=1S/C3H3O2/c4-2-1-3-5/h1-3H/q-1	O=C[CH-]C=O		https://www.ncbi.nlm.nih.gov/pubmed/11807124	4		7	nanomol/g FW	Mature leaf	Whole leaf	Total	photosynthetic cells, all subcellular compartments	Arabidopsis thaliana	none
malondialdehyde	MDA	72.063	http://chlorokb.fr/simpleMol/malondialdehyde	http://www.genome.jp/dbget-bin/www_bget?C19440	http://www.ebi.ac.uk/chebi/advancedSearchFT.do?searchString=566274	https://metacyc.org/compound?orgid=META&id=CPD-21542		https://pubchem.ncbi.nlm.nih.gov/summary/summary.cgi?cid=10964	InChI=1S/C3H3O2/c4-2-1-3-5/h1-3H/q-1	O=C[CH-]C=O		https://www.ncbi.nlm.nih.gov/pubmed/22298768		32		nanomol/g FW	Rosette	Whole leaf	Total	photosynthetic cells, all subcellular compartments	Arabidopsis thaliana	MDA is bound to proteins; a free level of 25 nmol/g FW was measured in wild-type rosettes.
malondialdehyde	MDA	72.063	http://chlorokb.fr/simpleMol/malondialdehyde	http://www.genome.jp/dbget-bin/www_bget?C19440	http://www.ebi.ac.uk/chebi/advancedSearchFT.do?searchString=566274	https://metacyc.org/compound?orgid=META&id=CPD-21542		https://pubchem.ncbi.nlm.nih.gov/summary/summary.cgi?cid=10964	InChI=1S/C3H3O2/c4-2-1-3-5/h1-3H/q-1	O=C[CH-]C=O		https://www.ncbi.nlm.nih.gov/pubmed/18996838		0.047		nanomol/mg DW	Mature leaf	Whole leaf	Total	photosynthetic cells, all subcellular compartments	Arabidopsis thaliana	none
malondialdehyde	MDA	72.063	http://chlorokb.fr/simpleMol/malondialdehyde	http://www.genome.jp/dbget-bin/www_bget?C19440	http://www.ebi.ac.uk/chebi/advancedSearchFT.do?searchString=566274	https://metacyc.org/compound?orgid=META&id=CPD-21542		https://pubchem.ncbi.nlm.nih.gov/summary/summary.cgi?cid=10964	InChI=1S/C3H3O2/c4-2-1-3-5/h1-3H/q-1	O=C[CH-]C=O		https://www.ncbi.nlm.nih.gov/pubmed/16289006	10		80	picomol/g FW	Leaf	Whole leaf	Total	photosynthetic cells, all subcellular compartments	-	Musa, Malus, Lycopersicum sp., Trifolium spp., Populus spp.
malondialdehyde	MDA	72.063	http://chlorokb.fr/simpleMol/malondialdehyde	http://www.genome.jp/dbget-bin/www_bget?C19440	http://www.ebi.ac.uk/chebi/advancedSearchFT.do?searchString=566274	https://metacyc.org/compound?orgid=META&id=CPD-21542		https://pubchem.ncbi.nlm.nih.gov/summary/summary.cgi?cid=10964	InChI=1S/C3H3O2/c4-2-1-3-5/h1-3H/q-1	O=C[CH-]C=O		https://www.ncbi.nlm.nih.gov/pubmed/2233308	3		8	nanomol/g FW	Mature leaf	Whole leaf	Total	photosynthetic cells, all subcellular compartments	Arabidopsis thaliana	none
formate	none	45.018	http://chlorokb.fr/simpleMol/formate	http://www.genome.jp/dbget-bin/www_bget?C00058	http://www.ebi.ac.uk/chebi/advancedSearchFT.do?searchString=30751	https://metacyc.org/compound?orgid=META&id=FORMATE	64-18-6	https://pubchem.ncbi.nlm.nih.gov/summary/summary.cgi?cid=284	InChI=1S/CH2O2/c2-1-3/h1H,(H,2,3)/p-1	[O-]C=O		https://www.ncbi.nlm.nih.gov/pubmed/12668769		73		nanomol/g FW	Mature leaf	Whole leaf	Total	cytosol, mitochondrion matrix, peroxisome, stroma (photosynthetic cells)	Arabidopsis thaliana	Plants were grown in potted soil with light/dark periods of 16/8 h at 100 µmol/m<SUP>2</SUP>/s at 20–24°C. 3-week-old leaves were harvested.
formate	none	45.018	http://chlorokb.fr/simpleMol/formate	http://www.genome.jp/dbget-bin/www_bget?C00058	http://www.ebi.ac.uk/chebi/advancedSearchFT.do?searchString=30751	https://metacyc.org/compound?orgid=META&id=FORMATE	64-18-6	https://pubchem.ncbi.nlm.nih.gov/summary/summary.cgi?cid=284	InChI=1S/CH2O2/c2-1-3/h1H,(H,2,3)/p-1	[O-]C=O		https://www.ncbi.nlm.nih.gov/pubmed/18628352		166		nanomol/g FW	Mature leaf	Whole leaf	Total	cytosol, mitochondrion matrix, peroxisome, stroma (photosynthetic cells)	Arabidopsis thaliana	Plants were grown in a controlled growth chamber environment at a 12-h photoperiod, 20/18° C light/dark cycle,3-4 week-old plants grown in ambient air.
malonyl-CoA	none	848.541	http://chlorokb.fr/simpleMol/malonyl-CoA	http://www.genome.jp/dbget-bin/www_bget?C00083	http://www.ebi.ac.uk/chebi/advancedSearchFT.do?searchString=15531	https://metacyc.org/compound?orgid=META&id=MALONYL-COA	524-14-1	https://pubchem.ncbi.nlm.nih.gov/summary/summary.cgi?cid=644066	InChI=1S/C24H38N7O19P3S/c1-24(2,19(37)22(38)27-4-3-13(32)26-5-6-54-15(35)7-14(33)34)9-47-53(44,45)50-52(42,43)46-8-12-18(49-51(39,40)41)17(36)23(48-12)31-11-30-16-20(25)28-10-29-21(16)31/h10-12,17-19,23,36-37H,3-9H2,1-2H3,(H,26,32)(H,27,38)(H,33,34)(H,42,43)(H,44,45)(H2,25,28,29)(H2,39,40,41)/p-5/t12-,17-,18-,19+,23-/m1/s1	CC(C)(COP([O-])(=O)OP([O-])(=O)OC[C@H]1O[C@H]([C@H](O)[C@@H]1OP([O-])([O-])=O)n1cnc2c(N)ncnc12)[C@@H](O)C(=O)NCCC(=O)NCCSC(=O)CC([O-])=O	https://lipidmaps.org/databases/lmsd/LMFA07050345?LMID=LMFA07050345	https://www.ncbi.nlm.nih.gov/pubmed/9355762		0.1		microMolar	Isolated chloroplasts	Stroma	Total	stroma (photosynthetic cells)	Spinacia oleracea	Concentration in chloroplasts during fatty acid synthesis from acetate (0.2 mM).
thiamine	none	265.352	http://chlorokb.fr/simpleMol/thiamine	http://www.genome.jp/dbget-bin/www_bget?C00378	http://www.ebi.ac.uk/chebi/advancedSearchFT.do?searchString=18385	https://metacyc.org/compound?orgid=META&id=THIAMINE		https://pubchem.ncbi.nlm.nih.gov/summary/summary.cgi?cid=1130	InChI=1S/C12H17N4OS/c1-8-11(3-4-17)18-7-16(8)6-10-5-14-9(2)15-12(10)13/h5,7,17H,3-4,6H2,1-2H3,(H2,13,14,15)/q+1	Cc1c(CCO)sc[n+]1Cc1cnc(C)nc1N		https://www.ncbi.nlm.nih.gov/pubmed/27677881		0.25		nanomol/g FW	Young leaf	Whole leaf	Total	photosynthetic cells, all subcellular compartments	Arabidopsis thaliana	Plants were grown on half-strength MS medium containing 1% (w/v) sucrose.
thiamine	none	265.352	http://chlorokb.fr/simpleMol/thiamine	http://www.genome.jp/dbget-bin/www_bget?C00378	http://www.ebi.ac.uk/chebi/advancedSearchFT.do?searchString=18385	https://metacyc.org/compound?orgid=META&id=THIAMINE		https://pubchem.ncbi.nlm.nih.gov/summary/summary.cgi?cid=1130	InChI=1S/C12H17N4OS/c1-8-11(3-4-17)18-7-16(8)6-10-5-14-9(2)15-12(10)13/h5,7,17H,3-4,6H2,1-2H3,(H2,13,14,15)/q+1	Cc1c(CCO)sc[n+]1Cc1cnc(C)nc1N		https://www.ncbi.nlm.nih.gov/pubmed/23755056		127		picomol/g FW	Young leaf	Whole leaf	Total	photosynthetic cells, all subcellular compartments	Arabidopsis thaliana	11 day-old plants; MS medium.
thiamine	none	265.352	http://chlorokb.fr/simpleMol/thiamine	http://www.genome.jp/dbget-bin/www_bget?C00378	http://www.ebi.ac.uk/chebi/advancedSearchFT.do?searchString=18385	https://metacyc.org/compound?orgid=META&id=THIAMINE		https://pubchem.ncbi.nlm.nih.gov/summary/summary.cgi?cid=1130	InChI=1S/C12H17N4OS/c1-8-11(3-4-17)18-7-16(8)6-10-5-14-9(2)15-12(10)13/h5,7,17H,3-4,6H2,1-2H3,(H2,13,14,15)/q+1	Cc1c(CCO)sc[n+]1Cc1cnc(C)nc1N		https://www.ncbi.nlm.nih.gov/pubmed/26454882		0.35		nanomol/g FW	Leaf	Whole leaf	Total	photosynthetic cells, all subcellular compartments	Arabidopsis thaliana	Plants grown on soil in a greenhouse.
thiamine	none	265.352	http://chlorokb.fr/simpleMol/thiamine	http://www.genome.jp/dbget-bin/www_bget?C00378	http://www.ebi.ac.uk/chebi/advancedSearchFT.do?searchString=18385	https://metacyc.org/compound?orgid=META&id=THIAMINE		https://pubchem.ncbi.nlm.nih.gov/summary/summary.cgi?cid=1130	InChI=1S/C12H17N4OS/c1-8-11(3-4-17)18-7-16(8)6-10-5-14-9(2)15-12(10)13/h5,7,17H,3-4,6H2,1-2H3,(H2,13,14,15)/q+1	Cc1c(CCO)sc[n+]1Cc1cnc(C)nc1N		https://www.ncbi.nlm.nih.gov/pubmed/26454882		0.184		nanomol/mg chlorophyll	Isolated chloroplasts	Stroma	Total	isolated chloroplasts (per mg chl unit)	Arabidopsis thaliana	Thiamine concentration was ca 0.01 nmol/mg protein in isolated chloroplasts; we assumed 18.4 mg protein per mg chlorophyll (Lilley_1975_New_phytol_75_1_10).
thiamine phosphate	none	343.317	http://chlorokb.fr/simpleMol/thiamine phosphate	http://www.genome.jp/dbget-bin/www_bget?C01081	http://www.ebi.ac.uk/chebi/advancedSearchFT.do?searchString=9533	https://metacyc.org/compound?orgid=META&id=THIAMINE-P		https://pubchem.ncbi.nlm.nih.gov/summary/summary.cgi?cid=1131	InChI=1S/C12H17N4O4PS/c1-8-11(3-4-20-21(17,18)19)22-7-16(8)6-10-5-14-9(2)15-12(10)13/h5,7H,3-4,6H2,1-2H3,(H3-,13,14,15,17,18,19)/p-1	Cc1c(CCOP([O-])([O-])=O)sc[n+]1Cc1cnc(C)nc1N		https://www.ncbi.nlm.nih.gov/pubmed/27677881		0.2		nanomol/g FW	Young leaf	Whole leaf	Total	cytosol, mitochondrion matrix, stroma (photosynthetic cells)	Arabidopsis thaliana	Plants were grown on half-strength MS medium containing 1% (w/v) sucrose.
thiamine phosphate	none	343.317	http://chlorokb.fr/simpleMol/thiamine phosphate	http://www.genome.jp/dbget-bin/www_bget?C01081	http://www.ebi.ac.uk/chebi/advancedSearchFT.do?searchString=9533	https://metacyc.org/compound?orgid=META&id=THIAMINE-P		https://pubchem.ncbi.nlm.nih.gov/summary/summary.cgi?cid=1131	InChI=1S/C12H17N4O4PS/c1-8-11(3-4-20-21(17,18)19)22-7-16(8)6-10-5-14-9(2)15-12(10)13/h5,7H,3-4,6H2,1-2H3,(H3-,13,14,15,17,18,19)/p-1	Cc1c(CCOP([O-])([O-])=O)sc[n+]1Cc1cnc(C)nc1N		https://www.ncbi.nlm.nih.gov/pubmed/23341335	5		20	microgram/g FW	Mature leaf	Whole leaf	Total	cytosol, mitochondrion matrix, stroma (photosynthetic cells)	Arabidopsis thaliana	21 day-old plants.
thiamine phosphate	none	343.317	http://chlorokb.fr/simpleMol/thiamine phosphate	http://www.genome.jp/dbget-bin/www_bget?C01081	http://www.ebi.ac.uk/chebi/advancedSearchFT.do?searchString=9533	https://metacyc.org/compound?orgid=META&id=THIAMINE-P		https://pubchem.ncbi.nlm.nih.gov/summary/summary.cgi?cid=1131	InChI=1S/C12H17N4O4PS/c1-8-11(3-4-20-21(17,18)19)22-7-16(8)6-10-5-14-9(2)15-12(10)13/h5,7H,3-4,6H2,1-2H3,(H3-,13,14,15,17,18,19)/p-1	Cc1c(CCOP([O-])([O-])=O)sc[n+]1Cc1cnc(C)nc1N		https://www.ncbi.nlm.nih.gov/pubmed/23755056		205		picomol/g FW	Young leaf	Whole leaf	Total	cytosol, mitochondrion matrix, stroma (photosynthetic cells)	Arabidopsis thaliana	11 day-old plants; MS medium
1D-myo-inositol 1,2,3,4,5,6-hexakisphosphate	Ins(1,2,3,4,5,6)P6	647.942	http://chlorokb.fr/simpleMol/1D-myo-inositol 1,2,3,4,5,6-hexakisphosphate	http://www.genome.jp/dbget-bin/www_bget?C01204	http://www.ebi.ac.uk/chebi/advancedSearchFT.do?searchString=58130	https://metacyc.org/compound?orgid=META&id=MI-HEXAKISPHOSPHATE		https://pubchem.ncbi.nlm.nih.gov/summary/summary.cgi?cid=21584050	InChI=1S/C6H18O24P6/c7-31(8,9)25-1-2(26-32(10,11)12)4(28-34(16,17)18)6(30-36(22,23)24)5(29-35(19,20)21)3(1)27-33(13,14)15/h1-6H,(H2,7,8,9)(H2,10,11,12)(H2,13,14,15)(H2,16,17,18)(H2,19,20,21)(H2,22,23,24)/p-12/t1-,2-,3-,4+,5-,6-	[O-]P([O-])(=O)O[C@H]1[C@H](OP([O-])([O-])=O)[C@@H](OP([O-])([O-])=O)[C@H](OP([O-])([O-])=O)[C@H](OP([O-])([O-])=O)[C@@H]1OP([O-])([O-])=O		https://www.ncbi.nlm.nih.gov/pubmed/18603618		325		nanomol/g FW	Seeds	Whole cell	Total	seed cells	Arabidopsis thaliana	Content in endosperm and embryo. Most InsP6 is accumulated in the vacuole, which becomes globoid in seeds (see PMID:14568069).
D-myo-inositol (1,4,5)-trisphosphate	Ins(1,4,5)P3	414.049	http://chlorokb.fr/simpleMol/D-myo-inositol (1,4,5)-trisphosphate	http://www.genome.jp/dbget-bin/www_bget?C01245	http://www.ebi.ac.uk/chebi/advancedSearchFT.do?searchString=203600	https://metacyc.org/compound?orgid=META&id=INOSITOL-1-4-5-TRISPHOSPHATE	88269-39-0	https://pubchem.ncbi.nlm.nih.gov/summary/summary.cgi?cid=21761708	InChI=1S/C6H15O15P3/c7-1-2(8)5(20-23(13,14)15)6(21-24(16,17)18)3(9)4(1)19-22(10,11)12/h1-9H,(H2,10,11,12)(H2,13,14,15)(H2,16,17,18)/p-6/t1-,2+,3+,4-,5-,6-/m1/s1	O[C@@H]1[C@H](O)[C@@H](OP([O-])([O-])=O)[C@H](OP([O-])([O-])=O)[C@@H](O)[C@@H]1OP([O-])([O-])=O		https://www.ncbi.nlm.nih.gov/pubmed/20215587		0.404		nanogram/g FW	Mature leaf	Whole leaf	Total	cytosol (photosynthetic cells)	Arabidopsis thaliana	18-d-old plants
myo-inositol	none	180.157	http://chlorokb.fr/simpleMol/myo-inositol	http://www.genome.jp/dbget-bin/www_bget?C00137	http://www.ebi.ac.uk/chebi/advancedSearchFT.do?searchString=17268	https://metacyc.org/compound?orgid=META&id=MYO-INOSITOL	87-89-8	https://pubchem.ncbi.nlm.nih.gov/summary/summary.cgi?cid=892	InChI=1S/C6H12O6/c7-1-2(8)4(10)6(12)5(11)3(1)9/h1-12H/t1-,2-,3-,4+,5-,6-	O[C@H]1[C@H](O)[C@@H](O)[C@H](O)[C@H](O)[C@@H]1O		https://www.ncbi.nlm.nih.gov/pubmed/18441213		50		microgram/g FW	Rosette	Whole leaf	Total	photosynthetic cells, all subcellular compartments	Arabidopsis thaliana	none
nitrate	NO3-	62.005	http://chlorokb.fr/simpleMol/nitrate	http://www.genome.jp/dbget-bin/www_bget?C00244	http://www.ebi.ac.uk/chebi/advancedSearchFT.do?searchString=17632	https://metacyc.org/compound?orgid=META&id=NITRATE	7697-37-2	https://pubchem.ncbi.nlm.nih.gov/summary/summary.cgi?cid=943	InChI=1S/HNO3/c2-1(3)4/h(H,2,3,4)	O[N+]([O-])=O		https://www.ncbi.nlm.nih.gov/pubmed/22318863		58000		nanomol/g FW	Young leaf	Whole leaf	Total	photosynthetic cells, all subcellular compartments	Arabidopsis thaliana	growth media contained 10 mM KNO<SUB>3</SUB> and 5 mM (NH<SUB>4</SUB>) <SUB>2</SUB>SO<SUB>4</SUB>. Growth in agar with sucrose supplementation.
nitrate	NO3-	62.005	http://chlorokb.fr/simpleMol/nitrate	http://www.genome.jp/dbget-bin/www_bget?C00244	http://www.ebi.ac.uk/chebi/advancedSearchFT.do?searchString=17632	https://metacyc.org/compound?orgid=META&id=NITRATE	7697-37-2	https://pubchem.ncbi.nlm.nih.gov/summary/summary.cgi?cid=943	InChI=1S/HNO3/c2-1(3)4/h(H,2,3,4)	O[N+]([O-])=O		https://www.ncbi.nlm.nih.gov/pubmed/16667163	20000		25000	nanomol/g FW	Mature leaf	Whole leaf	Total	photosynthetic cells, all subcellular compartments	Spinacia oleracea	none
nitrate	NO3-	62.005	http://chlorokb.fr/simpleMol/nitrate	http://www.genome.jp/dbget-bin/www_bget?C00244	http://www.ebi.ac.uk/chebi/advancedSearchFT.do?searchString=17632	https://metacyc.org/compound?orgid=META&id=NITRATE	7697-37-2	https://pubchem.ncbi.nlm.nih.gov/summary/summary.cgi?cid=943	InChI=1S/HNO3/c2-1(3)4/h(H,2,3,4)	O[N+]([O-])=O		https://www.ncbi.nlm.nih.gov/pubmed/16664738		43000		microMolar	Isolated vacuoles	Vacuole	Total	vacuole (photosynthetic cells)	Hordeum vulgare	none
nitrate	NO3-	62.005	http://chlorokb.fr/simpleMol/nitrate	http://www.genome.jp/dbget-bin/www_bget?C00244	http://www.ebi.ac.uk/chebi/advancedSearchFT.do?searchString=17632	https://metacyc.org/compound?orgid=META&id=NITRATE	7697-37-2	https://pubchem.ncbi.nlm.nih.gov/summary/summary.cgi?cid=943	InChI=1S/HNO3/c2-1(3)4/h(H,2,3,4)	O[N+]([O-])=O		https://www.ncbi.nlm.nih.gov/pubmed/18780802		50000		microMolar	Root	Xylem sap	Total	-	Arabidopsis thaliana	Plants were grown on soil and irrigated with nutrient solution containing 10 mM NH<SUB>4</SUB>NO<SUB>3</SUB>. Shoots of 18 day old plants were excised under the rosette, and the root exudates were collected.
nitrate	NO3-	62.005	http://chlorokb.fr/simpleMol/nitrate	http://www.genome.jp/dbget-bin/www_bget?C00244	http://www.ebi.ac.uk/chebi/advancedSearchFT.do?searchString=17632	https://metacyc.org/compound?orgid=META&id=NITRATE	7697-37-2	https://pubchem.ncbi.nlm.nih.gov/summary/summary.cgi?cid=943	InChI=1S/HNO3/c2-1(3)4/h(H,2,3,4)	O[N+]([O-])=O		https://www.ncbi.nlm.nih.gov/pubmed/19734434		160		nanomol/g FW	Leaf	Phloem sap	Total	-	Arabidopsis thaliana	See Cui et al (PMID:34075592) for a discussion on nitrate content in phloem sap.
nitrate	NO3-	62.005	http://chlorokb.fr/simpleMol/nitrate	http://www.genome.jp/dbget-bin/www_bget?C00244	http://www.ebi.ac.uk/chebi/advancedSearchFT.do?searchString=17632	https://metacyc.org/compound?orgid=META&id=NITRATE	7697-37-2	https://pubchem.ncbi.nlm.nih.gov/summary/summary.cgi?cid=943	InChI=1S/HNO3/c2-1(3)4/h(H,2,3,4)	O[N+]([O-])=O		https://www.ncbi.nlm.nih.gov/pubmed/20501909		12500		microMolar	Inflorescence	Xylem sap	Total	-	Arabidopsis thaliana	Ws ecotype; plants grown hydroponically in the presence of 10 mM nitrate; concentration was measured in inflorescence stem.
nitrate	NO3-	62.005	http://chlorokb.fr/simpleMol/nitrate	http://www.genome.jp/dbget-bin/www_bget?C00244	http://www.ebi.ac.uk/chebi/advancedSearchFT.do?searchString=17632	https://metacyc.org/compound?orgid=META&id=NITRATE	7697-37-2	https://pubchem.ncbi.nlm.nih.gov/summary/summary.cgi?cid=943	InChI=1S/HNO3/c2-1(3)4/h(H,2,3,4)	O[N+]([O-])=O		https://www.ncbi.nlm.nih.gov/pubmed/16866965	3000		6000	microMolar	Root	Whole cell	Total	-	Hordeum vulgare	none
xanthine	none	152.112	http://chlorokb.fr/simpleMol/xanthine	http://www.genome.jp/dbget-bin/www_bget?C00385	http://www.ebi.ac.uk/chebi/advancedSearchFT.do?searchString=17712	https://metacyc.org/compound?orgid=META&id=XANTHINE	69-89-6	https://pubchem.ncbi.nlm.nih.gov/summary/summary.cgi?cid=1188	InChI=1S/C5H4N4O2/c10-4-2-3(7-1-6-2)8-5(11)9-4/h1H,(H3,6,7,8,9,10,11)	O=c1[nH]c2[nH]cnc2c(=O)[nH]1		https://www.ncbi.nlm.nih.gov/pubmed/17872919		1		nanomol/g FW	Mature leaf	Whole leaf	Total	cytoplasm excluding vacuole (photosynthetic cells)	Arabidopsis thaliana	Six-week-old plants.
xanthosine	none	284.228	http://chlorokb.fr/simpleMol/xanthosine	http://www.genome.jp/dbget-bin/www_bget?C01762	http://www.ebi.ac.uk/chebi/advancedSearchFT.do?searchString=18107	https://metacyc.org/compound?orgid=META&id=XANTHOSINE	146-80-5	https://pubchem.ncbi.nlm.nih.gov/summary/summary.cgi?cid=64959	InChI=1S/C10H12N4O6/c15-1-3-5(16)6(17)9(20-3)14-2-11-4-7(14)12-10(19)13-8(4)18/h2-3,5-6,9,15-17H,1H2,(H2,12,13,18,19)/t3-,5-,6-,9-/m1/s1	OC[C@H]1O[C@H]([C@H](O)[C@@H]1O)n1cnc2c1[nH]c(=O)[nH]c2=O		https://www.ncbi.nlm.nih.gov/pubmed/30787180		20		nanomol/g FW	Seedling	Whole cell	Total	all leaf cells, all subcellular compartments	Arabidopsis thaliana	none
urea	none	60.055	http://chlorokb.fr/simpleMol/urea	http://www.genome.jp/dbget-bin/www_bget?C00086	http://www.ebi.ac.uk/chebi/advancedSearchFT.do?searchString=16199	https://metacyc.org/compound?orgid=META&id=UREA	57-13-6	https://pubchem.ncbi.nlm.nih.gov/summary/summary.cgi?cid=1176	InChI=1S/CH4N2O/c2-1(3)4/h(H4,2,3,4)	NC(N)=O		https://www.ncbi.nlm.nih.gov/pubmed/23940254		210		nanomol/g FW	Rosette	Whole leaf	Total	photosynthetic cells, all subcellular compartments	Arabidopsis thaliana	For the metabolite analysis, the plants were grown on soil-4 weeks old plants.
S-methyl-5'-thioadenosine	none	297.331	http://chlorokb.fr/simpleMol/S-methyl-5'-thioadenosine	http://www.genome.jp/dbget-bin/www_bget?C00170	http://www.ebi.ac.uk/chebi/advancedSearchFT.do?searchString=17509	https://metacyc.org/compound?orgid=META&id=5-METHYLTHIOADENOSINE	2457-80-9	https://pubchem.ncbi.nlm.nih.gov/summary/summary.cgi?cid=439176	InChI=1S/C11H15N5O3S/c1-20-2-5-7(17)8(18)11(19-5)16-4-15-6-9(12)13-3-14-10(6)16/h3-5,7-8,11,17-18H,2H2,1H3,(H2,12,13,14)/t5-,7-,8-,11-/m1/s1	CSC[C@H]1O[C@H]([C@H](O)[C@@H]1O)n1cnc2c(N)ncnc12		https://www.ncbi.nlm.nih.gov/pubmed/17144895		3		nanomol/g FW	Mature leaf	Whole leaf	Total	cytosol (photosynthetic cells)	Arabidopsis thaliana	Shoots of 3-week-old wt
S-methyl-L-methionine	none	164.242	http://chlorokb.fr/simpleMol/S-methyl-L-methionine	http://www.genome.jp/dbget-bin/www_bget?C03172	http://www.ebi.ac.uk/chebi/advancedSearchFT.do?searchString=58252	https://metacyc.org/compound?orgid=META&id=CPD-397		https://pubchem.ncbi.nlm.nih.gov/summary/summary.cgi?cid=7098638	InChI=1S/C6H13NO2S/c1-10(2)4-3-5(7)6(8)9/h5H,3-4,7H2,1-2H3/p+1/t5-/m0/s1	C[S+](C)CC[C@H]([NH3+])C([O-])=O		https://www.ncbi.nlm.nih.gov/pubmed/12692340		41		nanomol/g FW	Rosette	Whole leaf	Total	cytosol (photosynthetic cells)	Arabidopsis thaliana	none
sn-glycerol 3-phosphate	G3P	170.058	http://chlorokb.fr/simpleMol/sn-glycerol 3-phosphate	http://www.genome.jp/dbget-bin/www_bget?C00093	http://www.ebi.ac.uk/chebi/advancedSearchFT.do?searchString=15978	https://metacyc.org/compound?orgid=META&id=GLYCEROL-3P	17989-41-2	https://pubchem.ncbi.nlm.nih.gov/summary/summary.cgi?cid=439162	InChI=1S/C3H9O6P/c4-1-3(5)2-9-10(6,7)8/h3-5H,1-2H2,(H2,6,7,8)/p-2/t3-/m1/s1	OC[C@@H](O)COP([O-])([O-])=O		https://www.ncbi.nlm.nih.gov/pubmed/23952675		10.9		nanomol/g FW	Rosette	Whole leaf	Total	cytosol, mitochondrion matrix, stroma (photosynthetic cells)	Arabidopsis thaliana	none
succinate	none	116.073	http://chlorokb.fr/simpleMol/succinate	http://www.genome.jp/dbget-bin/www_bget?C00042	http://www.ebi.ac.uk/chebi/advancedSearchFT.do?searchString=15741	https://metacyc.org/compound?orgid=META&id=SUC	110-15-6	https://pubchem.ncbi.nlm.nih.gov/summary/summary.cgi?cid=1110	InChI=1S/C4H6O4/c5-3(6)1-2-4(7)8/h1-2H2,(H,5,6)(H,7,8)/p-2	[O-]C(=O)CCC([O-])=O	https://lipidmaps.org/databases/lmsd/LMFA01170043?LMID=LMFA01170043	https://www.ncbi.nlm.nih.gov/pubmed/23952675		92		nanomol/g FW	Rosette	Whole leaf	Total	cytosol, mitochondrion matrix, vacuole (photosynthetic cells)	Arabidopsis thaliana	none
succinate	none	116.073	http://chlorokb.fr/simpleMol/succinate	http://www.genome.jp/dbget-bin/www_bget?C00042	http://www.ebi.ac.uk/chebi/advancedSearchFT.do?searchString=15741	https://metacyc.org/compound?orgid=META&id=SUC	110-15-6	https://pubchem.ncbi.nlm.nih.gov/summary/summary.cgi?cid=1110	InChI=1S/C4H6O4/c5-3(6)1-2-4(7)8/h1-2H2,(H,5,6)(H,7,8)/p-2	[O-]C(=O)CCC([O-])=O	https://lipidmaps.org/databases/lmsd/LMFA01170043?LMID=LMFA01170043	https://www.ncbi.nlm.nih.gov/pubmed/29660082		7.5		femtomol/vacuole	Isolated vacuoles	Vacuole	Total	isolated vacuole (femtomol/vacuole unit)	Arabidopsis thaliana	Isolated vacuoles (volume assumed 66,5 pL-average of spongy and paslisade vacuole volume) Arabidopsis thaliana suspension-cultured cells were cultured in modified Murashige and Skoog medium supplemented with 4.5 mM 2,4-D and 3% sucrose.
succinate	none	116.073	http://chlorokb.fr/simpleMol/succinate	http://www.genome.jp/dbget-bin/www_bget?C00042	http://www.ebi.ac.uk/chebi/advancedSearchFT.do?searchString=15741	https://metacyc.org/compound?orgid=META&id=SUC	110-15-6	https://pubchem.ncbi.nlm.nih.gov/summary/summary.cgi?cid=1110	InChI=1S/C4H6O4/c5-3(6)1-2-4(7)8/h1-2H2,(H,5,6)(H,7,8)/p-2	[O-]C(=O)CCC([O-])=O	https://lipidmaps.org/databases/lmsd/LMFA01170043?LMID=LMFA01170043	https://www.ncbi.nlm.nih.gov/pubmed/31361942	4.6		6.7	nanomol/mg DW	Mature leaf	Whole leaf	Total	cytosol, mitochondrion matrix, vacuole (photosynthetic cells)	Arabidopsis thaliana	6 week old-plants; Light intensity was set to 120 µmol/m2/s in an 8 h/16 h day/night 22°C/16°C cycle with 70% relative air humidity.
phytyl monophosphate	none	374.499	http://chlorokb.fr/simpleMol/phytyl monophosphate	http://www.genome.jp/dbget-bin/www_bget?C20764	http://www.ebi.ac.uk/chebi/advancedSearchFT.do?searchString=75483	https://metacyc.org/compound?orgid=META&id=CPD-7025		https://pubchem.ncbi.nlm.nih.gov/summary/summary.cgi?cid=25245113	InChI=1S/C20H41O4P/c1-17(2)9-6-10-18(3)11-7-12-19(4)13-8-14-20(5)15-16-24-25(21,22)23/h15,17-19H,6-14,16H2,1-5H3,(H2,21,22,23)/p-2/b20-15+/t18-,19-/m1/s1	CC(CCC[C@H](CCC[C@@H](C)CCCC(\C)=C/COP([O-])(=O)[O-])C)C		https://www.ncbi.nlm.nih.gov/pubmed/26452599		0.1		nanomol/g FW	Young leaf	Whole leaf	Total	stroma (photosynthetic cells)	Arabidopsis thaliana	plants grown on MS medium containing 2% (w/v) sucrose.
phosphocholine	none	182.136	http://chlorokb.fr/simpleMol/phosphocholine	http://www.genome.jp/dbget-bin/www_bget?C00588	http://www.ebi.ac.uk/chebi/advancedSearchFT.do?searchString=295975	https://metacyc.org/compound?orgid=META&id=PHOSPHORYL-CHOLINE	107-73-3	https://pubchem.ncbi.nlm.nih.gov/summary/summary.cgi?cid=3330960	InChI=1S/C5H14NO4P/c1-6(2,3)4-5-10-11(7,8)9/h4-5H2,1-3H3,(H-,7,8,9)/p-1	C[N+](C)(C)CCOP([O-])([O-])=O		https://www.ncbi.nlm.nih.gov/pubmed/29294054		10		nanomol/mg DW	Young leaf	Whole leaf	Total	cytosol (photosynthetic cells)	Arabidopsis thaliana	Hydroponic culture; + phosphate
phosphocholine	none	182.136	http://chlorokb.fr/simpleMol/phosphocholine	http://www.genome.jp/dbget-bin/www_bget?C00588	http://www.ebi.ac.uk/chebi/advancedSearchFT.do?searchString=295975	https://metacyc.org/compound?orgid=META&id=PHOSPHORYL-CHOLINE	107-73-3	https://pubchem.ncbi.nlm.nih.gov/summary/summary.cgi?cid=3330960	InChI=1S/C5H14NO4P/c1-6(2,3)4-5-10-11(7,8)9/h4-5H2,1-3H3,(H-,7,8,9)/p-1	C[N+](C)(C)CCOP([O-])([O-])=O		https://www.ncbi.nlm.nih.gov/pubmed/29294054		47		nanomol/mg DW	Root	Whole root	Total	root cells	Arabidopsis thaliana	Hydroponic culture; + phosphate
O-phosphoethanolamine	PEA	140.055	http://chlorokb.fr/simpleMol/O-phosphoethanolamine	http://www.genome.jp/dbget-bin/www_bget?C00346	http://www.ebi.ac.uk/chebi/advancedSearchFT.do?searchString=58190	https://metacyc.org/compound?orgid=META&id=PHOSPHORYL-ETHANOLAMINE	1071-23-4	https://pubchem.ncbi.nlm.nih.gov/summary/summary.cgi?cid=7059434	InChI=1S/C2H8NO4P/c3-1-2-7-8(4,5)6/h1-3H2,(H2,4,5,6)/p-1	[NH3+]CCOP([O-])([O-])=O		https://www.ncbi.nlm.nih.gov/pubmed/29294054		1		nanomol/mg DW	Young leaf	Whole leaf	Total	cytosol (photosynthetic cells)	Arabidopsis thaliana	Hydroponic culture; + phosphate
O-phosphoethanolamine	PEA	140.055	http://chlorokb.fr/simpleMol/O-phosphoethanolamine	http://www.genome.jp/dbget-bin/www_bget?C00346	http://www.ebi.ac.uk/chebi/advancedSearchFT.do?searchString=58190	https://metacyc.org/compound?orgid=META&id=PHOSPHORYL-ETHANOLAMINE	1071-23-4	https://pubchem.ncbi.nlm.nih.gov/summary/summary.cgi?cid=7059434	InChI=1S/C2H8NO4P/c3-1-2-7-8(4,5)6/h1-3H2,(H2,4,5,6)/p-1	[NH3+]CCOP([O-])([O-])=O		https://www.ncbi.nlm.nih.gov/pubmed/29294054		3		nanomol/mg DW	Root	Whole root	Total	cytosol (photosynthetic cells)	Arabidopsis thaliana	Hydroponic culture; + phosphate
malonate	none	102.046	http://chlorokb.fr/simpleMol/malonate	http://www.genome.jp/dbget-bin/www_bget?C00383	http://www.ebi.ac.uk/chebi/advancedSearchFT.do?searchString=15792	https://metacyc.org/compound?orgid=META&id=MALONATE	141-82-2	https://pubchem.ncbi.nlm.nih.gov/summary/summary.cgi?cid=9084	InChI=1S/C3H4O4/c4-2(5)1-3(6)7/h1H2,(H,4,5)(H,6,7)/p-2	[O-]C(=O)CC([O-])=O	https://lipidmaps.org/databases/lmsd/LMFA01170041?LMID=LMFA01170041	https://www.ncbi.nlm.nih.gov/pubmed/21642549		35		microgram/g FW	Inflorescence	Whole inflorescence	Total	pending	Arabidopsis thaliana	Malonate was detected in flowers; the levels of malonate in other tissues were below the detection limit (2 microg/g).
malonate	none	102.046	http://chlorokb.fr/simpleMol/malonate	http://www.genome.jp/dbget-bin/www_bget?C00383	http://www.ebi.ac.uk/chebi/advancedSearchFT.do?searchString=15792	https://metacyc.org/compound?orgid=META&id=MALONATE	141-82-2	https://pubchem.ncbi.nlm.nih.gov/summary/summary.cgi?cid=9084	InChI=1S/C3H4O4/c4-2(5)1-3(6)7/h1H2,(H,4,5)(H,6,7)/p-2	[O-]C(=O)CC([O-])=O	https://lipidmaps.org/databases/lmsd/LMFA01170041?LMID=LMFA01170041	https://www.ncbi.nlm.nih.gov/pubmed/26836315		190		nanomol/g FW	Rosette	Whole leaf	Total	photosynthetic cells, all subcellular compartments	Arabidopsis thaliana	none
α,α-trehalose	none	342.299	http://chlorokb.fr/simpleMol/alpha,alpha-trehalose	http://www.genome.jp/dbget-bin/www_bget?C01083	http://www.ebi.ac.uk/chebi/advancedSearchFT.do?searchString=16551	https://metacyc.org/compound?orgid=META&id=TREHALOSE	99-20-7	https://pubchem.ncbi.nlm.nih.gov/summary/summary.cgi?cid=7427	InChI=1S/C12H22O11/c13-1-3-5(15)7(17)9(19)11(21-3)23-12-10(20)8(18)6(16)4(2-14)22-12/h3-20H,1-2H2/t3-,4-,5-,6-,7+,8+,9-,10-,11-,12-/m1/s1	OC[C@H]1O[C@H](O[C@H]2O[C@H](CO)[C@@H](O)[C@H](O)[C@H]2O)[C@H](O)[C@@H](O)[C@@H]1O		https://www.ncbi.nlm.nih.gov/pubmed/11161063		180		microgram/g DW	Root	Whole root	Total	cytosol (photosynthetic cells)	Arabidopsis thaliana	8 weeks old-plants (undetectable in leaf in the absence of trehalase inhibitor); in stem: 100 microgram/g DW
α,α-trehalose	none	342.299	http://chlorokb.fr/simpleMol/alpha,alpha-trehalose	http://www.genome.jp/dbget-bin/www_bget?C01083	http://www.ebi.ac.uk/chebi/advancedSearchFT.do?searchString=16551	https://metacyc.org/compound?orgid=META&id=TREHALOSE	99-20-7	https://pubchem.ncbi.nlm.nih.gov/summary/summary.cgi?cid=7427	InChI=1S/C12H22O11/c13-1-3-5(15)7(17)9(19)11(21-3)23-12-10(20)8(18)6(16)4(2-14)22-12/h3-20H,1-2H2/t3-,4-,5-,6-,7+,8+,9-,10-,11-,12-/m1/s1	OC[C@H]1O[C@H](O[C@H]2O[C@H](CO)[C@@H](O)[C@H](O)[C@H]2O)[C@H](O)[C@@H](O)[C@@H]1O		https://www.ncbi.nlm.nih.gov/pubmed/23786766	20		30	nanomol/g FW	Rosette	Whole leaf	Total	cytosol (photosynthetic cells)	Arabidopsis thaliana	Amount increase to about 50-60 nmol/g FW at 8°C;
α,α-trehalose 6-phosphate	T6P	420.263	http://chlorokb.fr/simpleMol/alpha,alpha-trehalose 6-phosphate	http://www.genome.jp/dbget-bin/www_bget?C00689	http://www.ebi.ac.uk/chebi/advancedSearchFT.do?searchString=58429	https://metacyc.org/compound?orgid=META&id=TREHALOSE-6P	4484-88-2	https://pubchem.ncbi.nlm.nih.gov/summary/summary.cgi?cid=25246105	InChI=1S/C12H23O14P/c13-1-3-5(14)7(16)9(18)11(24-3)26-12-10(19)8(17)6(15)4(25-12)2-23-27(20,21)22/h3-19H,1-2H2,(H2,20,21,22)/p-2/t3-,4-,5-,6-,7+,8+,9-,10-,11-,12-/m1/s1	OC[C@H]1O[C@H](O[C@H]2O[C@H](COP([O-])([O-])=O)[C@@H](O)[C@H](O)[C@H]2O)[C@H](O)[C@@H](O)[C@@H]1O		https://www.ncbi.nlm.nih.gov/pubmed/16551270	18		482	picomol/g FW	Young leaf	Whole leaf	Total	cytosol (photosynthetic cells)	Arabidopsis thaliana	absence of sucrose versus addition of sucrose. Leaves from soil-grown plants contained 67 pmol/g FW ath the end of the night and 108 pmol/g FW after 4 hours illumination. Intracellular concentration is estimated to range from 1 to 15 microM.
α,α-trehalose 6-phosphate	T6P	420.263	http://chlorokb.fr/simpleMol/alpha,alpha-trehalose 6-phosphate	http://www.genome.jp/dbget-bin/www_bget?C00689	http://www.ebi.ac.uk/chebi/advancedSearchFT.do?searchString=58429	https://metacyc.org/compound?orgid=META&id=TREHALOSE-6P	4484-88-2	https://pubchem.ncbi.nlm.nih.gov/summary/summary.cgi?cid=25246105	InChI=1S/C12H23O14P/c13-1-3-5(14)7(16)9(18)11(24-3)26-12-10(19)8(17)6(15)4(25-12)2-23-27(20,21)22/h3-19H,1-2H2,(H2,20,21,22)/p-2/t3-,4-,5-,6-,7+,8+,9-,10-,11-,12-/m1/s1	OC[C@H]1O[C@H](O[C@H]2O[C@H](COP([O-])([O-])=O)[C@@H](O)[C@H](O)[C@H]2O)[C@H](O)[C@@H](O)[C@@H]1O		https://www.ncbi.nlm.nih.gov/pubmed/21394451		0.04		nanomol/g FW	Young leaf	Whole leaf	Total	cytosol (photosynthetic cells)	Arabidopsis thaliana	The limit of quantification was 80 nM in Arabidopsis extracts, corresponding to 33 pmol per g plant fresh weight.
α,α-trehalose 6-phosphate	T6P	420.263	http://chlorokb.fr/simpleMol/alpha,alpha-trehalose 6-phosphate	http://www.genome.jp/dbget-bin/www_bget?C00689	http://www.ebi.ac.uk/chebi/advancedSearchFT.do?searchString=58429	https://metacyc.org/compound?orgid=META&id=TREHALOSE-6P	4484-88-2	https://pubchem.ncbi.nlm.nih.gov/summary/summary.cgi?cid=25246105	InChI=1S/C12H23O14P/c13-1-3-5(14)7(16)9(18)11(24-3)26-12-10(19)8(17)6(15)4(25-12)2-23-27(20,21)22/h3-19H,1-2H2,(H2,20,21,22)/p-2/t3-,4-,5-,6-,7+,8+,9-,10-,11-,12-/m1/s1	OC[C@H]1O[C@H](O[C@H]2O[C@H](COP([O-])([O-])=O)[C@@H](O)[C@H](O)[C@H]2O)[C@H](O)[C@@H](O)[C@@H]1O		https://www.ncbi.nlm.nih.gov/pubmed/23952675		0.23		nanomol/g FW	Rosette	Whole leaf	Total	cytosol (photosynthetic cells)	Arabidopsis thaliana	none
α,α-trehalose 6-phosphate	T6P	420.263	http://chlorokb.fr/simpleMol/alpha,alpha-trehalose 6-phosphate	http://www.genome.jp/dbget-bin/www_bget?C00689	http://www.ebi.ac.uk/chebi/advancedSearchFT.do?searchString=58429	https://metacyc.org/compound?orgid=META&id=TREHALOSE-6P	4484-88-2	https://pubchem.ncbi.nlm.nih.gov/summary/summary.cgi?cid=25246105	InChI=1S/C12H23O14P/c13-1-3-5(14)7(16)9(18)11(24-3)26-12-10(19)8(17)6(15)4(25-12)2-23-27(20,21)22/h3-19H,1-2H2,(H2,20,21,22)/p-2/t3-,4-,5-,6-,7+,8+,9-,10-,11-,12-/m1/s1	OC[C@H]1O[C@H](O[C@H]2O[C@H](COP([O-])([O-])=O)[C@@H](O)[C@H](O)[C@H]2O)[C@H](O)[C@@H](O)[C@@H]1O		https://www.ncbi.nlm.nih.gov/pubmed/15181209		2		nanomol/g FW	Young leaf	Whole leaf	Total	cytosol (photosynthetic cells)	Arabidopsis thaliana	Wild-type seedlings grown on 100 mM Sorbitol. Sucrose feeding induces T6P levels in seedlings to 11 nmol/g FW after 24 h i.e. five times the level in seedlings supplied with osmotic control.
α,α-trehalose 6-phosphate	T6P	420.263	http://chlorokb.fr/simpleMol/alpha,alpha-trehalose 6-phosphate	http://www.genome.jp/dbget-bin/www_bget?C00689	http://www.ebi.ac.uk/chebi/advancedSearchFT.do?searchString=58429	https://metacyc.org/compound?orgid=META&id=TREHALOSE-6P	4484-88-2	https://pubchem.ncbi.nlm.nih.gov/summary/summary.cgi?cid=25246105	InChI=1S/C12H23O14P/c13-1-3-5(14)7(16)9(18)11(24-3)26-12-10(19)8(17)6(15)4(25-12)2-23-27(20,21)22/h3-19H,1-2H2,(H2,20,21,22)/p-2/t3-,4-,5-,6-,7+,8+,9-,10-,11-,12-/m1/s1	OC[C@H]1O[C@H](O[C@H]2O[C@H](COP([O-])([O-])=O)[C@@H](O)[C@H](O)[C@H]2O)[C@H](O)[C@@H](O)[C@@H]1O		https://www.ncbi.nlm.nih.gov/pubmed/12748379		5		nanomol/g FW	Young leaf	Whole leaf	Total	cytosol (photosynthetic cells)	Arabidopsis thaliana	Seedlings were grown on plates for 7 days, transferred to the dark for 2 h.
α,α-trehalose 6-phosphate	T6P	420.263	http://chlorokb.fr/simpleMol/alpha,alpha-trehalose 6-phosphate	http://www.genome.jp/dbget-bin/www_bget?C00689	http://www.ebi.ac.uk/chebi/advancedSearchFT.do?searchString=58429	https://metacyc.org/compound?orgid=META&id=TREHALOSE-6P	4484-88-2	https://pubchem.ncbi.nlm.nih.gov/summary/summary.cgi?cid=25246105	InChI=1S/C12H23O14P/c13-1-3-5(14)7(16)9(18)11(24-3)26-12-10(19)8(17)6(15)4(25-12)2-23-27(20,21)22/h3-19H,1-2H2,(H2,20,21,22)/p-2/t3-,4-,5-,6-,7+,8+,9-,10-,11-,12-/m1/s1	OC[C@H]1O[C@H](O[C@H]2O[C@H](COP([O-])([O-])=O)[C@@H](O)[C@H](O)[C@H]2O)[C@H](O)[C@@H](O)[C@@H]1O		https://www.ncbi.nlm.nih.gov/pubmed/23735508	0.18		9.9	nanomol/g FW	Young leaf	Whole leaf	Total	cytosol (photosynthetic cells)	Arabidopsis thaliana	Kinetics of changes in T6P levels under different conditions (sucrose feeding, low temperature, nitrogen limitation). Plantlets were seeded in liquid media and grown for 7 days.
α,α-trehalose 6-phosphate	T6P	420.263	http://chlorokb.fr/simpleMol/alpha,alpha-trehalose 6-phosphate	http://www.genome.jp/dbget-bin/www_bget?C00689	http://www.ebi.ac.uk/chebi/advancedSearchFT.do?searchString=58429	https://metacyc.org/compound?orgid=META&id=TREHALOSE-6P	4484-88-2	https://pubchem.ncbi.nlm.nih.gov/summary/summary.cgi?cid=25246105	InChI=1S/C12H23O14P/c13-1-3-5(14)7(16)9(18)11(24-3)26-12-10(19)8(17)6(15)4(25-12)2-23-27(20,21)22/h3-19H,1-2H2,(H2,20,21,22)/p-2/t3-,4-,5-,6-,7+,8+,9-,10-,11-,12-/m1/s1	OC[C@H]1O[C@H](O[C@H]2O[C@H](COP([O-])([O-])=O)[C@@H](O)[C@H](O)[C@H]2O)[C@H](O)[C@@H](O)[C@@H]1O		https://www.ncbi.nlm.nih.gov/pubmed/24043444	0.2		0.5	microMolar	Rosette	Stroma	Total	stroma (photosynthetic cells)	Arabidopsis thaliana	Non aqueous fractionation of leaves; calculated concentrations of Tre6P in the chloroplasts are likely to be overestimates and should be regarded as the upper limits of the Tre6P concentrations in these organelles.
α,α-trehalose 6-phosphate	T6P	420.263	http://chlorokb.fr/simpleMol/alpha,alpha-trehalose 6-phosphate	http://www.genome.jp/dbget-bin/www_bget?C00689	http://www.ebi.ac.uk/chebi/advancedSearchFT.do?searchString=58429	https://metacyc.org/compound?orgid=META&id=TREHALOSE-6P	4484-88-2	https://pubchem.ncbi.nlm.nih.gov/summary/summary.cgi?cid=25246105	InChI=1S/C12H23O14P/c13-1-3-5(14)7(16)9(18)11(24-3)26-12-10(19)8(17)6(15)4(25-12)2-23-27(20,21)22/h3-19H,1-2H2,(H2,20,21,22)/p-2/t3-,4-,5-,6-,7+,8+,9-,10-,11-,12-/m1/s1	OC[C@H]1O[C@H](O[C@H]2O[C@H](COP([O-])([O-])=O)[C@@H](O)[C@H](O)[C@H]2O)[C@H](O)[C@@H](O)[C@@H]1O		https://www.ncbi.nlm.nih.gov/pubmed/24043444	4		7	microMolar	Rosette	Cytosol	Total	cytosol (photosynthetic cells)	Arabidopsis thaliana	Non aqueous fractionation of leaves.
α,α-trehalose 6-phosphate	T6P	420.263	http://chlorokb.fr/simpleMol/alpha,alpha-trehalose 6-phosphate	http://www.genome.jp/dbget-bin/www_bget?C00689	http://www.ebi.ac.uk/chebi/advancedSearchFT.do?searchString=58429	https://metacyc.org/compound?orgid=META&id=TREHALOSE-6P	4484-88-2	https://pubchem.ncbi.nlm.nih.gov/summary/summary.cgi?cid=25246105	InChI=1S/C12H23O14P/c13-1-3-5(14)7(16)9(18)11(24-3)26-12-10(19)8(17)6(15)4(25-12)2-23-27(20,21)22/h3-19H,1-2H2,(H2,20,21,22)/p-2/t3-,4-,5-,6-,7+,8+,9-,10-,11-,12-/m1/s1	OC[C@H]1O[C@H](O[C@H]2O[C@H](COP([O-])([O-])=O)[C@@H](O)[C@H](O)[C@H]2O)[C@H](O)[C@@H](O)[C@@H]1O		https://www.ncbi.nlm.nih.gov/pubmed/24043444		0.05		microMolar	Rosette	Vacuole	Total	vacuole (photosynthetic cells)	Arabidopsis thaliana	Non aqueous fractionation of leaves; calculated concentrations of Tre6P in the vacuole are likely to be overestimates and should be regarded as the upper limits of the Tre6P concentrations in this organelle.
indole-3-acetate	none	174.179	http://chlorokb.fr/simpleMol/indole-3-acetate	http://www.genome.jp/dbget-bin/www_bget?C00954	http://www.ebi.ac.uk/chebi/advancedSearchFT.do?searchString=30854	https://metacyc.org/compound?orgid=META&id=INDOLE_ACETATE_AUXIN	87-51-4	https://pubchem.ncbi.nlm.nih.gov/summary/summary.cgi?cid=801	InChI=1S/C10H9NO2/c12-10(13)5-7-6-11-9-4-2-1-3-8(7)9/h1-4,6,11H,5H2,(H,12,13)/p-1	[O-]C(=O)Cc1c[nH]c2ccccc12		https://www.ncbi.nlm.nih.gov/pubmed/16507088		13.6		nanomol/g FW	Rosette	Whole leaf	Total	pending	Arabidopsis thaliana	none
indole-3-acetate	none	174.179	http://chlorokb.fr/simpleMol/indole-3-acetate	http://www.genome.jp/dbget-bin/www_bget?C00954	http://www.ebi.ac.uk/chebi/advancedSearchFT.do?searchString=30854	https://metacyc.org/compound?orgid=META&id=INDOLE_ACETATE_AUXIN	87-51-4	https://pubchem.ncbi.nlm.nih.gov/summary/summary.cgi?cid=801	InChI=1S/C10H9NO2/c12-10(13)5-7-6-11-9-4-2-1-3-8(7)9/h1-4,6,11H,5H2,(H,12,13)/p-1	[O-]C(=O)Cc1c[nH]c2ccccc12		https://www.ncbi.nlm.nih.gov/pubmed/15268852		10.9		nanogram/g FW	Rosette	Whole leaf	Total	pending	Arabidopsis thaliana	soil-grown plants, grown on short days.
indole-3-acetate	none	174.179	http://chlorokb.fr/simpleMol/indole-3-acetate	http://www.genome.jp/dbget-bin/www_bget?C00954	http://www.ebi.ac.uk/chebi/advancedSearchFT.do?searchString=30854	https://metacyc.org/compound?orgid=META&id=INDOLE_ACETATE_AUXIN	87-51-4	https://pubchem.ncbi.nlm.nih.gov/summary/summary.cgi?cid=801	InChI=1S/C10H9NO2/c12-10(13)5-7-6-11-9-4-2-1-3-8(7)9/h1-4,6,11H,5H2,(H,12,13)/p-1	[O-]C(=O)Cc1c[nH]c2ccccc12		https://www.ncbi.nlm.nih.gov/pubmed/16945092		31.3		nanogram/g FW	Rosette	Whole leaf	Total	pending	Arabidopsis thaliana	Stage 5.0
indole-3-acetate	none	174.179	http://chlorokb.fr/simpleMol/indole-3-acetate	http://www.genome.jp/dbget-bin/www_bget?C00954	http://www.ebi.ac.uk/chebi/advancedSearchFT.do?searchString=30854	https://metacyc.org/compound?orgid=META&id=INDOLE_ACETATE_AUXIN	87-51-4	https://pubchem.ncbi.nlm.nih.gov/summary/summary.cgi?cid=801	InChI=1S/C10H9NO2/c12-10(13)5-7-6-11-9-4-2-1-3-8(7)9/h1-4,6,11H,5H2,(H,12,13)/p-1	[O-]C(=O)Cc1c[nH]c2ccccc12		https://www.ncbi.nlm.nih.gov/pubmed/33219124		60		nanogram/g DW	Young leaf	Whole cell	Total	-	Arabidopsis thaliana	none
indole-3-acetate	none	174.179	http://chlorokb.fr/simpleMol/indole-3-acetate	http://www.genome.jp/dbget-bin/www_bget?C00954	http://www.ebi.ac.uk/chebi/advancedSearchFT.do?searchString=30854	https://metacyc.org/compound?orgid=META&id=INDOLE_ACETATE_AUXIN	87-51-4	https://pubchem.ncbi.nlm.nih.gov/summary/summary.cgi?cid=801	InChI=1S/C10H9NO2/c12-10(13)5-7-6-11-9-4-2-1-3-8(7)9/h1-4,6,11H,5H2,(H,12,13)/p-1	[O-]C(=O)Cc1c[nH]c2ccccc12		https://www.ncbi.nlm.nih.gov/pubmed/33219124		225		nanogram/g DW	Root	Whole cell	Total	-	Arabidopsis thaliana	none
indole-3-butyrate	IBA	202.232	http://chlorokb.fr/simpleMol/indole-3-butyrate	http://www.genome.jp/dbget-bin/www_bget?C11284	http://www.ebi.ac.uk/chebi/advancedSearchFT.do?searchString=33070	https://metacyc.org/compound?orgid=META&id=CPD-10507		https://pubchem.ncbi.nlm.nih.gov/summary/summary.cgi?cid=3702659	InChI=1S/C12H13NO2/c14-12(15)7-3-4-9-8-13-11-6-2-1-5-10(9)11/h1-2,5-6,8,13H,3-4,7H2,(H,14,15)/p-1	[O-]C(=O)CCCc1c[nH]c2ccccc12		https://www.ncbi.nlm.nih.gov/pubmed/33219124		0.8		nanogram/g DW	Root	Whole cell	Total	-	Arabidopsis thaliana	IBA was undetectable in above ground organs
inosine	none	268.229	http://chlorokb.fr/simpleMol/inosine	http://www.genome.jp/dbget-bin/www_bget?C00294	http://www.ebi.ac.uk/chebi/advancedSearchFT.do?searchString=17596	https://metacyc.org/compound?orgid=META&id=INOSINE	58-63-9	https://pubchem.ncbi.nlm.nih.gov/summary/summary.cgi?cid=6021	InChI=1S/C10H12N4O5/c15-1-4-6(16)7(17)10(19-4)14-3-13-5-8(14)11-2-12-9(5)18/h2-4,6-7,10,15-17H,1H2,(H,11,12,18)/t4-,6-,7-,10-/m1/s1	OC[C@H]1O[C@H]([C@H](O)[C@@H]1O)n1cnc2c(O)ncnc12		https://www.ncbi.nlm.nih.gov/pubmed/30787180		0.1		nanomol/g FW	n.d.	Whole cell	Total	all leaf cells, all subcellular compartments	Arabidopsis thaliana	Seedlings
L-2-aminoadipate	Aad	160.149	http://chlorokb.fr/simpleMol/L-2-aminoadipate	http://www.genome.jp/dbget-bin/www_bget?C00956	http://www.ebi.ac.uk/chebi/advancedSearchFT.do?searchString=37023	https://metacyc.org/compound?orgid=META&id=CPD-468	542-32-5	https://pubchem.ncbi.nlm.nih.gov/summary/summary.cgi?cid=92136	InChI=1S/C6H11NO4/c7-4(6(10)11)2-1-3-5(8)9/h4H,1-3,7H2,(H,8,9)(H,10,11)/p-1/t4-/m0/s1	[NH3+][C@@H](CCCC([O-])=O)C([O-])=O		https://www.ncbi.nlm.nih.gov/pubmed/23221596	0.4		25.6	microgram/g FW	Leaf	Whole leaf	Total	cytosol (photosynthetic cells)	Arabidopsis thaliana	L-2-aminoadipate accumulates to high levels in leaf at pathogen inoculation sites. 0.4 was measured for mock inoculation; 25.6 was measured after inoculation with Pseudomonas.
L-2-aminoadipate	Aad	160.149	http://chlorokb.fr/simpleMol/L-2-aminoadipate	http://www.genome.jp/dbget-bin/www_bget?C00956	http://www.ebi.ac.uk/chebi/advancedSearchFT.do?searchString=37023	https://metacyc.org/compound?orgid=META&id=CPD-468	542-32-5	https://pubchem.ncbi.nlm.nih.gov/summary/summary.cgi?cid=92136	InChI=1S/C6H11NO4/c7-4(6(10)11)2-1-3-5(8)9/h4H,1-3,7H2,(H,8,9)(H,10,11)/p-1/t4-/m0/s1	[NH3+][C@@H](CCCC([O-])=O)C([O-])=O		https://www.ncbi.nlm.nih.gov/pubmed/14766747		15		nanomol/g FW	Rosette	Whole leaf	Total	cytosol (photosynthetic cells)	Arabidopsis thaliana	22 day-old plants.
4-aminobutanoate	GABA	103.121	http://chlorokb.fr/simpleMol/4-aminobutanoate	http://www.genome.jp/dbget-bin/www_bget?C00334	http://www.ebi.ac.uk/chebi/advancedSearchFT.do?searchString=59888	https://metacyc.org/compound?orgid=META&id=4-AMINO-BUTYRATE	56-12-2	https://pubchem.ncbi.nlm.nih.gov/summary/summary.cgi?cid=6992099	InChI=1S/C4H9NO2/c5-3-1-2-4(6)7/h1-3,5H2,(H,6,7)	[NH3+]CCCC([O-])=O	https://lipidmaps.org/databases/lmsd/LMFA01100039?LMID=LMFA01100039	https://www.ncbi.nlm.nih.gov/pubmed/12882961	20		140	nanomol/g FW	Rosette	Whole leaf	Total	photosynthetic cells, all subcellular compartments	Arabidopsis thaliana	GABA concentration increased in plants subjected to flooding (6-week-old plants)
4-aminobutanoate	GABA	103.121	http://chlorokb.fr/simpleMol/4-aminobutanoate	http://www.genome.jp/dbget-bin/www_bget?C00334	http://www.ebi.ac.uk/chebi/advancedSearchFT.do?searchString=59888	https://metacyc.org/compound?orgid=META&id=4-AMINO-BUTYRATE	56-12-2	https://pubchem.ncbi.nlm.nih.gov/summary/summary.cgi?cid=6992099	InChI=1S/C4H9NO2/c5-3-1-2-4(6)7/h1-3,5H2,(H,6,7)	[NH3+]CCCC([O-])=O	https://lipidmaps.org/databases/lmsd/LMFA01100039?LMID=LMFA01100039	https://www.ncbi.nlm.nih.gov/pubmed/19264755		500		nanomol/g FW	Mature leaf	Whole leaf	Total	photosynthetic cells, all subcellular compartments	Arabidopsis thaliana	none
4-aminobutanoate	GABA	103.121	http://chlorokb.fr/simpleMol/4-aminobutanoate	http://www.genome.jp/dbget-bin/www_bget?C00334	http://www.ebi.ac.uk/chebi/advancedSearchFT.do?searchString=59888	https://metacyc.org/compound?orgid=META&id=4-AMINO-BUTYRATE	56-12-2	https://pubchem.ncbi.nlm.nih.gov/summary/summary.cgi?cid=6992099	InChI=1S/C4H9NO2/c5-3-1-2-4(6)7/h1-3,5H2,(H,6,7)	[NH3+]CCCC([O-])=O	https://lipidmaps.org/databases/lmsd/LMFA01100039?LMID=LMFA01100039	https://www.ncbi.nlm.nih.gov/pubmed/16663565	50		2000	nanomol/g FW	Mature leaf	Whole leaf	Total	photosynthetic cells, all subcellular compartments	Glycine max	Accumulation of GABA was observed within 5 minutes after transfer of plants to low temperature or mechanical damage.
4-aminobutanoate	GABA	103.121	http://chlorokb.fr/simpleMol/4-aminobutanoate	http://www.genome.jp/dbget-bin/www_bget?C00334	http://www.ebi.ac.uk/chebi/advancedSearchFT.do?searchString=59888	https://metacyc.org/compound?orgid=META&id=4-AMINO-BUTYRATE	56-12-2	https://pubchem.ncbi.nlm.nih.gov/summary/summary.cgi?cid=6992099	InChI=1S/C4H9NO2/c5-3-1-2-4(6)7/h1-3,5H2,(H,6,7)	[NH3+]CCCC([O-])=O	https://lipidmaps.org/databases/lmsd/LMFA01100039?LMID=LMFA01100039	https://www.ncbi.nlm.nih.gov/pubmed/29660082		10		femtomol/vacuole	Isolated vacuoles	Vacuole	Total	isolated vacuole (femtomol/vacuole unit)	Arabidopsis thaliana	Isolated vacuoles (volume assumed 66,5 pL-average of spongy and palisade vacuole volume) Arabidopsis thaliana suspension-cultured cells were cultured in modified Murashige and Skoog medium supplemented with 4.5 mM 2,4-D and 3% sucrose.
sucrose 6F-phosphate	none	420.263	http://chlorokb.fr/simpleMol/sucrose 6F-phosphate	http://www.genome.jp/dbget-bin/www_bget?C02591	http://www.ebi.ac.uk/chebi/advancedSearchFT.do?searchString=57723	https://metacyc.org/compound?orgid=META&id=SUCROSE-6P		https://pubchem.ncbi.nlm.nih.gov/summary/summary.cgi?cid=25245080	InChI=1S/C12H23O14P/c13-1-4-6(15)8(17)9(18)11(24-4)26-12(3-14)10(19)7(16)5(25-12)2-23-27(20,21)22/h4-11,13-19H,1-3H2,(H2,20,21,22)/p-2/t4-,5-,6-,7-,8+,9-,10+,11-,12+/m1/s1	OC[C@H]1O[C@H](O[C@]2(CO)O[C@H](COP([O-])([O-])=O)[C@@H](O)[C@@H]2O)[C@H](O)[C@@H](O)[C@@H]1O		https://www.ncbi.nlm.nih.gov/pubmed/24994761		1.3		nanomol/g FW	Mature leaf	Whole leaf	Total	cytosol (photosynthetic cells)	Arabidopsis thaliana	6-week-old plants in the light 5 h into the photoperiod
stigmasterol	none	412.698	http://chlorokb.fr/simpleMol/stigmasterol	http://www.genome.jp/dbget-bin/www_bget?C05442	http://www.ebi.ac.uk/chebi/advancedSearchFT.do?searchString=8195	https://metacyc.org/compound?orgid=META&id=CPD-4162		https://pubchem.ncbi.nlm.nih.gov/summary/summary.cgi?cid=25245939	InChI=1S/C29H48O/c1-7-21(19(2)3)9-8-20(4)25-12-13-26-24-11-10-22-18-23(30)14-16-28(22,5)27(24)15-17-29(25,26)6/h8-10,19-21,23-27,30H,7,11-18H2,1-6H3/b9-8+/t20-,21-,23+,24+,25-,26+,27+,28+,29-/m1/s1	CC[C@H](\C=C\[C@@H](C)[C@H]1CC[C@H]2[C@@H]3CC=C4C[C@@H](O)CC[C@]4(C)[C@H]3CC[C@]12C)C(C)C	https://lipidmaps.org/databases/lmsd/LMST01040123?LMID=LMST01040123	https://www.ncbi.nlm.nih.gov/pubmed/26216978		140		nanomol/g FW	Inflorescence	Whole inflorescence	Total	pending	Arabidopsis thaliana	none
spermidine	none	148.271	http://chlorokb.fr/simpleMol/spermidine	http://www.genome.jp/dbget-bin/www_bget?C00315	http://www.ebi.ac.uk/chebi/advancedSearchFT.do?searchString=16610	https://metacyc.org/compound?orgid=META&id=SPERMIDINE	124-20-9	https://pubchem.ncbi.nlm.nih.gov/summary/summary.cgi?cid=1102	InChI=1S/C7H19N3/c8-4-1-2-6-10-7-3-5-9/h10H,1-9H2/p+3	[NH3+]CCCC[NH2+]CCC[NH3+]		https://www.ncbi.nlm.nih.gov/pubmed/25713174		10		microgram/g FW	Mature leaf	Whole leaf	Free	photosynthetic cells, all subcellular compartments	Arabidopsis thaliana	none
spermidine	none	148.271	http://chlorokb.fr/simpleMol/spermidine	http://www.genome.jp/dbget-bin/www_bget?C00315	http://www.ebi.ac.uk/chebi/advancedSearchFT.do?searchString=16610	https://metacyc.org/compound?orgid=META&id=SPERMIDINE	124-20-9	https://pubchem.ncbi.nlm.nih.gov/summary/summary.cgi?cid=1102	InChI=1S/C7H19N3/c8-4-1-2-6-10-7-3-5-9/h10H,1-9H2/p+3	[NH3+]CCCC[NH2+]CCC[NH3+]		https://www.ncbi.nlm.nih.gov/pubmed/29281982	146		342	nanomol/g FW	n.d.	-	n.d.	-	-	none
citrate	none	189.101	http://chlorokb.fr/simpleMol/citrate	http://www.genome.jp/dbget-bin/www_bget?C00158	http://www.ebi.ac.uk/chebi/advancedSearchFT.do?searchString=16947	https://metacyc.org/compound?orgid=META&id=CIT	77-92-9	https://pubchem.ncbi.nlm.nih.gov/summary/summary.cgi?cid=31348	InChI=1S/C6H8O7/c7-3(8)1-6(13,5(11)12)2-4(9)10/h13H,1-2H2,(H,7,8)(H,9,10)(H,11,12)/p-3	OC(CC([O-])=O)(CC([O-])=O)C([O-])=O		https://www.ncbi.nlm.nih.gov/pubmed/25061985		250		nanomol/g FW	Young leaf	Whole leaf	Total	photosynthetic cells, all subcellular compartments	Arabidopsis thaliana	very young seedlings.
citrate	none	189.101	http://chlorokb.fr/simpleMol/citrate	http://www.genome.jp/dbget-bin/www_bget?C00158	http://www.ebi.ac.uk/chebi/advancedSearchFT.do?searchString=16947	https://metacyc.org/compound?orgid=META&id=CIT	77-92-9	https://pubchem.ncbi.nlm.nih.gov/summary/summary.cgi?cid=31348	InChI=1S/C6H8O7/c7-3(8)1-6(13,5(11)12)2-4(9)10/h13H,1-2H2,(H,7,8)(H,9,10)(H,11,12)/p-3	OC(CC([O-])=O)(CC([O-])=O)C([O-])=O		https://www.ncbi.nlm.nih.gov/pubmed/23952675		6103		nanomol/g FW	Rosette	Whole leaf	Total	photosynthetic cells, all subcellular compartments	Arabidopsis thaliana	Plants grown at 20°C used at mature, non-flowering rosettes; 12H light period; Rosettes were excised c. 4 h into the 12 h photoperiod.
citrate	none	189.101	http://chlorokb.fr/simpleMol/citrate	http://www.genome.jp/dbget-bin/www_bget?C00158	http://www.ebi.ac.uk/chebi/advancedSearchFT.do?searchString=16947	https://metacyc.org/compound?orgid=META&id=CIT	77-92-9	https://pubchem.ncbi.nlm.nih.gov/summary/summary.cgi?cid=31348	InChI=1S/C6H8O7/c7-3(8)1-6(13,5(11)12)2-4(9)10/h13H,1-2H2,(H,7,8)(H,9,10)(H,11,12)/p-3	OC(CC([O-])=O)(CC([O-])=O)C([O-])=O		https://www.ncbi.nlm.nih.gov/pubmed/8440690		40000		nanomol/g FW	Cell culture	Vacuole	n.d.	-	Acer platanus	none
citrate	none	189.101	http://chlorokb.fr/simpleMol/citrate	http://www.genome.jp/dbget-bin/www_bget?C00158	http://www.ebi.ac.uk/chebi/advancedSearchFT.do?searchString=16947	https://metacyc.org/compound?orgid=META&id=CIT	77-92-9	https://pubchem.ncbi.nlm.nih.gov/summary/summary.cgi?cid=31348	InChI=1S/C6H8O7/c7-3(8)1-6(13,5(11)12)2-4(9)10/h13H,1-2H2,(H,7,8)(H,9,10)(H,11,12)/p-3	OC(CC([O-])=O)(CC([O-])=O)C([O-])=O		https://www.ncbi.nlm.nih.gov/pubmed/29660082		20		femtomol/vacuole	Isolated vacuoles	Vacuole	Total	isolated vacuole (femtomol/vacuole unit)	Arabidopsis thaliana	Isolated vacuoles (volume assumed 66,5 pL-average of spongy and palisade vacuole volume) Arabidopsis thaliana suspension-cultured cells were cultured in modified Murashige and Skoog medium supplemented with 4.5 mM 2,4-D and 3% sucrose.
citrate	none	189.101	http://chlorokb.fr/simpleMol/citrate	http://www.genome.jp/dbget-bin/www_bget?C00158	http://www.ebi.ac.uk/chebi/advancedSearchFT.do?searchString=16947	https://metacyc.org/compound?orgid=META&id=CIT	77-92-9	https://pubchem.ncbi.nlm.nih.gov/summary/summary.cgi?cid=31348	InChI=1S/C6H8O7/c7-3(8)1-6(13,5(11)12)2-4(9)10/h13H,1-2H2,(H,7,8)(H,9,10)(H,11,12)/p-3	OC(CC([O-])=O)(CC([O-])=O)C([O-])=O		https://www.ncbi.nlm.nih.gov/pubmed/31361942	3.2		6.3	nanomol/mg DW	Mature leaf	Whole leaf	Total	photosynthetic cells, all subcellular compartments	Arabidopsis thaliana	6 week old-plants; Light intensity was set to 120 µmol/m2/s in an 8 h/16 h day/night 22°C/16°C cycle with 70% relative air humidity.
adenosine	none	267.244	http://chlorokb.fr/simpleMol/adenosine	http://www.genome.jp/dbget-bin/www_bget?C00212	http://www.ebi.ac.uk/chebi/advancedSearchFT.do?searchString=16335	https://metacyc.org/compound?orgid=META&id=ADENOSINE	58-61-7	https://pubchem.ncbi.nlm.nih.gov/summary/summary.cgi?cid=60961	InChI=1S/C10H13N5O4/c11-8-5-9(13-2-12-8)15(3-14-5)10-7(18)6(17)4(1-16)19-10/h2-4,6-7,10,16-18H,1H2,(H2,11,12,13)/t4-,6-,7-,10-/m1/s1	Nc1ncnc2n(cnc12)[C@@H]1O[C@H](CO)[C@@H](O)[C@H]1O		https://www.ncbi.nlm.nih.gov/pubmed/21642237		2.5		nanomol/g FW	Mature leaf	Whole leaf	Total	cytosol (photosynthetic cells)	Arabidopsis thaliana	none
choline	none	104.172	http://chlorokb.fr/simpleMol/choline	http://www.genome.jp/dbget-bin/www_bget?C00114	http://www.ebi.ac.uk/chebi/advancedSearchFT.do?searchString=15354	https://metacyc.org/compound?orgid=META&id=CHOLINE	123-41-1	https://pubchem.ncbi.nlm.nih.gov/summary/summary.cgi?cid=305	InChI=1S/C5H14NO/c1-6(2,3)4-5-7/h7H,4-5H2,1-3H3/q+1	C[N+](C)(C)CCO		https://www.ncbi.nlm.nih.gov/pubmed/29294054		3		nanomol/mg DW	Young leaf	Whole leaf	Total	cytosol (photosynthetic cells)	Arabidopsis thaliana	Hydroponic culture; + phosphate
choline	none	104.172	http://chlorokb.fr/simpleMol/choline	http://www.genome.jp/dbget-bin/www_bget?C00114	http://www.ebi.ac.uk/chebi/advancedSearchFT.do?searchString=15354	https://metacyc.org/compound?orgid=META&id=CHOLINE	123-41-1	https://pubchem.ncbi.nlm.nih.gov/summary/summary.cgi?cid=305	InChI=1S/C5H14NO/c1-6(2,3)4-5-7/h7H,4-5H2,1-3H3/q+1	C[N+](C)(C)CCO		https://www.ncbi.nlm.nih.gov/pubmed/29294054		15		nanomol/mg DW	Root	Whole root	Total	root cells	Arabidopsis thaliana	Hydroponic culture; + phosphate
geranylgeranyl diphosphate	GGPP	447.424	http://chlorokb.fr/simpleMol/geranylgeranyl diphosphate	http://www.genome.jp/dbget-bin/www_bget?C00353	http://www.ebi.ac.uk/chebi/advancedSearchFT.do?searchString=48861	https://metacyc.org/compound?orgid=META&id=GERANYLGERANYL-PP	6699-20-3	https://pubchem.ncbi.nlm.nih.gov/summary/summary.cgi?cid=447277	InChI=1S/C20H36O7P2/c1-17(2)9-6-10-18(3)11-7-12-19(4)13-8-14-20(5)15-16-26-29(24,25)27-28(21,22)23/h9,11,13,15H,6-8,10,12,14,16H2,1-5H3,(H,24,25)(H2,21,22,23)/p-3/b18-11+,19-13+,20-15+	CC(C)=CCC\C(C)=C\CC\C(C)=C\CC\C(C)=C\COP([O-])(=O)OP([O-])([O-])=O	https://lipidmaps.org/databases/lmsd/LMPR0104010001?LMID=LMPR0104010001	https://www.ncbi.nlm.nih.gov/pubmed/26452599		2		nanomol/g FW	Young leaf	Whole leaf	Total	cytosol, mitochondrion matrix, stroma (photosynthetic cells)	Arabidopsis thaliana	plants grown on MS medium containing 2% (w/v) sucrose.
glutathione disulfide	GSSG	610.61	http://chlorokb.fr/simpleMol/glutathione disulfide	http://www.genome.jp/dbget-bin/www_bget?C00127	http://www.ebi.ac.uk/chebi/advancedSearchFT.do?searchString=17858	https://metacyc.org/compound?orgid=META&id=OXIDIZED-GLUTATHIONE	27025-41-8	https://pubchem.ncbi.nlm.nih.gov/summary/summary.cgi?cid=65359	InChI=1S/C20H32N6O12S2/c21-9(19(35)36)1-3-13(27)25-11(17(33)23-5-15(29)30)7-39-40-8-12(18(34)24-6-16(31)32)26-14(28)4-2-10(22)20(37)38/h9-12H,1-8,21-22H2,(H,23,33)(H,24,34)(H,25,27)(H,26,28)(H,29,30)(H,31,32)(H,35,36)(H,37,38)/p-2/t9-,10-,11-,12-/m0/s1	[NH3+][C@@H](CCC(=O)N[C@@H](CSSC[C@H](NC(=O)CC[C@H]([NH3+])C([O-])=O)C(=O)NCC([O-])=O)C(=O)NCC([O-])=O)C([O-])=O		https://www.ncbi.nlm.nih.gov/pubmed/17288982		28.4		nanomol/g FW	Young leaf	Whole leaf	Total	photosynthetic cells, all subcellular compartments	Arabidopsis thaliana	15 to 31 days after sowing
glutathione disulfide	GSSG	610.61	http://chlorokb.fr/simpleMol/glutathione disulfide	http://www.genome.jp/dbget-bin/www_bget?C00127	http://www.ebi.ac.uk/chebi/advancedSearchFT.do?searchString=17858	https://metacyc.org/compound?orgid=META&id=OXIDIZED-GLUTATHIONE	27025-41-8	https://pubchem.ncbi.nlm.nih.gov/summary/summary.cgi?cid=65359	InChI=1S/C20H32N6O12S2/c21-9(19(35)36)1-3-13(27)25-11(17(33)23-5-15(29)30)7-39-40-8-12(18(34)24-6-16(31)32)26-14(28)4-2-10(22)20(37)38/h9-12H,1-8,21-22H2,(H,23,33)(H,24,34)(H,25,27)(H,26,28)(H,29,30)(H,31,32)(H,35,36)(H,37,38)/p-2/t9-,10-,11-,12-/m0/s1	[NH3+][C@@H](CCC(=O)N[C@@H](CSSC[C@H](NC(=O)CC[C@H]([NH3+])C([O-])=O)C(=O)NCC([O-])=O)C(=O)NCC([O-])=O)C([O-])=O		https://www.ncbi.nlm.nih.gov/pubmed/20080670		12.5		nanomol/g FW	Mature leaf	Whole leaf	Total	photosynthetic cells, all subcellular compartments	Arabidopsis thaliana	leaf tissue of 6-week-old plants
campesterol	none	400.687	http://chlorokb.fr/simpleMol/campesterol	http://www.genome.jp/dbget-bin/www_bget?C01789	http://www.ebi.ac.uk/chebi/advancedSearchFT.do?searchString=28623	https://metacyc.org/compound?orgid=META&id=CPD-707		https://pubchem.ncbi.nlm.nih.gov/summary/summary.cgi?cid=23424736	InChI=1S/C28H48O/c1-18(2)19(3)7-8-20(4)24-11-12-25-23-10-9-21-17-22(29)13-15-27(21,5)26(23)14-16-28(24,25)6/h9,18-20,22-26,29H,7-8,10-17H2,1-6H3/t19-,20-,22+,23+,24-,25+,26+,27+,28-/m1/s1	CC(C)[C@H](C)CC[C@@H](C)[C@H]1CC[C@H]2[C@@H]3CC=C4C[C@@H](O)CC[C@]4(C)[C@H]3CC[C@]12C	https://lipidmaps.org/databases/lmsd/LMST01030097?LMID=LMST01030097	https://www.ncbi.nlm.nih.gov/pubmed/26216978		150		nanomol/g FW	Inflorescence	Whole inflorescence	n.d.	pending	Arabidopsis thaliana	Floral volatiles were collected from 50 Arabidopsis inflorescences for 12 h from 8:00 AM till 8:00 PM.
ADP-α-D-glucose	none	587.33	http://chlorokb.fr/simpleMol/ADP-alpha-D-glucose	http://www.genome.jp/dbget-bin/www_bget?C00498	http://www.ebi.ac.uk/chebi/advancedSearchFT.do?searchString=15751	https://metacyc.org/compound?orgid=META&id=ADP-D-GLUCOSE	2140-58-1	https://pubchem.ncbi.nlm.nih.gov/summary/summary.cgi?cid=16500	InChI=1S/C16H25N5O15P2/c17-13-7-14(19-3-18-13)21(4-20-7)15-11(26)9(24)6(33-15)2-32-37(28,29)36-38(30,31)35-16-12(27)10(25)8(23)5(1-22)34-16/h3-6,8-12,15-16,22-27H,1-2H2,(H,28,29)(H,30,31)(H2,17,18,19)/p-2/t5-,6-,8-,9-,10+,11-,12-,15-,16-/m1/s1	Nc1ncnc2n(cnc12)[C@@H]1O[C@H](COP([O-])(=O)OP([O-])(=O)O[C@H]2O[C@H](CO)[C@@H](O)[C@H](O)[C@H]2O)[C@@H](O)[C@H]1O		https://www.ncbi.nlm.nih.gov/pubmed/16551270	0.2		1.5	nanomol/g FW	Young leaf	Whole leaf	Total	stroma (photosynthetic cells)	Arabidopsis thaliana	Seedlings were grown axenically for 7 days under continuous light in sucrose-containing liquid medium then starved for 2 days in sucrose-free medium.
ADP-α-D-glucose	none	587.33	http://chlorokb.fr/simpleMol/ADP-alpha-D-glucose	http://www.genome.jp/dbget-bin/www_bget?C00498	http://www.ebi.ac.uk/chebi/advancedSearchFT.do?searchString=15751	https://metacyc.org/compound?orgid=META&id=ADP-D-GLUCOSE	2140-58-1	https://pubchem.ncbi.nlm.nih.gov/summary/summary.cgi?cid=16500	InChI=1S/C16H25N5O15P2/c17-13-7-14(19-3-18-13)21(4-20-7)15-11(26)9(24)6(33-15)2-32-37(28,29)36-38(30,31)35-16-12(27)10(25)8(23)5(1-22)34-16/h3-6,8-12,15-16,22-27H,1-2H2,(H,28,29)(H,30,31)(H2,17,18,19)/p-2/t5-,6-,8-,9-,10+,11-,12-,15-,16-/m1/s1	Nc1ncnc2n(cnc12)[C@@H]1O[C@H](COP([O-])(=O)OP([O-])(=O)O[C@H]2O[C@H](CO)[C@@H](O)[C@H](O)[C@H]2O)[C@@H](O)[C@H]1O		https://www.ncbi.nlm.nih.gov/pubmed/23952675		2.14		nanomol/g FW	Rosette	Whole leaf	Total	stroma (photosynthetic cells)	Arabidopsis thaliana	none
ADP-α-D-glucose	none	587.33	http://chlorokb.fr/simpleMol/ADP-alpha-D-glucose	http://www.genome.jp/dbget-bin/www_bget?C00498	http://www.ebi.ac.uk/chebi/advancedSearchFT.do?searchString=15751	https://metacyc.org/compound?orgid=META&id=ADP-D-GLUCOSE	2140-58-1	https://pubchem.ncbi.nlm.nih.gov/summary/summary.cgi?cid=16500	InChI=1S/C16H25N5O15P2/c17-13-7-14(19-3-18-13)21(4-20-7)15-11(26)9(24)6(33-15)2-32-37(28,29)36-38(30,31)35-16-12(27)10(25)8(23)5(1-22)34-16/h3-6,8-12,15-16,22-27H,1-2H2,(H,28,29)(H,30,31)(H2,17,18,19)/p-2/t5-,6-,8-,9-,10+,11-,12-,15-,16-/m1/s1	Nc1ncnc2n(cnc12)[C@@H]1O[C@H](COP([O-])(=O)OP([O-])(=O)O[C@H]2O[C@H](CO)[C@@H](O)[C@H](O)[C@H]2O)[C@@H](O)[C@H]1O		https://www.ncbi.nlm.nih.gov/pubmed/24043444		0.02		nanomol/g FW	Mature leaf	Whole leaf	Total	stroma (photosynthetic cells)	Arabidopsis thaliana	4-week old plants-Plants harvested at the end of the night (12h dark)
ADP-α-D-glucose	none	587.33	http://chlorokb.fr/simpleMol/ADP-alpha-D-glucose	http://www.genome.jp/dbget-bin/www_bget?C00498	http://www.ebi.ac.uk/chebi/advancedSearchFT.do?searchString=15751	https://metacyc.org/compound?orgid=META&id=ADP-D-GLUCOSE	2140-58-1	https://pubchem.ncbi.nlm.nih.gov/summary/summary.cgi?cid=16500	InChI=1S/C16H25N5O15P2/c17-13-7-14(19-3-18-13)21(4-20-7)15-11(26)9(24)6(33-15)2-32-37(28,29)36-38(30,31)35-16-12(27)10(25)8(23)5(1-22)34-16/h3-6,8-12,15-16,22-27H,1-2H2,(H,28,29)(H,30,31)(H2,17,18,19)/p-2/t5-,6-,8-,9-,10+,11-,12-,15-,16-/m1/s1	Nc1ncnc2n(cnc12)[C@@H]1O[C@H](COP([O-])(=O)OP([O-])(=O)O[C@H]2O[C@H](CO)[C@@H](O)[C@H](O)[C@H]2O)[C@@H](O)[C@H]1O		https://www.ncbi.nlm.nih.gov/pubmed/24043444	0.5		4	nanomol/g FW	Mature leaf	Whole leaf	n.d.	stroma (photosynthetic cells)	Arabidopsis thaliana	4-week old plants-Plants harvested in the light
GDP-α-D-glucose	none	603.329	http://chlorokb.fr/simpleMol/GDP-alpha-D-glucose	http://www.genome.jp/dbget-bin/www_bget?C00394	http://www.ebi.ac.uk/chebi/advancedSearchFT.do?searchString=62230	https://metacyc.org/compound?orgid=META&id=GDP-D-GLUCOSE		https://pubchem.ncbi.nlm.nih.gov/summary/summary.cgi?cid=25244464	InChI=1S/C16H25N5O16P2/c17-16-19-12-6(13(28)20-16)18-3-21(12)14-10(26)8(24)5(34-14)2-33-38(29,30)37-39(31,32)36-15-11(27)9(25)7(23)4(1-22)35-15/h3-5,7-11,14-15,22-27H,1-2H2,(H,29,30)(H,31,32)(H3,17,19,20,28)/p-2/t4-,5-,7-,8-,9+,10-,11-,14-,15-/m1/s1	Nc1nc2n(cnc2c(=O)[nH]1)[C@@H]1O[C@H](COP([O-])(=O)OP([O-])(=O)O[C@H]2O[C@H](CO)[C@@H](O)[C@H](O)[C@H]2O)[C@@H](O)[C@H]1O		https://www.ncbi.nlm.nih.gov/pubmed/24299991		0.015		nanomol/g FW	Mature leaf	Whole leaf	Total	pending	Arabidopsis thaliana	Arabidopsis thaliana (Col-0) plants were grown with a 16 h photoperiod at 22 degree C with 90 µmol /m2/s illumination intensity during the day period. Arabidopsis rosettes from 4-week-old plants.
GDP-α-D-mannose	none	603.329	http://chlorokb.fr/simpleMol/GDP-alpha-D-mannose	http://www.genome.jp/dbget-bin/www_bget?C00096	http://www.ebi.ac.uk/chebi/advancedSearchFT.do?searchString=57527	https://metacyc.org/compound?orgid=META&id=GDP-MANNOSE	3123-67-9	https://pubchem.ncbi.nlm.nih.gov/summary/summary.cgi?cid=46878389	InChI=1S/C16H25N5O16P2/c17-16-19-12-6(13(28)20-16)18-3-21(12)14-10(26)8(24)5(34-14)2-33-38(29,30)37-39(31,32)36-15-11(27)9(25)7(23)4(1-22)35-15/h3-5,7-11,14-15,22-27H,1-2H2,(H,29,30)(H,31,32)(H3,17,19,20,28)/p-2/t4-,5-,7-,8-,9+,10-,11+,14-,15-/m1/s1	Nc1nc2n(cnc2c(=O)[nH]1)[C@@H]1O[C@H](COP([O-])(=O)OP([O-])(=O)O[C@H]2O[C@H](CO)[C@@H](O)[C@H](O)[C@@H]2O)[C@@H](O)[C@H]1O		https://www.ncbi.nlm.nih.gov/pubmed/24299991		0.55		nanomol/g FW	n.d.	Whole leaf	Total	cytosol (photosynthetic cells)	Arabidopsis thaliana	Arabidopsis thaliana (Col-0) plants were grown with a 16 h photoperiod at 22 degree C with 90 µmol /m2/s illumination intensity during the day period. Arabidopsis rosettes from 4-week-old plants.
α-D-galactose 1-phosphate	none	258.121	http://chlorokb.fr/simpleMol/alpha-D-galactose 1-phosphate	http://www.genome.jp/dbget-bin/www_bget?C00446	http://www.ebi.ac.uk/chebi/advancedSearchFT.do?searchString=17973	https://metacyc.org/compound?orgid=META&id=GALACTOSE-1P	2255-14-3	https://pubchem.ncbi.nlm.nih.gov/summary/summary.cgi?cid=123912	InChI=1S/C6H13O9P/c7-1-2-3(8)4(9)5(10)6(14-2)15-16(11,12)13/h2-10H,1H2,(H2,11,12,13)/p-2/t2-,3+,4+,5-,6-/m1/s1	OC[C@H]1O[C@H](OP([O-])([O-])=O)[C@H](O)[C@@H](O)[C@H]1O		https://www.ncbi.nlm.nih.gov/pubmed/20442274		0.1236		nanomol/mg DW	Cell culture	Whole cell	Total	pending	Arabidopsis thaliana	none
α-D-glucose	none	180.157	http://chlorokb.fr/simpleMol/alpha-D-glucose	http://www.genome.jp/dbget-bin/www_bget?C00267	http://www.ebi.ac.uk/chebi/advancedSearchFT.do?searchString=17925	https://metacyc.org/compound?orgid=META&id=ALPHA-GLUCOSE	492-62-6	https://pubchem.ncbi.nlm.nih.gov/summary/summary.cgi?cid=79025	InChI=1S/C6H12O6/c7-1-2-3(8)4(9)5(10)6(11)12-2/h2-11H,1H2/t2-,3-,4+,5-,6+/m1/s1	OC[C@H]1O[C@H](O)[C@H](O)[C@@H](O)[C@@H]1O		https://www.ncbi.nlm.nih.gov/pubmed/12096097		2000		microMolar	Mature leaf	Stroma	Total	stroma (photosynthetic cells)	Spinacia oleracea	n.d.
α-D-glucose	none	180.157	http://chlorokb.fr/simpleMol/alpha-D-glucose	http://www.genome.jp/dbget-bin/www_bget?C00267	http://www.ebi.ac.uk/chebi/advancedSearchFT.do?searchString=17925	https://metacyc.org/compound?orgid=META&id=ALPHA-GLUCOSE	492-62-6	https://pubchem.ncbi.nlm.nih.gov/summary/summary.cgi?cid=79025	InChI=1S/C6H12O6/c7-1-2-3(8)4(9)5(10)6(11)12-2/h2-11H,1H2/t2-,3-,4+,5-,6+/m1/s1	OC[C@H]1O[C@H](O)[C@H](O)[C@@H](O)[C@@H]1O		https://www.ncbi.nlm.nih.gov/pubmed/30216682	500		3400	nanomol/g FW	Mature leaf	Chloroplast non aqueous fraction	Total	stroma (photosynthetic cells)	Arabidopsis thaliana	Non-aqueous fractionation method; Control versus cold (5°C) + high light (320 µmol photons m<SUP>-2</SUP> . s<SUP>-1</SUP>)
α-D-glucose	none	180.157	http://chlorokb.fr/simpleMol/alpha-D-glucose	http://www.genome.jp/dbget-bin/www_bget?C00267	http://www.ebi.ac.uk/chebi/advancedSearchFT.do?searchString=17925	https://metacyc.org/compound?orgid=META&id=ALPHA-GLUCOSE	492-62-6	https://pubchem.ncbi.nlm.nih.gov/summary/summary.cgi?cid=79025	InChI=1S/C6H12O6/c7-1-2-3(8)4(9)5(10)6(11)12-2/h2-11H,1H2/t2-,3-,4+,5-,6+/m1/s1	OC[C@H]1O[C@H](O)[C@H](O)[C@@H](O)[C@@H]1O		https://www.ncbi.nlm.nih.gov/pubmed/30216682	500		4200	nanomol/g FW	Mature leaf	Cytosol non aqueous fraction	Total	cytosol (photosynthetic cells)	Arabidopsis thaliana	Non-aqueous fractionation method; Control versus cold (5°C) + high light (320 µmol photons m<SUP>-2</SUP> . s<SUP>-1</SUP>)
α-D-glucose	none	180.157	http://chlorokb.fr/simpleMol/alpha-D-glucose	http://www.genome.jp/dbget-bin/www_bget?C00267	http://www.ebi.ac.uk/chebi/advancedSearchFT.do?searchString=17925	https://metacyc.org/compound?orgid=META&id=ALPHA-GLUCOSE	492-62-6	https://pubchem.ncbi.nlm.nih.gov/summary/summary.cgi?cid=79025	InChI=1S/C6H12O6/c7-1-2-3(8)4(9)5(10)6(11)12-2/h2-11H,1H2/t2-,3-,4+,5-,6+/m1/s1	OC[C@H]1O[C@H](O)[C@H](O)[C@@H](O)[C@@H]1O		https://www.ncbi.nlm.nih.gov/pubmed/30216682	1000		9000	nanomol/g FW	Mature leaf	Vacuole non aqueous fraction	Total	vacuole (photosynthetic cells)	Arabidopsis thaliana	Non-aqueous fractionation method; Control versus cold (5°C) + high light (320 µmol photons m<SUP>-2</SUP> . s<SUP>-1</SUP>)
α-D-glucose	none	180.157	http://chlorokb.fr/simpleMol/alpha-D-glucose	http://www.genome.jp/dbget-bin/www_bget?C00267	http://www.ebi.ac.uk/chebi/advancedSearchFT.do?searchString=17925	https://metacyc.org/compound?orgid=META&id=ALPHA-GLUCOSE	492-62-6	https://pubchem.ncbi.nlm.nih.gov/summary/summary.cgi?cid=79025	InChI=1S/C6H12O6/c7-1-2-3(8)4(9)5(10)6(11)12-2/h2-11H,1H2/t2-,3-,4+,5-,6+/m1/s1	OC[C@H]1O[C@H](O)[C@H](O)[C@@H](O)[C@@H]1O		https://www.ncbi.nlm.nih.gov/pubmed/21984725		777		nanomol/g FW	Mature leaf	Vacuole non aqueous fraction	Total	vacuole (photosynthetic cells)	Arabidopsis thaliana	Non-aqueous fractionation method. Original value was 140 µmol/g FW
α-D-glucose	none	180.157	http://chlorokb.fr/simpleMol/alpha-D-glucose	http://www.genome.jp/dbget-bin/www_bget?C00267	http://www.ebi.ac.uk/chebi/advancedSearchFT.do?searchString=17925	https://metacyc.org/compound?orgid=META&id=ALPHA-GLUCOSE	492-62-6	https://pubchem.ncbi.nlm.nih.gov/summary/summary.cgi?cid=79025	InChI=1S/C6H12O6/c7-1-2-3(8)4(9)5(10)6(11)12-2/h2-11H,1H2/t2-,3-,4+,5-,6+/m1/s1	OC[C@H]1O[C@H](O)[C@H](O)[C@@H](O)[C@@H]1O		https://www.ncbi.nlm.nih.gov/pubmed/21984725		122		nanomol/g FW	Mature leaf	Chloroplast non aqueous fraction	Total	stroma (photosynthetic cells)	Arabidopsis thaliana	Non-aqueous fractionation method. Original value was 22 µmol/g FW
α-D-glucose	none	180.157	http://chlorokb.fr/simpleMol/alpha-D-glucose	http://www.genome.jp/dbget-bin/www_bget?C00267	http://www.ebi.ac.uk/chebi/advancedSearchFT.do?searchString=17925	https://metacyc.org/compound?orgid=META&id=ALPHA-GLUCOSE	492-62-6	https://pubchem.ncbi.nlm.nih.gov/summary/summary.cgi?cid=79025	InChI=1S/C6H12O6/c7-1-2-3(8)4(9)5(10)6(11)12-2/h2-11H,1H2/t2-,3-,4+,5-,6+/m1/s1	OC[C@H]1O[C@H](O)[C@H](O)[C@@H](O)[C@@H]1O		https://www.ncbi.nlm.nih.gov/pubmed/30482788		8.75		nanomol/g FW	Mature leaf	Chloroplast non aqueous fraction	Total	stroma (photosynthetic cells)	Arabidopsis thaliana	Non-aqueous fractionation method; 0.5% of glucose localized in the stroma for a cellular total of 1750 nmol/g FW. Plants cultivated in a growth chamber on soil (ED-73; Patzer) under 22°C and 120 mmol/m2/s1 for 10 h per day. Analyses of leaf material were performed after 4 weeks of cultivation.
α-D-glucose	none	180.157	http://chlorokb.fr/simpleMol/alpha-D-glucose	http://www.genome.jp/dbget-bin/www_bget?C00267	http://www.ebi.ac.uk/chebi/advancedSearchFT.do?searchString=17925	https://metacyc.org/compound?orgid=META&id=ALPHA-GLUCOSE	492-62-6	https://pubchem.ncbi.nlm.nih.gov/summary/summary.cgi?cid=79025	InChI=1S/C6H12O6/c7-1-2-3(8)4(9)5(10)6(11)12-2/h2-11H,1H2/t2-,3-,4+,5-,6+/m1/s1	OC[C@H]1O[C@H](O)[C@H](O)[C@@H](O)[C@@H]1O		https://www.ncbi.nlm.nih.gov/pubmed/30482788		875		nanomol/g FW	Mature leaf	Vacuole non aqueous fraction	Total	vacuole (photosynthetic cells)	Arabidopsis thaliana	Non-aqueous fractionation method; 50% of glucose localized in the vacuole for a cellular total of 1750 µmol/g FW. Plants cultivated in a growth chamber on soil (ED-73; Patzer) under 22°C and 120 mmol/m2/s1 for 10 h per day. Analyses of leaf material were performed after 4 weeks of cultivation.
α-D-glucose	none	180.157	http://chlorokb.fr/simpleMol/alpha-D-glucose	http://www.genome.jp/dbget-bin/www_bget?C00267	http://www.ebi.ac.uk/chebi/advancedSearchFT.do?searchString=17925	https://metacyc.org/compound?orgid=META&id=ALPHA-GLUCOSE	492-62-6	https://pubchem.ncbi.nlm.nih.gov/summary/summary.cgi?cid=79025	InChI=1S/C6H12O6/c7-1-2-3(8)4(9)5(10)6(11)12-2/h2-11H,1H2/t2-,3-,4+,5-,6+/m1/s1	OC[C@H]1O[C@H](O)[C@H](O)[C@@H](O)[C@@H]1O		https://www.ncbi.nlm.nih.gov/pubmed/24028846		9960		nanomol/g FW	Young leaf	Whole leaf	Total	cytosol, mitochondrion matrix, stroma, vacuole (photosynthetic cells)	Arabidopsis thaliana	14 day-old plants; Liquid culture supplemented with 1 % sucrose
α-D-glucose	none	180.157	http://chlorokb.fr/simpleMol/alpha-D-glucose	http://www.genome.jp/dbget-bin/www_bget?C00267	http://www.ebi.ac.uk/chebi/advancedSearchFT.do?searchString=17925	https://metacyc.org/compound?orgid=META&id=ALPHA-GLUCOSE	492-62-6	https://pubchem.ncbi.nlm.nih.gov/summary/summary.cgi?cid=79025	InChI=1S/C6H12O6/c7-1-2-3(8)4(9)5(10)6(11)12-2/h2-11H,1H2/t2-,3-,4+,5-,6+/m1/s1	OC[C@H]1O[C@H](O)[C@H](O)[C@@H](O)[C@@H]1O		https://www.ncbi.nlm.nih.gov/pubmed/30482788		17000		nanomol/g FW	Rosette	Whole leaf	Total	cytosol, mitochondrion matrix, stroma, vacuole (photosynthetic cells)	Arabidopsis thaliana	4-week old rosette leaves after exposure to cold (4°C, short-day
conditions) for 24 h."
α-D-glucose	none	180.157	http://chlorokb.fr/simpleMol/alpha-D-glucose	http://www.genome.jp/dbget-bin/www_bget?C00267	http://www.ebi.ac.uk/chebi/advancedSearchFT.do?searchString=17925	https://metacyc.org/compound?orgid=META&id=ALPHA-GLUCOSE	492-62-6	https://pubchem.ncbi.nlm.nih.gov/summary/summary.cgi?cid=79025	InChI=1S/C6H12O6/c7-1-2-3(8)4(9)5(10)6(11)12-2/h2-11H,1H2/t2-,3-,4+,5-,6+/m1/s1	OC[C@H]1O[C@H](O)[C@H](O)[C@@H](O)[C@@H]1O		https://www.ncbi.nlm.nih.gov/pubmed/30482788		1750		nanomol/g FW	Rosette	Whole leaf	Total	cytosol, mitochondrion matrix, stroma, vacuole (photosynthetic cells)	Arabidopsis thaliana	120 micromol photons/m2/s, 10 h of light/14 h of dark. Rosette leaves from 5-week old plants were harvested at the end of the light phase (about 8 h in light).
α-D-glucose	none	180.157	http://chlorokb.fr/simpleMol/alpha-D-glucose	http://www.genome.jp/dbget-bin/www_bget?C00267	http://www.ebi.ac.uk/chebi/advancedSearchFT.do?searchString=17925	https://metacyc.org/compound?orgid=META&id=ALPHA-GLUCOSE	492-62-6	https://pubchem.ncbi.nlm.nih.gov/summary/summary.cgi?cid=79025	InChI=1S/C6H12O6/c7-1-2-3(8)4(9)5(10)6(11)12-2/h2-11H,1H2/t2-,3-,4+,5-,6+/m1/s1	OC[C@H]1O[C@H](O)[C@H](O)[C@@H](O)[C@@H]1O		https://www.ncbi.nlm.nih.gov/pubmed/30482788		875		nanomol/g FW	Rosette	Whole leaf	Total	cytosol, mitochondrion matrix, stroma, vacuole (photosynthetic cells)	Arabidopsis thaliana	Non-aqueous fractionation method; 50% of glucose localized in the cytosol for a cellular total of 1750 nanomol/g FW. Plants cultivated in a growth chamber on soil (ED-73; Patzer) under 22°C and 120 mmol/m2/s1 for 10 h per day. Analyses of leaf material were performed after 4 weeks of cultivation.
α-D-glucose 6-phosphate	none	258.121	http://chlorokb.fr/simpleMol/alpha-D-glucose 6-phosphate	http://www.genome.jp/dbget-bin/www_bget?C00668	http://www.ebi.ac.uk/chebi/advancedSearchFT.do?searchString=17665	https://metacyc.org/compound?orgid=META&id=ALPHA-GLC-6-P		https://pubchem.ncbi.nlm.nih.gov/summary/summary.cgi?cid=439284	InChI=1S/C6H13O9P/c7-3-2(1-14-16(11,12)13)15-6(10)5(9)4(3)8/h2-10H,1H2,(H2,11,12,13)/p-2/t2-,3-,4+,5-,6+/m1/s1	O[C@H]1O[C@H](COP([O-])([O-])=O)[C@@H](O)[C@H](O)[C@H]1O		https://www.ncbi.nlm.nih.gov/pubmed/16661385	22		24	nanomol/mg chlorophyll	Isolated chloroplasts	Stroma	Total	stroma of isolated chloroplasts (per mg chl unit)	Spinacia oleracea	rapid preparation of chloroplast from protoplasts
α-D-glucose 6-phosphate	none	258.121	http://chlorokb.fr/simpleMol/alpha-D-glucose 6-phosphate	http://www.genome.jp/dbget-bin/www_bget?C00668	http://www.ebi.ac.uk/chebi/advancedSearchFT.do?searchString=17665	https://metacyc.org/compound?orgid=META&id=ALPHA-GLC-6-P		https://pubchem.ncbi.nlm.nih.gov/summary/summary.cgi?cid=439284	InChI=1S/C6H13O9P/c7-3-2(1-14-16(11,12)13)15-6(10)5(9)4(3)8/h2-10H,1H2,(H2,11,12,13)/p-2/t2-,3-,4+,5-,6+/m1/s1	O[C@H]1O[C@H](COP([O-])([O-])=O)[C@@H](O)[C@H](O)[C@H]1O		https://www.ncbi.nlm.nih.gov/pubmed/14617088	411		517	nanomol/g FW	Rosette	Whole leaf	Total	cytosol, stroma (photosynthetic cells)	Arabidopsis thaliana	light versus dark.
α-D-glucose 6-phosphate	none	258.121	http://chlorokb.fr/simpleMol/alpha-D-glucose 6-phosphate	http://www.genome.jp/dbget-bin/www_bget?C00668	http://www.ebi.ac.uk/chebi/advancedSearchFT.do?searchString=17665	https://metacyc.org/compound?orgid=META&id=ALPHA-GLC-6-P		https://pubchem.ncbi.nlm.nih.gov/summary/summary.cgi?cid=439284	InChI=1S/C6H13O9P/c7-3-2(1-14-16(11,12)13)15-6(10)5(9)4(3)8/h2-10H,1H2,(H2,11,12,13)/p-2/t2-,3-,4+,5-,6+/m1/s1	O[C@H]1O[C@H](COP([O-])([O-])=O)[C@@H](O)[C@H](O)[C@H]1O		https://www.ncbi.nlm.nih.gov/pubmed/12472685	500		600	nanomol/g FW	Mature leaf	Whole leaf	Total	cytosol, stroma (photosynthetic cells)	Arabidopsis thaliana	Plants grown in soil; variation during the day
α-D-glucose 6-phosphate	none	258.121	http://chlorokb.fr/simpleMol/alpha-D-glucose 6-phosphate	http://www.genome.jp/dbget-bin/www_bget?C00668	http://www.ebi.ac.uk/chebi/advancedSearchFT.do?searchString=17665	https://metacyc.org/compound?orgid=META&id=ALPHA-GLC-6-P		https://pubchem.ncbi.nlm.nih.gov/summary/summary.cgi?cid=439284	InChI=1S/C6H13O9P/c7-3-2(1-14-16(11,12)13)15-6(10)5(9)4(3)8/h2-10H,1H2,(H2,11,12,13)/p-2/t2-,3-,4+,5-,6+/m1/s1	O[C@H]1O[C@H](COP([O-])([O-])=O)[C@@H](O)[C@H](O)[C@H]1O		https://www.ncbi.nlm.nih.gov/pubmed/24994761		129.2		nanomol/g FW	Mature leaf	Whole leaf	Total	cytosol, stroma (photosynthetic cells)	Arabidopsis thaliana	Samples were taken from 6-week-old plants in the light 5 h into the photoperiod
α-D-glucose 6-phosphate	none	258.121	http://chlorokb.fr/simpleMol/alpha-D-glucose 6-phosphate	http://www.genome.jp/dbget-bin/www_bget?C00668	http://www.ebi.ac.uk/chebi/advancedSearchFT.do?searchString=17665	https://metacyc.org/compound?orgid=META&id=ALPHA-GLC-6-P		https://pubchem.ncbi.nlm.nih.gov/summary/summary.cgi?cid=439284	InChI=1S/C6H13O9P/c7-3-2(1-14-16(11,12)13)15-6(10)5(9)4(3)8/h2-10H,1H2,(H2,11,12,13)/p-2/t2-,3-,4+,5-,6+/m1/s1	O[C@H]1O[C@H](COP([O-])([O-])=O)[C@@H](O)[C@H](O)[C@H]1O		https://www.ncbi.nlm.nih.gov/pubmed/23952675		151		nanomol/g FW	Rosette	Whole leaf	Total	cytosol, stroma (photosynthetic cells)	Arabidopsis thaliana	none
α-maltose	none	342.3	http://chlorokb.fr/simpleMol/alpha-maltose	http://www.genome.jp/dbget-bin/www_bget?C00897	http://www.ebi.ac.uk/chebi/advancedSearchFT.do?searchString=18167	https://metacyc.org/compound?orgid=META&id=ALPHA-MALTOSE		https://pubchem.ncbi.nlm.nih.gov/summary/summary.cgi?cid=439341	InChI=1S/C12H22O11/c13-1-3-5(15)6(16)9(19)12(22-3)23-10-4(2-14)21-11(20)8(18)7(10)17/h3-20H,1-2H2/t3-,4-,5-,6+,7-,8-,9-,10-,11+,12-/m1/s1	OC[C@H]1O[C@H](O[C@H]2[C@H](O)[C@@H](O)[C@@H](O)O[C@@H]2CO)[C@H](O)[C@@H](O)[C@@H]1O		https://www.ncbi.nlm.nih.gov/pubmed/16055686	28		70	nanomol/g FW	Mature leaf	Whole leaf	Total	photosynthetic cells, all subcellular compartments	Arabidopsis thaliana	Extreme Day-night variations, depending on photoperiods.
α-maltose	none	342.3	http://chlorokb.fr/simpleMol/alpha-maltose	http://www.genome.jp/dbget-bin/www_bget?C00897	http://www.ebi.ac.uk/chebi/advancedSearchFT.do?searchString=18167	https://metacyc.org/compound?orgid=META&id=ALPHA-MALTOSE		https://pubchem.ncbi.nlm.nih.gov/summary/summary.cgi?cid=439341	InChI=1S/C12H22O11/c13-1-3-5(15)6(16)9(19)12(22-3)23-10-4(2-14)21-11(20)8(18)7(10)17/h3-20H,1-2H2/t3-,4-,5-,6+,7-,8-,9-,10-,11+,12-/m1/s1	OC[C@H]1O[C@H](O[C@H]2[C@H](O)[C@@H](O)[C@@H](O)O[C@@H]2CO)[C@H](O)[C@@H](O)[C@@H]1O		https://www.ncbi.nlm.nih.gov/pubmed/15665241		450		microMolar	Mature leaf	Stroma	Total	stroma (photosynthetic cells)	Phaseolus vulgaris	At night
α-maltose	none	342.3	http://chlorokb.fr/simpleMol/alpha-maltose	http://www.genome.jp/dbget-bin/www_bget?C00897	http://www.ebi.ac.uk/chebi/advancedSearchFT.do?searchString=18167	https://metacyc.org/compound?orgid=META&id=ALPHA-MALTOSE		https://pubchem.ncbi.nlm.nih.gov/summary/summary.cgi?cid=439341	InChI=1S/C12H22O11/c13-1-3-5(15)6(16)9(19)12(22-3)23-10-4(2-14)21-11(20)8(18)7(10)17/h3-20H,1-2H2/t3-,4-,5-,6+,7-,8-,9-,10-,11+,12-/m1/s1	OC[C@H]1O[C@H](O[C@H]2[C@H](O)[C@@H](O)[C@@H](O)O[C@@H]2CO)[C@H](O)[C@@H](O)[C@@H]1O		https://www.ncbi.nlm.nih.gov/pubmed/15665241		500		microMolar	Mature leaf	Cytosol	Total	cytosol (photosynthetic cells)	Phaseolus vulgaris	At night
α-maltose	none	342.3	http://chlorokb.fr/simpleMol/alpha-maltose	http://www.genome.jp/dbget-bin/www_bget?C00897	http://www.ebi.ac.uk/chebi/advancedSearchFT.do?searchString=18167	https://metacyc.org/compound?orgid=META&id=ALPHA-MALTOSE		https://pubchem.ncbi.nlm.nih.gov/summary/summary.cgi?cid=439341	InChI=1S/C12H22O11/c13-1-3-5(15)6(16)9(19)12(22-3)23-10-4(2-14)21-11(20)8(18)7(10)17/h3-20H,1-2H2/t3-,4-,5-,6+,7-,8-,9-,10-,11+,12-/m1/s1	OC[C@H]1O[C@H](O[C@H]2[C@H](O)[C@@H](O)[C@@H](O)O[C@@H]2CO)[C@H](O)[C@@H](O)[C@@H]1O		https://www.ncbi.nlm.nih.gov/pubmed/15247404		2		nanomol/mg chlorophyll	Isolated chloroplasts	Stroma	Total	stroma of isolated chloroplasts (per mg chl unit)	Pisum sativum	none
α-maltose	none	342.3	http://chlorokb.fr/simpleMol/alpha-maltose	http://www.genome.jp/dbget-bin/www_bget?C00897	http://www.ebi.ac.uk/chebi/advancedSearchFT.do?searchString=18167	https://metacyc.org/compound?orgid=META&id=ALPHA-MALTOSE		https://pubchem.ncbi.nlm.nih.gov/summary/summary.cgi?cid=439341	InChI=1S/C12H22O11/c13-1-3-5(15)6(16)9(19)12(22-3)23-10-4(2-14)21-11(20)8(18)7(10)17/h3-20H,1-2H2/t3-,4-,5-,6+,7-,8-,9-,10-,11+,12-/m1/s1	OC[C@H]1O[C@H](O[C@H]2[C@H](O)[C@@H](O)[C@@H](O)O[C@@H]2CO)[C@H](O)[C@@H](O)[C@@H]1O		https://www.ncbi.nlm.nih.gov/pubmed/15247404	60		140	nanomol/mg chlorophyll	Mature leaf	Whole leaf	Total	photosynthetic cells, all subcellular compartments	Arabidopsis thaliana	Maltose content doubled within 30 min exposure to 40°C. During cold shock maltose content increased to 600 nmol/mg chlorophyll in the first 6 hours then continued to accumulate to 800 nmol/mg chlorophyll.
α-maltose	none	342.3	http://chlorokb.fr/simpleMol/alpha-maltose	http://www.genome.jp/dbget-bin/www_bget?C00897	http://www.ebi.ac.uk/chebi/advancedSearchFT.do?searchString=18167	https://metacyc.org/compound?orgid=META&id=ALPHA-MALTOSE		https://pubchem.ncbi.nlm.nih.gov/summary/summary.cgi?cid=439341	InChI=1S/C12H22O11/c13-1-3-5(15)6(16)9(19)12(22-3)23-10-4(2-14)21-11(20)8(18)7(10)17/h3-20H,1-2H2/t3-,4-,5-,6+,7-,8-,9-,10-,11+,12-/m1/s1	OC[C@H]1O[C@H](O[C@H]2[C@H](O)[C@@H](O)[C@@H](O)O[C@@H]2CO)[C@H](O)[C@@H](O)[C@@H]1O		https://www.ncbi.nlm.nih.gov/pubmed/28152100		9.3		nanomol/g FW	Mature leaf	Whole leaf	Total	photosynthetic cells, all subcellular compartments	Arabidopsis thaliana	none
α-maltose	none	342.3	http://chlorokb.fr/simpleMol/alpha-maltose	http://www.genome.jp/dbget-bin/www_bget?C00897	http://www.ebi.ac.uk/chebi/advancedSearchFT.do?searchString=18167	https://metacyc.org/compound?orgid=META&id=ALPHA-MALTOSE		https://pubchem.ncbi.nlm.nih.gov/summary/summary.cgi?cid=439341	InChI=1S/C12H22O11/c13-1-3-5(15)6(16)9(19)12(22-3)23-10-4(2-14)21-11(20)8(18)7(10)17/h3-20H,1-2H2/t3-,4-,5-,6+,7-,8-,9-,10-,11+,12-/m1/s1	OC[C@H]1O[C@H](O[C@H]2[C@H](O)[C@@H](O)[C@@H](O)O[C@@H]2CO)[C@H](O)[C@@H](O)[C@@H]1O		https://www.ncbi.nlm.nih.gov/pubmed/14704427	19		29	microgram/g FW	Rosette	Whole leaf	n.d.	photosynthetic cells, all subcellular compartments	Arabidopsis thaliana	19 µg/g FW at the end of the day and 29 µg/g FW at the end of the night.
β-alanine	none	89.094	http://chlorokb.fr/simpleMol/beta-alanine	http://www.genome.jp/dbget-bin/www_bget?C00099	http://www.ebi.ac.uk/chebi/advancedSearchFT.do?searchString=16958	https://metacyc.org/compound?orgid=META&id=B-ALANINE	107-95-9	https://pubchem.ncbi.nlm.nih.gov/summary/summary.cgi?cid=239	InChI=1S/C3H7NO2/c4-2-1-3(5)6/h1-2,4H2,(H,5,6)	[NH3+]CCC([O-])=O		https://www.ncbi.nlm.nih.gov/pubmed/24223944	18		42	nanomol/g FW	Rosette	Whole leaf	Total	cytosol, peroxisome (photosynthetic cells)	Arabidopsis thaliana	plants grown at 21°C (18) and 4°C (42).
β-D-fructofuranose	none	180.157	http://chlorokb.fr/simpleMol/beta-D-fructofuranose	http://www.genome.jp/dbget-bin/www_bget?C02336	http://www.ebi.ac.uk/chebi/advancedSearchFT.do?searchString=28645	https://metacyc.org/compound?orgid=META&id=BETA-D-FRUCTOSE		https://pubchem.ncbi.nlm.nih.gov/summary/summary.cgi?cid=439709	InChI=1S/C6H12O6/c7-1-3-4(9)5(10)6(11,2-8)12-3/h3-5,7-11H,1-2H2/t3-,4-,5+,6-/m1/s1	OC[C@H]1O[C@](O)(CO)[C@@H](O)[C@@H]1O		https://www.ncbi.nlm.nih.gov/pubmed/25743161	300		600	microgram/g FW	Rosette	Whole leaf	Total	photosynthetic cells, all subcellular compartments	Arabidopsis thaliana	pending annotation
β-D-fructofuranose	none	180.157	http://chlorokb.fr/simpleMol/beta-D-fructofuranose	http://www.genome.jp/dbget-bin/www_bget?C02336	http://www.ebi.ac.uk/chebi/advancedSearchFT.do?searchString=28645	https://metacyc.org/compound?orgid=META&id=BETA-D-FRUCTOSE		https://pubchem.ncbi.nlm.nih.gov/summary/summary.cgi?cid=439709	InChI=1S/C6H12O6/c7-1-3-4(9)5(10)6(11,2-8)12-3/h3-5,7-11H,1-2H2/t3-,4-,5+,6-/m1/s1	OC[C@H]1O[C@](O)(CO)[C@@H](O)[C@@H]1O		https://www.ncbi.nlm.nih.gov/pubmed/30216682	100		2500	nanomol/g FW	n.d.	Chloroplast non aqueous fraction	Total	stroma (photosynthetic cells)	Arabidopsis thaliana	Control versus cold (5°C) + high light (320 µmol photons m<SUP>-2</SUP> . s<SUP>-1</SUP>)
β-D-fructofuranose	none	180.157	http://chlorokb.fr/simpleMol/beta-D-fructofuranose	http://www.genome.jp/dbget-bin/www_bget?C02336	http://www.ebi.ac.uk/chebi/advancedSearchFT.do?searchString=28645	https://metacyc.org/compound?orgid=META&id=BETA-D-FRUCTOSE		https://pubchem.ncbi.nlm.nih.gov/summary/summary.cgi?cid=439709	InChI=1S/C6H12O6/c7-1-3-4(9)5(10)6(11,2-8)12-3/h3-5,7-11H,1-2H2/t3-,4-,5+,6-/m1/s1	OC[C@H]1O[C@](O)(CO)[C@@H](O)[C@@H]1O		https://www.ncbi.nlm.nih.gov/pubmed/30216682	200		3500	nanomol/g FW	n.d.	Cytosol non aqueous fraction	Total	cytosol (photosynthetic cells)	Arabidopsis thaliana	Control versus cold (5°C) + high light (320 µmol photons m<SUP>-2</SUP> . s<SUP>-1</SUP>)
β-D-fructofuranose	none	180.157	http://chlorokb.fr/simpleMol/beta-D-fructofuranose	http://www.genome.jp/dbget-bin/www_bget?C02336	http://www.ebi.ac.uk/chebi/advancedSearchFT.do?searchString=28645	https://metacyc.org/compound?orgid=META&id=BETA-D-FRUCTOSE		https://pubchem.ncbi.nlm.nih.gov/summary/summary.cgi?cid=439709	InChI=1S/C6H12O6/c7-1-3-4(9)5(10)6(11,2-8)12-3/h3-5,7-11H,1-2H2/t3-,4-,5+,6-/m1/s1	OC[C@H]1O[C@](O)(CO)[C@@H](O)[C@@H]1O		https://www.ncbi.nlm.nih.gov/pubmed/30216682	200		7500	nanomol/g FW	n.d.	Vacuole non aqueous fraction	Total	vacuole (photosynthetic cells)	Arabidopsis thaliana	Control versus cold (5°C) + high light (320 µmol photons m<SUP>-2</SUP> . s<SUP>-1</SUP>)
β-D-fructofuranose	none	180.157	http://chlorokb.fr/simpleMol/beta-D-fructofuranose	http://www.genome.jp/dbget-bin/www_bget?C02336	http://www.ebi.ac.uk/chebi/advancedSearchFT.do?searchString=28645	https://metacyc.org/compound?orgid=META&id=BETA-D-FRUCTOSE		https://pubchem.ncbi.nlm.nih.gov/summary/summary.cgi?cid=439709	InChI=1S/C6H12O6/c7-1-3-4(9)5(10)6(11,2-8)12-3/h3-5,7-11H,1-2H2/t3-,4-,5+,6-/m1/s1	OC[C@H]1O[C@](O)(CO)[C@@H](O)[C@@H]1O		https://www.ncbi.nlm.nih.gov/pubmed/11485201		13		microgram/cm2	Mature leaf	Whole leaf	Total	photosynthetic cells, all subcellular compartments	Arabidopsis thaliana	Fully expended leaf.
β-D-fructofuranose	none	180.157	http://chlorokb.fr/simpleMol/beta-D-fructofuranose	http://www.genome.jp/dbget-bin/www_bget?C02336	http://www.ebi.ac.uk/chebi/advancedSearchFT.do?searchString=28645	https://metacyc.org/compound?orgid=META&id=BETA-D-FRUCTOSE		https://pubchem.ncbi.nlm.nih.gov/summary/summary.cgi?cid=439709	InChI=1S/C6H12O6/c7-1-3-4(9)5(10)6(11,2-8)12-3/h3-5,7-11H,1-2H2/t3-,4-,5+,6-/m1/s1	OC[C@H]1O[C@](O)(CO)[C@@H](O)[C@@H]1O		https://www.ncbi.nlm.nih.gov/pubmed/30482788		1500		nanomol/g FW	Mature leaf	Chloroplast non aqueous fraction	Total	stroma (photosynthetic cells)	Arabidopsis thaliana	Non aqueous fractionation method; 15% of fructose localized in the stroma for a cellular total of 10 µmol/g FW. Plants cultivated in a growth chamber on soil (ED-73; Patzer) under 22°C and 120 mmol/m2/s1 for 10 h per day. Analyses of leaf material were performed after 4 weeks of cultivation.
β-D-fructofuranose	none	180.157	http://chlorokb.fr/simpleMol/beta-D-fructofuranose	http://www.genome.jp/dbget-bin/www_bget?C02336	http://www.ebi.ac.uk/chebi/advancedSearchFT.do?searchString=28645	https://metacyc.org/compound?orgid=META&id=BETA-D-FRUCTOSE		https://pubchem.ncbi.nlm.nih.gov/summary/summary.cgi?cid=439709	InChI=1S/C6H12O6/c7-1-3-4(9)5(10)6(11,2-8)12-3/h3-5,7-11H,1-2H2/t3-,4-,5+,6-/m1/s1	OC[C@H]1O[C@](O)(CO)[C@@H](O)[C@@H]1O		https://www.ncbi.nlm.nih.gov/pubmed/30482788		6500		nanomol/g FW	Mature leaf	Cytosol non aqueous fraction	Total	cytosol (photosynthetic cells)	Arabidopsis thaliana	Non aqueous fractionation method; 65% of fructose localized in the cytosol for a cellular total of 10 µmol/g FW Plants cultivated in a growth chamber on soil (ED-73; Patzer) under 22°C and 120 mmol/m2/s1 for 10 h per day. Analyses of leaf material were performed after 4 weeks of cultivation.
β-D-fructofuranose	none	180.157	http://chlorokb.fr/simpleMol/beta-D-fructofuranose	http://www.genome.jp/dbget-bin/www_bget?C02336	http://www.ebi.ac.uk/chebi/advancedSearchFT.do?searchString=28645	https://metacyc.org/compound?orgid=META&id=BETA-D-FRUCTOSE		https://pubchem.ncbi.nlm.nih.gov/summary/summary.cgi?cid=439709	InChI=1S/C6H12O6/c7-1-3-4(9)5(10)6(11,2-8)12-3/h3-5,7-11H,1-2H2/t3-,4-,5+,6-/m1/s1	OC[C@H]1O[C@](O)(CO)[C@@H](O)[C@@H]1O		https://www.ncbi.nlm.nih.gov/pubmed/30482788		2000		nanomol/g FW	Mature leaf	Vacuole non aqueous fraction	Total	cytosol (photosynthetic cells)	Arabidopsis thaliana	Non aqueous fractionation method; 20 % of fructose localized in the vacuole for a cellular total of 10 µmol/g FW. Plants cultivated in a growth chamber on soil (ED-73; Patzer) under 22°C and 120 mmol/m2/s1 for 10 h per day. Analyses of leaf material were performed after 4 weeks of cultivation.
β-D-fructofuranose	none	180.157	http://chlorokb.fr/simpleMol/beta-D-fructofuranose	http://www.genome.jp/dbget-bin/www_bget?C02336	http://www.ebi.ac.uk/chebi/advancedSearchFT.do?searchString=28645	https://metacyc.org/compound?orgid=META&id=BETA-D-FRUCTOSE		https://pubchem.ncbi.nlm.nih.gov/summary/summary.cgi?cid=439709	InChI=1S/C6H12O6/c7-1-3-4(9)5(10)6(11,2-8)12-3/h3-5,7-11H,1-2H2/t3-,4-,5+,6-/m1/s1	OC[C@H]1O[C@](O)(CO)[C@@H](O)[C@@H]1O		https://www.ncbi.nlm.nih.gov/pubmed/24028846		2330		nanomol/g FW	Seedling	Whole leaf	Total	photosynthetic cells, all subcellular compartments	Arabidopsis thaliana	14 day-old plants; grown in liquid media
β-D-glucose	none	180.157	http://chlorokb.fr/simpleMol/beta-D-glucose	http://www.genome.jp/dbget-bin/www_bget?C00221	http://www.ebi.ac.uk/chebi/advancedSearchFT.do?searchString=15903	https://metacyc.org/compound?orgid=META&id=GLC	50-99-7	https://pubchem.ncbi.nlm.nih.gov/summary/summary.cgi?cid=64689	InChI=1S/C6H12O6/c7-1-2-3(8)4(9)5(10)6(11)12-2/h2-11H,1H2/t2-,3-,4+,5-,6-/m1/s1	OC[C@H]1O[C@@H](O)[C@H](O)[C@@H](O)[C@@H]1O		https://www.ncbi.nlm.nih.gov/pubmed/30216682	500		3400	nanomol/g FW	Mature leaf	Chloroplast non aqueous fraction	Total	stroma (photosynthetic cells)	Arabidopsis thaliana	Non-aqueous fractionation method. Control versus cold (5°C) + high light (320 µmol photons m<SUP>-2</SUP> . s<SUP>-1</SUP>). Light intensity under control condition was 80 µmol/m2/s in a 12/12 h day/night cycle. All plants were grown on soil with 60% relative air humidity and 22°C during the day and 18°C during the night.
β-D-glucose	none	180.157	http://chlorokb.fr/simpleMol/beta-D-glucose	http://www.genome.jp/dbget-bin/www_bget?C00221	http://www.ebi.ac.uk/chebi/advancedSearchFT.do?searchString=15903	https://metacyc.org/compound?orgid=META&id=GLC	50-99-7	https://pubchem.ncbi.nlm.nih.gov/summary/summary.cgi?cid=64689	InChI=1S/C6H12O6/c7-1-2-3(8)4(9)5(10)6(11)12-2/h2-11H,1H2/t2-,3-,4+,5-,6-/m1/s1	OC[C@H]1O[C@@H](O)[C@H](O)[C@@H](O)[C@@H]1O		https://www.ncbi.nlm.nih.gov/pubmed/30216682	500		4200	nanomol/g FW	Mature leaf	Cytosol non aqueous fraction	Total	cytosol (photosynthetic cells)	Arabidopsis thaliana	Non-aqueous fractionation method. Control versus cold (5°C) + high light (320 µmol photons m<SUP>-2</SUP> . s<SUP>-1</SUP>). Light intensity under control condition was 80 µmol/m2/s in a 12/12 h day/night cycle. All plants were grown on soil with 60% relative air humidity and 22°C during the day and 18°C during the night.
β-D-glucose	none	180.157	http://chlorokb.fr/simpleMol/beta-D-glucose	http://www.genome.jp/dbget-bin/www_bget?C00221	http://www.ebi.ac.uk/chebi/advancedSearchFT.do?searchString=15903	https://metacyc.org/compound?orgid=META&id=GLC	50-99-7	https://pubchem.ncbi.nlm.nih.gov/summary/summary.cgi?cid=64689	InChI=1S/C6H12O6/c7-1-2-3(8)4(9)5(10)6(11)12-2/h2-11H,1H2/t2-,3-,4+,5-,6-/m1/s1	OC[C@H]1O[C@@H](O)[C@H](O)[C@@H](O)[C@@H]1O		https://www.ncbi.nlm.nih.gov/pubmed/30216682	1000		9000	nanomol/g FW	Mature leaf	Vacuole non aqueous fraction	Total	vacuole (photosynthetic cells)	Arabidopsis thaliana	Non-aqueous fractionation method. Control versus cold (5°C) + high light (320 µmol photons m<SUP>-2</SUP> . s<SUP>-1</SUP>). Light intensity under control condition was 80 µmol/m2/s in a 12/12 h day/night cycle. All plants were grown on soil with 60% relative air humidity and 22°C during the day and 18°C during the night.
β-D-glucose	none	180.157	http://chlorokb.fr/simpleMol/beta-D-glucose	http://www.genome.jp/dbget-bin/www_bget?C00221	http://www.ebi.ac.uk/chebi/advancedSearchFT.do?searchString=15903	https://metacyc.org/compound?orgid=META&id=GLC	50-99-7	https://pubchem.ncbi.nlm.nih.gov/summary/summary.cgi?cid=64689	InChI=1S/C6H12O6/c7-1-2-3(8)4(9)5(10)6(11)12-2/h2-11H,1H2/t2-,3-,4+,5-,6-/m1/s1	OC[C@H]1O[C@@H](O)[C@H](O)[C@@H](O)[C@@H]1O		https://www.ncbi.nlm.nih.gov/pubmed/21984725		777		nanomol/g FW	Mature leaf	Vacuole non aqueous fraction	Total	vacuole (photosynthetic cells)	Arabidopsis thaliana	Non-aqueous fractionation method. Original value was 140 µg/g FW.
β-D-glucose	none	180.157	http://chlorokb.fr/simpleMol/beta-D-glucose	http://www.genome.jp/dbget-bin/www_bget?C00221	http://www.ebi.ac.uk/chebi/advancedSearchFT.do?searchString=15903	https://metacyc.org/compound?orgid=META&id=GLC	50-99-7	https://pubchem.ncbi.nlm.nih.gov/summary/summary.cgi?cid=64689	InChI=1S/C6H12O6/c7-1-2-3(8)4(9)5(10)6(11)12-2/h2-11H,1H2/t2-,3-,4+,5-,6-/m1/s1	OC[C@H]1O[C@@H](O)[C@H](O)[C@@H](O)[C@@H]1O		https://www.ncbi.nlm.nih.gov/pubmed/30482788		8.75		nanomol/g FW	Mature leaf	Chloroplast non aqueous fraction	Total	stroma (photosynthetic cells)	Arabidopsis thaliana	Non-aqueous fractionation method. 0.5% of glucose localized in the stroma for a cellular total of 1750 nanomol/g FW. Plants cultivated in a growth chamber on soil (ED-73, Patzer) under 22°C and 120 mmol/m2/s1 for 10 h per day. Analyses of leaf material were performed after 4 weeks of cultivation.
β-D-glucose	none	180.157	http://chlorokb.fr/simpleMol/beta-D-glucose	http://www.genome.jp/dbget-bin/www_bget?C00221	http://www.ebi.ac.uk/chebi/advancedSearchFT.do?searchString=15903	https://metacyc.org/compound?orgid=META&id=GLC	50-99-7	https://pubchem.ncbi.nlm.nih.gov/summary/summary.cgi?cid=64689	InChI=1S/C6H12O6/c7-1-2-3(8)4(9)5(10)6(11)12-2/h2-11H,1H2/t2-,3-,4+,5-,6-/m1/s1	OC[C@H]1O[C@@H](O)[C@H](O)[C@@H](O)[C@@H]1O		https://www.ncbi.nlm.nih.gov/pubmed/30482788		875		nanomol/g FW	Mature leaf	Vacuole non aqueous fraction	Total	vacuole (photosynthetic cells)	Arabidopsis thaliana	Non-aqueous fractionation method. 50% of glucose localized in the vacuole for a cellular total of 1750 nanomol/g FW. Plants cultivated in a growth chamber on soil (ED-73, Patzer) under 22°C and 120 mmol/m2/s1 for 10 h per day. Analyses of leaf material were performed after 4 weeks of cultivation.
β-D-glucose	none	180.157	http://chlorokb.fr/simpleMol/beta-D-glucose	http://www.genome.jp/dbget-bin/www_bget?C00221	http://www.ebi.ac.uk/chebi/advancedSearchFT.do?searchString=15903	https://metacyc.org/compound?orgid=META&id=GLC	50-99-7	https://pubchem.ncbi.nlm.nih.gov/summary/summary.cgi?cid=64689	InChI=1S/C6H12O6/c7-1-2-3(8)4(9)5(10)6(11)12-2/h2-11H,1H2/t2-,3-,4+,5-,6-/m1/s1	OC[C@H]1O[C@@H](O)[C@H](O)[C@@H](O)[C@@H]1O		https://www.ncbi.nlm.nih.gov/pubmed/30482788		875		nanomol/g FW	Mature leaf	Cytosol non aqueous fraction	Total	cytosol (photosynthetic cells)	Arabidopsis thaliana	Non aqueous fractionation method. 50% of glucose localized in the cytosol for a cellular total of 1750 nmol/g FW. Plants cultivated in a growth chamber on soil (ED-73, Patzer) under 22°C and 120 mmol/m2/s1 for 10 h per day. Analyses of leaf material were performed after 4 weeks of cultivation.
β-D-glucose	none	180.157	http://chlorokb.fr/simpleMol/beta-D-glucose	http://www.genome.jp/dbget-bin/www_bget?C00221	http://www.ebi.ac.uk/chebi/advancedSearchFT.do?searchString=15903	https://metacyc.org/compound?orgid=META&id=GLC	50-99-7	https://pubchem.ncbi.nlm.nih.gov/summary/summary.cgi?cid=64689	InChI=1S/C6H12O6/c7-1-2-3(8)4(9)5(10)6(11)12-2/h2-11H,1H2/t2-,3-,4+,5-,6-/m1/s1	OC[C@H]1O[C@@H](O)[C@H](O)[C@@H](O)[C@@H]1O		https://www.ncbi.nlm.nih.gov/pubmed/24028846		9960		nanomol/g FW	Young leaf	Whole leaf	Total	cytosol, mitochondrion matrix, stroma, vacuole (photosynthetic cells)	Arabidopsis thaliana	14 day-old plants. Liquid culture supplemented with 1 % sucrose
β-D-glucose	none	180.157	http://chlorokb.fr/simpleMol/beta-D-glucose	http://www.genome.jp/dbget-bin/www_bget?C00221	http://www.ebi.ac.uk/chebi/advancedSearchFT.do?searchString=15903	https://metacyc.org/compound?orgid=META&id=GLC	50-99-7	https://pubchem.ncbi.nlm.nih.gov/summary/summary.cgi?cid=64689	InChI=1S/C6H12O6/c7-1-2-3(8)4(9)5(10)6(11)12-2/h2-11H,1H2/t2-,3-,4+,5-,6-/m1/s1	OC[C@H]1O[C@@H](O)[C@H](O)[C@@H](O)[C@@H]1O		https://www.ncbi.nlm.nih.gov/pubmed/21984725		122		nanomol/g FW	Mature leaf	Extravacuolar	Total	cytoplasm excluding vacuole (photosynthetic cells)	Arabidopsis thaliana	Non-aqueous fractionation method. Original value was 22 µg/g FW
β-D-glucose	none	180.157	http://chlorokb.fr/simpleMol/beta-D-glucose	http://www.genome.jp/dbget-bin/www_bget?C00221	http://www.ebi.ac.uk/chebi/advancedSearchFT.do?searchString=15903	https://metacyc.org/compound?orgid=META&id=GLC	50-99-7	https://pubchem.ncbi.nlm.nih.gov/summary/summary.cgi?cid=64689	InChI=1S/C6H12O6/c7-1-2-3(8)4(9)5(10)6(11)12-2/h2-11H,1H2/t2-,3-,4+,5-,6-/m1/s1	OC[C@H]1O[C@@H](O)[C@H](O)[C@@H](O)[C@@H]1O		https://www.ncbi.nlm.nih.gov/pubmed/12096097		2000		microMolar	Mature leaf	Stroma	Total	stroma (photosynthetic cells)	Spinacia oleracea	none
β-D-glucose	none	180.157	http://chlorokb.fr/simpleMol/beta-D-glucose	http://www.genome.jp/dbget-bin/www_bget?C00221	http://www.ebi.ac.uk/chebi/advancedSearchFT.do?searchString=15903	https://metacyc.org/compound?orgid=META&id=GLC	50-99-7	https://pubchem.ncbi.nlm.nih.gov/summary/summary.cgi?cid=64689	InChI=1S/C6H12O6/c7-1-2-3(8)4(9)5(10)6(11)12-2/h2-11H,1H2/t2-,3-,4+,5-,6-/m1/s1	OC[C@H]1O[C@@H](O)[C@H](O)[C@@H](O)[C@@H]1O		https://www.ncbi.nlm.nih.gov/pubmed/30482788		1750		nanomol/g FW	Rosette	Whole leaf	Total	cytosol, mitochondrion matrix, stroma, vacuole (photosynthetic cells)	Arabidopsis thaliana	120 micromol photons/m2/s, 10 h of light/14 h of dark. Rosette leaves from 5-week old plants were harvested at the end of the light phase (about 8 h in light).
β-D-glucose	none	180.157	http://chlorokb.fr/simpleMol/beta-D-glucose	http://www.genome.jp/dbget-bin/www_bget?C00221	http://www.ebi.ac.uk/chebi/advancedSearchFT.do?searchString=15903	https://metacyc.org/compound?orgid=META&id=GLC	50-99-7	https://pubchem.ncbi.nlm.nih.gov/summary/summary.cgi?cid=64689	InChI=1S/C6H12O6/c7-1-2-3(8)4(9)5(10)6(11)12-2/h2-11H,1H2/t2-,3-,4+,5-,6-/m1/s1	OC[C@H]1O[C@@H](O)[C@H](O)[C@@H](O)[C@@H]1O		https://www.ncbi.nlm.nih.gov/pubmed/30482788		17000		nanomol/g FW	Rosette	Whole leaf	Total	cytosol, mitochondrion matrix, stroma, vacuole (photosynthetic cells)	Arabidopsis thaliana	4-week old rosette leaves. Plants after exposure to cold (4°C, short-day
conditions) for 24 h."
β-D-glucose 6-phosphate	none	258.121	http://chlorokb.fr/simpleMol/beta-D-glucose 6-phosphate	http://www.genome.jp/dbget-bin/www_bget?C01172	http://www.ebi.ac.uk/chebi/advancedSearchFT.do?searchString=17719	https://metacyc.org/compound?orgid=META&id=GLC-6-P		https://pubchem.ncbi.nlm.nih.gov/summary/summary.cgi?cid=439427	InChI=1S/C6H13O9P/c7-3-2(1-14-16(11,12)13)15-6(10)5(9)4(3)8/h2-10H,1H2,(H2,11,12,13)/p-2/t2-,3-,4+,5-,6-/m1/s1	O[C@@H]1O[C@H](COP([O-])([O-])=O)[C@@H](O)[C@H](O)[C@H]1O		https://www.ncbi.nlm.nih.gov/pubmed/16661385	22		24	nanomol/mg chlorophyll	Isolated chloroplasts	Stroma	Total	stroma of isolated chloroplasts (per mg chl unit)	Spinacia oleracea	rapid preparation of chloroplast from protoplasts
β-D-glucose 6-phosphate	none	258.121	http://chlorokb.fr/simpleMol/beta-D-glucose 6-phosphate	http://www.genome.jp/dbget-bin/www_bget?C01172	http://www.ebi.ac.uk/chebi/advancedSearchFT.do?searchString=17719	https://metacyc.org/compound?orgid=META&id=GLC-6-P		https://pubchem.ncbi.nlm.nih.gov/summary/summary.cgi?cid=439427	InChI=1S/C6H13O9P/c7-3-2(1-14-16(11,12)13)15-6(10)5(9)4(3)8/h2-10H,1H2,(H2,11,12,13)/p-2/t2-,3-,4+,5-,6-/m1/s1	O[C@@H]1O[C@H](COP([O-])([O-])=O)[C@@H](O)[C@H](O)[C@H]1O		https://www.ncbi.nlm.nih.gov/pubmed/14617088	411		517	nanomol/g FW	Rosette	Whole leaf	Total	cytosol, stroma (photosynthetic cells)	Arabidopsis thaliana	light versus dark
β-D-glucose 6-phosphate	none	258.121	http://chlorokb.fr/simpleMol/beta-D-glucose 6-phosphate	http://www.genome.jp/dbget-bin/www_bget?C01172	http://www.ebi.ac.uk/chebi/advancedSearchFT.do?searchString=17719	https://metacyc.org/compound?orgid=META&id=GLC-6-P		https://pubchem.ncbi.nlm.nih.gov/summary/summary.cgi?cid=439427	InChI=1S/C6H13O9P/c7-3-2(1-14-16(11,12)13)15-6(10)5(9)4(3)8/h2-10H,1H2,(H2,11,12,13)/p-2/t2-,3-,4+,5-,6-/m1/s1	O[C@@H]1O[C@H](COP([O-])([O-])=O)[C@@H](O)[C@H](O)[C@H]1O		https://www.ncbi.nlm.nih.gov/pubmed/23952675		151		nanomol/g FW	Rosette	Whole leaf	Total	cytosol, stroma (photosynthetic cells)	Arabidopsis thaliana	none
β-D-glucose 6-phosphate	none	258.121	http://chlorokb.fr/simpleMol/beta-D-glucose 6-phosphate	http://www.genome.jp/dbget-bin/www_bget?C01172	http://www.ebi.ac.uk/chebi/advancedSearchFT.do?searchString=17719	https://metacyc.org/compound?orgid=META&id=GLC-6-P		https://pubchem.ncbi.nlm.nih.gov/summary/summary.cgi?cid=439427	InChI=1S/C6H13O9P/c7-3-2(1-14-16(11,12)13)15-6(10)5(9)4(3)8/h2-10H,1H2,(H2,11,12,13)/p-2/t2-,3-,4+,5-,6-/m1/s1	O[C@@H]1O[C@H](COP([O-])([O-])=O)[C@@H](O)[C@H](O)[C@H]1O		https://www.ncbi.nlm.nih.gov/pubmed/12472685	550		600	nanomol/g FW	Mature leaf	Whole leaf	Total	cytosol, stroma (photosynthetic cells)	Arabidopsis thaliana	Rather constant during day-night; plants grown in soil.
β-D-glucose 6-phosphate	none	258.121	http://chlorokb.fr/simpleMol/beta-D-glucose 6-phosphate	http://www.genome.jp/dbget-bin/www_bget?C01172	http://www.ebi.ac.uk/chebi/advancedSearchFT.do?searchString=17719	https://metacyc.org/compound?orgid=META&id=GLC-6-P		https://pubchem.ncbi.nlm.nih.gov/summary/summary.cgi?cid=439427	InChI=1S/C6H13O9P/c7-3-2(1-14-16(11,12)13)15-6(10)5(9)4(3)8/h2-10H,1H2,(H2,11,12,13)/p-2/t2-,3-,4+,5-,6-/m1/s1	O[C@@H]1O[C@H](COP([O-])([O-])=O)[C@@H](O)[C@H](O)[C@H]1O		https://www.ncbi.nlm.nih.gov/pubmed/24994761		129.2		nanomol/g FW	Mature leaf	Whole leaf	Total	cytosol, stroma (photosynthetic cells)	Arabidopsis thaliana	Samples were taken from 6-week-old plants in the light 5 h into the photoperiod
hypoxanthine	none	136.113	http://chlorokb.fr/simpleMol/hypoxanthine	http://www.genome.jp/dbget-bin/www_bget?C00262	http://www.ebi.ac.uk/chebi/advancedSearchFT.do?searchString=17368	https://metacyc.org/compound?orgid=META&id=HYPOXANTHINE	68-94-0	https://pubchem.ncbi.nlm.nih.gov/summary/summary.cgi?cid=790	InChI=1S/C5H4N4O/c10-5-3-4(7-1-6-3)8-2-9-5/h1-2H,(H2,6,7,8,9,10)	O=c1[nH]cnc2nc[nH]c12		https://www.ncbi.nlm.nih.gov/pubmed/19704433		1.5		nanomol/g FW	Rosette	Whole leaf	Total	cytosol (photosynthetic cells)	Arabidopsis thaliana	pending annotation
L-arabinose	none	150.131	http://chlorokb.fr/simpleMol/L-arabinose	http://www.genome.jp/dbget-bin/www_bget?C00259	http://www.ebi.ac.uk/chebi/advancedSearchFT.do?searchString=30849	https://metacyc.org/compound?orgid=META&id=L-ARABINOSE	147-81-9	https://pubchem.ncbi.nlm.nih.gov/summary/summary.cgi?cid=439195	InChI=1S/C5H10O5/c6-2-1-10-5(9)4(8)3(2)7/h2-9H,1H2/t2-,3-,4+,5?/m0/s1	O[C@H]1COC(O)[C@H](O)[C@H]1O		https://www.ncbi.nlm.nih.gov/pubmed/11485201		0.064		microgram/cm2	Mature leaf	Whole leaf	Total	photosynthetic cells, all subcellular compartments	Arabidopsis thaliana	Fully expanded leaf.
β-maltose	none	342.299	http://chlorokb.fr/simpleMol/beta-maltose	http://www.genome.jp/dbget-bin/www_bget?C01971	http://www.ebi.ac.uk/chebi/advancedSearchFT.do?searchString=18147	https://metacyc.org/compound?orgid=META&id=CPD-15717	133-99-3	https://pubchem.ncbi.nlm.nih.gov/summary/summary.cgi?cid=6255	InChI=1S/C12H22O11/c13-1-3-5(15)6(16)9(19)12(22-3)23-10-4(2-14)21-11(20)8(18)7(10)17/h3-20H,1-2H2/t3-,4-,5-,6+,7-,8-,9-,10-,11-,12-/m1/s1	OC[C@H]1O[C@H](O[C@H]2[C@H](O)[C@@H](O)[C@H](O)O[C@@H]2CO)[C@H](O)[C@@H](O)[C@@H]1O		https://www.ncbi.nlm.nih.gov/pubmed/14704427	19		29	microgram/g FW	Rosette	Whole leaf	Total	photosynthetic cells, all subcellular compartments	Arabidopsis thaliana	19 µg/g FW at the end of the day and 29 µg/g FW at the end of the night.
β-maltose	none	342.299	http://chlorokb.fr/simpleMol/beta-maltose	http://www.genome.jp/dbget-bin/www_bget?C01971	http://www.ebi.ac.uk/chebi/advancedSearchFT.do?searchString=18147	https://metacyc.org/compound?orgid=META&id=CPD-15717	133-99-3	https://pubchem.ncbi.nlm.nih.gov/summary/summary.cgi?cid=6255	InChI=1S/C12H22O11/c13-1-3-5(15)6(16)9(19)12(22-3)23-10-4(2-14)21-11(20)8(18)7(10)17/h3-20H,1-2H2/t3-,4-,5-,6+,7-,8-,9-,10-,11-,12-/m1/s1	OC[C@H]1O[C@H](O[C@H]2[C@H](O)[C@@H](O)[C@H](O)O[C@@H]2CO)[C@H](O)[C@@H](O)[C@@H]1O		https://www.ncbi.nlm.nih.gov/pubmed/28152100		9.3		nanomol/g FW	Mature leaf	Whole leaf	Total	photosynthetic cells, all subcellular compartments	Arabidopsis thaliana	none
β-maltose	none	342.299	http://chlorokb.fr/simpleMol/beta-maltose	http://www.genome.jp/dbget-bin/www_bget?C01971	http://www.ebi.ac.uk/chebi/advancedSearchFT.do?searchString=18147	https://metacyc.org/compound?orgid=META&id=CPD-15717	133-99-3	https://pubchem.ncbi.nlm.nih.gov/summary/summary.cgi?cid=6255	InChI=1S/C12H22O11/c13-1-3-5(15)6(16)9(19)12(22-3)23-10-4(2-14)21-11(20)8(18)7(10)17/h3-20H,1-2H2/t3-,4-,5-,6+,7-,8-,9-,10-,11-,12-/m1/s1	OC[C@H]1O[C@H](O[C@H]2[C@H](O)[C@@H](O)[C@H](O)O[C@@H]2CO)[C@H](O)[C@@H](O)[C@@H]1O		https://www.ncbi.nlm.nih.gov/pubmed/15247404	60		140	nanomol/mg chlorophyll	Mature leaf	Whole leaf	Total	photosynthetic cells, all subcellular compartments	Arabidopsis thaliana	Maltose content doubled within 30 min exposure to 40°C. During cold shock maltose content increased to 600 nmol/mg chlorophyll in the first 6 hours then continued to accumulate to 800 nmol/mg chlorophyll.
β-maltose	none	342.299	http://chlorokb.fr/simpleMol/beta-maltose	http://www.genome.jp/dbget-bin/www_bget?C01971	http://www.ebi.ac.uk/chebi/advancedSearchFT.do?searchString=18147	https://metacyc.org/compound?orgid=META&id=CPD-15717	133-99-3	https://pubchem.ncbi.nlm.nih.gov/summary/summary.cgi?cid=6255	InChI=1S/C12H22O11/c13-1-3-5(15)6(16)9(19)12(22-3)23-10-4(2-14)21-11(20)8(18)7(10)17/h3-20H,1-2H2/t3-,4-,5-,6+,7-,8-,9-,10-,11-,12-/m1/s1	OC[C@H]1O[C@H](O[C@H]2[C@H](O)[C@@H](O)[C@H](O)O[C@@H]2CO)[C@H](O)[C@@H](O)[C@@H]1O		https://www.ncbi.nlm.nih.gov/pubmed/15247404		2		nanomol/mg chlorophyll	Isolated chloroplasts	Stroma	Total	stroma of isolated chloroplasts (per mg chl unit)	Pisum sativum	none
β-maltose	none	342.299	http://chlorokb.fr/simpleMol/beta-maltose	http://www.genome.jp/dbget-bin/www_bget?C01971	http://www.ebi.ac.uk/chebi/advancedSearchFT.do?searchString=18147	https://metacyc.org/compound?orgid=META&id=CPD-15717	133-99-3	https://pubchem.ncbi.nlm.nih.gov/summary/summary.cgi?cid=6255	InChI=1S/C12H22O11/c13-1-3-5(15)6(16)9(19)12(22-3)23-10-4(2-14)21-11(20)8(18)7(10)17/h3-20H,1-2H2/t3-,4-,5-,6+,7-,8-,9-,10-,11-,12-/m1/s1	OC[C@H]1O[C@H](O[C@H]2[C@H](O)[C@@H](O)[C@H](O)O[C@@H]2CO)[C@H](O)[C@@H](O)[C@@H]1O		https://www.ncbi.nlm.nih.gov/pubmed/15665241		375		microMolar	Mature leaf	Chloroplast	Total	-	Phaseolus vulgaris	At night
β-maltose	none	342.299	http://chlorokb.fr/simpleMol/beta-maltose	http://www.genome.jp/dbget-bin/www_bget?C01971	http://www.ebi.ac.uk/chebi/advancedSearchFT.do?searchString=18147	https://metacyc.org/compound?orgid=META&id=CPD-15717	133-99-3	https://pubchem.ncbi.nlm.nih.gov/summary/summary.cgi?cid=6255	InChI=1S/C12H22O11/c13-1-3-5(15)6(16)9(19)12(22-3)23-10-4(2-14)21-11(20)8(18)7(10)17/h3-20H,1-2H2/t3-,4-,5-,6+,7-,8-,9-,10-,11-,12-/m1/s1	OC[C@H]1O[C@H](O[C@H]2[C@H](O)[C@@H](O)[C@H](O)O[C@@H]2CO)[C@H](O)[C@@H](O)[C@@H]1O		https://www.ncbi.nlm.nih.gov/pubmed/15665241		100		microMolar	Mature leaf	Cytosol	Total	-	Phaseolus vulgaris	At night
β-maltose	none	342.299	http://chlorokb.fr/simpleMol/beta-maltose	http://www.genome.jp/dbget-bin/www_bget?C01971	http://www.ebi.ac.uk/chebi/advancedSearchFT.do?searchString=18147	https://metacyc.org/compound?orgid=META&id=CPD-15717	133-99-3	https://pubchem.ncbi.nlm.nih.gov/summary/summary.cgi?cid=6255	InChI=1S/C12H22O11/c13-1-3-5(15)6(16)9(19)12(22-3)23-10-4(2-14)21-11(20)8(18)7(10)17/h3-20H,1-2H2/t3-,4-,5-,6+,7-,8-,9-,10-,11-,12-/m1/s1	OC[C@H]1O[C@H](O[C@H]2[C@H](O)[C@@H](O)[C@H](O)O[C@@H]2CO)[C@H](O)[C@@H](O)[C@@H]1O		https://www.ncbi.nlm.nih.gov/pubmed/16055686	20		70	nanomol/g FW	Mature leaf	Whole leaf	n.d.	photosynthetic cells, all subcellular compartments	Arabidopsis thaliana	Extreme Day-night variations, depending on photoperiods.
glycine betaine	none	117.147	http://chlorokb.fr/simpleMol/glycine betaine	http://www.genome.jp/dbget-bin/www_bget?C00719	http://www.ebi.ac.uk/chebi/advancedSearchFT.do?searchString=17750	https://metacyc.org/compound?orgid=META&id=BETAINE	107-43-7	https://pubchem.ncbi.nlm.nih.gov/summary/summary.cgi?cid=247	InChI=1S/C5H11NO2/c1-6(2,3)4-5(7)8/h4H2,1-3H3	C[N+](C)(C)CC([O-])=O		https://www.ncbi.nlm.nih.gov/pubmed/11378169	0		3	nanomol/mg DW	Mature leaf	Whole leaf	Total	photosynthetic cells, all subcellular compartments	Arabidopsis thaliana	4 week-old plants. Increase observed after three days of cold acclimation.
pyridoxamine	none	169.203	http://chlorokb.fr/simpleMol/pyridoxamine	http://www.genome.jp/dbget-bin/www_bget?C00534	http://www.ebi.ac.uk/chebi/advancedSearchFT.do?searchString=57761	https://metacyc.org/compound?orgid=META&id=PYRIDOXAMINE	85-87-0	https://pubchem.ncbi.nlm.nih.gov/summary/summary.cgi?cid=25245492	InChI=1S/C8H12N2O2/c1-5-8(12)7(2-9)6(4-11)3-10-5/h3,11-12H,2,4,9H2,1H3/p+1	Cc1ncc(CO)c(C[NH3+])c1O		https://www.ncbi.nlm.nih.gov/pubmed/21855952		0.56		microgram/g FW	Mature leaf	Whole leaf	Free	cytosol, mitochondrion matrix, stroma (photosynthetic cells)	Nicotiana tabacum	2 weeks old-plants; 0.56 microg/g FW corresponds approximately to 3 microM.
pyridoxamine 5'-phosphate	none	247.167	http://chlorokb.fr/simpleMol/pyridoxamine 5'-phosphate	http://www.genome.jp/dbget-bin/www_bget?C00647	http://www.ebi.ac.uk/chebi/advancedSearchFT.do?searchString=58451	https://metacyc.org/compound?orgid=META&id=PYRIDOXAMINE-5P	529-96-4	https://pubchem.ncbi.nlm.nih.gov/summary/summary.cgi?cid=25246271	InChI=1S/C8H13N2O5P/c1-5-8(11)7(2-9)6(3-10-5)4-15-16(12,13)14/h3,11H,2,4,9H2,1H3,(H2,12,13,14)/p-1	Cc1ncc(COP([O-])([O-])=O)c(C[NH3+])c1O		https://www.ncbi.nlm.nih.gov/pubmed/21855952		0.25		microgram/g FW	Mature leaf	Whole leaf	Free	cytosol, mitochondrion matrix, stroma (photosynthetic cells)	Nicotiana tabacum	2 weeks old-plants; 0.25 microg/g FW corresponds approximately to 1 microM
pyridoxal	none	167.164	http://chlorokb.fr/simpleMol/pyridoxal	http://www.genome.jp/dbget-bin/www_bget?C00250	http://www.ebi.ac.uk/chebi/advancedSearchFT.do?searchString=17310	https://metacyc.org/compound?orgid=META&id=PYRIDOXAL	66-72-8	https://pubchem.ncbi.nlm.nih.gov/summary/summary.cgi?cid=1050	InChI=1S/C8H9NO3/c1-5-8(12)7(4-11)6(3-10)2-9-5/h2,4,10,12H,3H2,1H3	Cc1ncc(CO)c(C=O)c1O		https://www.ncbi.nlm.nih.gov/pubmed/21855952		0.99		microgram/g FW	Mature leaf	Whole leaf	Free	cytosol, mitochondrion matrix, stroma (photosynthetic cells)	Nicotiana tabacum	2 weeks old-plant; 0.99 microg/g FW corrresponds approximately to 6 microM.
pyridoxine	none	169.18	http://chlorokb.fr/simpleMol/pyridoxine	http://www.genome.jp/dbget-bin/www_bget?C00314	http://www.ebi.ac.uk/chebi/advancedSearchFT.do?searchString=16709	https://metacyc.org/compound?orgid=META&id=PYRIDOXINE	65-23-6	https://pubchem.ncbi.nlm.nih.gov/summary/summary.cgi?cid=1054	InChI=1S/C8H11NO3/c1-5-8(12)7(4-11)6(3-10)2-9-5/h2,10-12H,3-4H2,1H3	Cc1ncc(CO)c(CO)c1O		https://www.ncbi.nlm.nih.gov/pubmed/21855952		1.4		microgram/g FW	Mature leaf	Whole leaf	Free	cytosol, mitochondrion matrix, stroma (photosynthetic cells)	Nicotiana tabacum	2 weeks old-plants; 1.4 microg/g FW corresponds approximately to 7.5 microM.
putrescine	none	90.168	http://chlorokb.fr/simpleMol/putrescine	http://www.genome.jp/dbget-bin/www_bget?C00134	http://www.ebi.ac.uk/chebi/advancedSearchFT.do?searchString=17148	https://metacyc.org/compound?orgid=META&id=PUTRESCINE	110-60-1	https://pubchem.ncbi.nlm.nih.gov/summary/summary.cgi?cid=1045	InChI=1S/C4H12N2/c5-3-1-2-4-6/h1-6H2/p+2	[NH3+]CCCC[NH3+]		https://www.ncbi.nlm.nih.gov/pubmed/24223944	18		73	nanomol/g FW	Rosette	Whole leaf	Free	photosynthetic cells, all subcellular compartments	Arabidopsis thaliana	plants grown at 21°C (18) and 4°C (73).
putrescine	none	90.168	http://chlorokb.fr/simpleMol/putrescine	http://www.genome.jp/dbget-bin/www_bget?C00134	http://www.ebi.ac.uk/chebi/advancedSearchFT.do?searchString=17148	https://metacyc.org/compound?orgid=META&id=PUTRESCINE	110-60-1	https://pubchem.ncbi.nlm.nih.gov/summary/summary.cgi?cid=1045	InChI=1S/C4H12N2/c5-3-1-2-4-6/h1-6H2/p+2	[NH3+]CCCC[NH3+]		https://www.ncbi.nlm.nih.gov/pubmed/29886249	100000		200000	nanomol/g FW	Young leaf	Whole leaf	Free	photosynthetic cells, all subcellular compartments	Arabidopsis thaliana	Measurement with one week-old whole seedlings. Note the huge difference in quantities compared with PMID:24223944 and PMID:8756495. We doubled checked the units in PMID:29886249 and putrescine abundance is reported to vary between 100-200 micromol/g FW (i.e. 100 000 -200 000 nmol/gFW). We suspect an error of units (µmol instead of nmol in PMID:29886249)
putrescine	none	90.168	http://chlorokb.fr/simpleMol/putrescine	http://www.genome.jp/dbget-bin/www_bget?C00134	http://www.ebi.ac.uk/chebi/advancedSearchFT.do?searchString=17148	https://metacyc.org/compound?orgid=META&id=PUTRESCINE	110-60-1	https://pubchem.ncbi.nlm.nih.gov/summary/summary.cgi?cid=1045	InChI=1S/C4H12N2/c5-3-1-2-4-6/h1-6H2/p+2	[NH3+]CCCC[NH3+]		https://www.ncbi.nlm.nih.gov/pubmed/8756495	5		200	nanomol/g FW	Rosette	Whole leaf	Free	photosynthetic cells, all subcellular compartments	Arabidopsis thaliana	2-4 weeks old-plants grown in plates in the presence of decreasingin concentration of potassium (from 3 mM to 3 microM). Putrescine concentration increased upon potassium deficiency.
putrescine	none	90.168	http://chlorokb.fr/simpleMol/putrescine	http://www.genome.jp/dbget-bin/www_bget?C00134	http://www.ebi.ac.uk/chebi/advancedSearchFT.do?searchString=17148	https://metacyc.org/compound?orgid=META&id=PUTRESCINE	110-60-1	https://pubchem.ncbi.nlm.nih.gov/summary/summary.cgi?cid=1045	InChI=1S/C4H12N2/c5-3-1-2-4-6/h1-6H2/p+2	[NH3+]CCCC[NH3+]		https://www.ncbi.nlm.nih.gov/pubmed/15733873	0.05		0.45	nanomol/mg DW	Seeds	Whole seed	Free	photosynthetic cells, all subcellular compartments	Arabidopsis thaliana	0.05 nmol/mg dry weight in seeds and 0.45 nmol/mg dry weight in immature siliques.
putrescine	none	90.168	http://chlorokb.fr/simpleMol/putrescine	http://www.genome.jp/dbget-bin/www_bget?C00134	http://www.ebi.ac.uk/chebi/advancedSearchFT.do?searchString=17148	https://metacyc.org/compound?orgid=META&id=PUTRESCINE	110-60-1	https://pubchem.ncbi.nlm.nih.gov/summary/summary.cgi?cid=1045	InChI=1S/C4H12N2/c5-3-1-2-4-6/h1-6H2/p+2	[NH3+]CCCC[NH3+]		https://www.ncbi.nlm.nih.gov/pubmed/25713174		4		microgram/g FW	Mature leaf	Whole leaf	Free	photosynthetic cells, all subcellular compartments	Arabidopsis thaliana	none
cis-aconitate	none	171.086	http://chlorokb.fr/simpleMol/cis-aconitate	http://www.genome.jp/dbget-bin/www_bget?C00417	http://www.ebi.ac.uk/chebi/advancedSearchFT.do?searchString=16383	https://metacyc.org/compound?orgid=META&id=CIS-ACONITATE	585-84-2	https://pubchem.ncbi.nlm.nih.gov/summary/summary.cgi?cid=5459816	InChI=1S/C6H6O6/c7-4(8)1-3(6(11)12)2-5(9)10/h1H,2H2,(H,7,8)(H,9,10)(H,11,12)/p-3/b3-1-	[O-]C(=O)C\C(=C\C([O-])=O)C([O-])=O		https://www.ncbi.nlm.nih.gov/pubmed/23952675		91		nanomol/g FW	Rosette	Whole leaf	Total	cytosol, mitochondrion matrix (photosynthetic cells)	Arabidopsis thaliana	none
(-)-jasmonate	none	209.264	http://chlorokb.fr/simpleMol/(-)-jasmonate	http://www.genome.jp/dbget-bin/www_bget?C08491	http://www.ebi.ac.uk/chebi/advancedSearchFT.do?searchString=95	https://metacyc.org/compound?orgid=META&id=CPD-734		https://pubchem.ncbi.nlm.nih.gov/summary/summary.cgi?cid=25245750	InChI=1S/C12H18O3/c1-2-3-4-5-10-9(8-12(14)15)6-7-11(10)13/h3-4,9-10H,2,5-8H2,1H3,(H,14,15)/p-1/b4-3-/t9-,10-/m1/s1	CC\C=C/C[C@@H]1[C@@H](CC([O-])=O)CCC1=O	https://lipidmaps.org/databases/lmsd/LMFA02020001?LMID=LMFA02020001	https://www.ncbi.nlm.nih.gov/pubmed/20348210	0.21		12.1	microgram/g DW	Mature leaf	Whole leaf	Free	photosynthetic cells, all subcellular compartments	Arabidopsis thaliana	before and after wounding
(-)-jasmonate	none	209.264	http://chlorokb.fr/simpleMol/(-)-jasmonate	http://www.genome.jp/dbget-bin/www_bget?C08491	http://www.ebi.ac.uk/chebi/advancedSearchFT.do?searchString=95	https://metacyc.org/compound?orgid=META&id=CPD-734		https://pubchem.ncbi.nlm.nih.gov/summary/summary.cgi?cid=25245750	InChI=1S/C12H18O3/c1-2-3-4-5-10-9(8-12(14)15)6-7-11(10)13/h3-4,9-10H,2,5-8H2,1H3,(H,14,15)/p-1/b4-3-/t9-,10-/m1/s1	CC\C=C/C[C@@H]1[C@@H](CC([O-])=O)CCC1=O	https://lipidmaps.org/databases/lmsd/LMFA02020001?LMID=LMFA02020001	https://www.ncbi.nlm.nih.gov/pubmed/12119374		21		picomol/g FW	Mature leaf	Whole leaf	Total	photosynthetic cells, all subcellular compartments	Arabidopsis thaliana	Four-week-old plants were assayed for JA.
D-sedoheptulose-1,7-bisphosphate	SBP	366.112	http://chlorokb.fr/simpleMol/D-sedoheptulose-1,7-bisphosphate	http://www.genome.jp/dbget-bin/www_bget?C00447	http://www.ebi.ac.uk/chebi/advancedSearchFT.do?searchString=17969	https://metacyc.org/compound?orgid=META&id=D-SEDOHEPTULOSE-1-7-P2	815-91-8	https://pubchem.ncbi.nlm.nih.gov/summary/summary.cgi?cid=164735	InChI=1S/C7H16O13P2/c8-3(1-19-21(13,14)15)5(10)7(12)6(11)4(9)2-20-22(16,17)18/h3,5-8,10-12H,1-2H2,(H2,13,14,15)(H2,16,17,18)/p-4/t3-,5-,6-,7-/m1/s1	O[C@H](COP([O-])([O-])=O)[C@@H](O)[C@@H](O)[C@H](O)C(=O)COP([O-])([O-])=O		https://www.ncbi.nlm.nih.gov/pubmed/3813547		65		nanomol/mg chlorophyll	Isolated chloroplasts	Stroma	Total	stroma of isolated chloroplasts (per mg chl unit)	Pisum sativum	Isolated chloroplasts after 10 min illumination.
fructose 1,6-bisphosphate	none	336.085	http://chlorokb.fr/simpleMol/fructose 1,6-bisphosphate	http://www.genome.jp/dbget-bin/www_bget?C00354	http://www.ebi.ac.uk/chebi/advancedSearchFT.do?searchString=16905	https://metacyc.org/compound?orgid=META&id=FRUCTOSE-16-DIPHOSPHATE	488-69-7	https://pubchem.ncbi.nlm.nih.gov/summary/summary.cgi?cid=172313	InChI=1S/C6H14O12P2/c7-4-3(1-16-19(10,11)12)18-6(9,5(4)8)2-17-20(13,14)15/h3-5,7-9H,1-2H2,(H2,10,11,12)(H2,13,14,15)/p-4/t3-,4-,5+,6?/m1/s1	O[C@H]1[C@H](O)C(O)(COP([O-])([O-])=O)O[C@@H]1COP([O-])([O-])=O		https://www.ncbi.nlm.nih.gov/pubmed/16665257	1		37	nanomol/mg chlorophyll	Isolated chloroplasts	Stroma	Total	stroma of isolated chloroplasts (per mg chl unit)	Spinacia oleracea	Concentration in the cytosol vary between 1-2.5 nmol/mg chlorophyll.
fructose 1,6-bisphosphate	none	336.085	http://chlorokb.fr/simpleMol/fructose 1,6-bisphosphate	http://www.genome.jp/dbget-bin/www_bget?C00354	http://www.ebi.ac.uk/chebi/advancedSearchFT.do?searchString=16905	https://metacyc.org/compound?orgid=META&id=FRUCTOSE-16-DIPHOSPHATE	488-69-7	https://pubchem.ncbi.nlm.nih.gov/summary/summary.cgi?cid=172313	InChI=1S/C6H14O12P2/c7-4-3(1-16-19(10,11)12)18-6(9,5(4)8)2-17-20(13,14)15/h3-5,7-9H,1-2H2,(H2,10,11,12)(H2,13,14,15)/p-4/t3-,4-,5+,6?/m1/s1	O[C@H]1[C@H](O)C(O)(COP([O-])([O-])=O)O[C@@H]1COP([O-])([O-])=O		https://www.ncbi.nlm.nih.gov/pubmed/16661385		18		nanomol/mg chlorophyll	Isolated chloroplasts	Stroma	Total	stroma of isolated chloroplasts (per mg chl unit)	Spinacia oleracea	rapid preparation of chloroplast from protoplasts
fructose 1,6-bisphosphate	none	336.085	http://chlorokb.fr/simpleMol/fructose 1,6-bisphosphate	http://www.genome.jp/dbget-bin/www_bget?C00354	http://www.ebi.ac.uk/chebi/advancedSearchFT.do?searchString=16905	https://metacyc.org/compound?orgid=META&id=FRUCTOSE-16-DIPHOSPHATE	488-69-7	https://pubchem.ncbi.nlm.nih.gov/summary/summary.cgi?cid=172313	InChI=1S/C6H14O12P2/c7-4-3(1-16-19(10,11)12)18-6(9,5(4)8)2-17-20(13,14)15/h3-5,7-9H,1-2H2,(H2,10,11,12)(H2,13,14,15)/p-4/t3-,4-,5+,6?/m1/s1	O[C@H]1[C@H](O)C(O)(COP([O-])([O-])=O)O[C@@H]1COP([O-])([O-])=O		https://www.ncbi.nlm.nih.gov/pubmed/14617088	6		25	nanomol/g FW	Rosette	Whole leaf	Total	cytoplasm excluding vacuole (photosynthetic cells)	Arabidopsis thaliana	Light versus dark.
fructose 1,6-bisphosphate	none	336.085	http://chlorokb.fr/simpleMol/fructose 1,6-bisphosphate	http://www.genome.jp/dbget-bin/www_bget?C00354	http://www.ebi.ac.uk/chebi/advancedSearchFT.do?searchString=16905	https://metacyc.org/compound?orgid=META&id=FRUCTOSE-16-DIPHOSPHATE	488-69-7	https://pubchem.ncbi.nlm.nih.gov/summary/summary.cgi?cid=172313	InChI=1S/C6H14O12P2/c7-4-3(1-16-19(10,11)12)18-6(9,5(4)8)2-17-20(13,14)15/h3-5,7-9H,1-2H2,(H2,10,11,12)(H2,13,14,15)/p-4/t3-,4-,5+,6?/m1/s1	O[C@H]1[C@H](O)C(O)(COP([O-])([O-])=O)O[C@@H]1COP([O-])([O-])=O		https://www.ncbi.nlm.nih.gov/pubmed/12472685		3		nanomol/g FW	Mature leaf	Whole leaf	Total	cytoplasm excluding vacuole (photosynthetic cells)	Arabidopsis thaliana	4 week old plants; grown in soil
fructose 1,6-bisphosphate	none	336.085	http://chlorokb.fr/simpleMol/fructose 1,6-bisphosphate	http://www.genome.jp/dbget-bin/www_bget?C00354	http://www.ebi.ac.uk/chebi/advancedSearchFT.do?searchString=16905	https://metacyc.org/compound?orgid=META&id=FRUCTOSE-16-DIPHOSPHATE	488-69-7	https://pubchem.ncbi.nlm.nih.gov/summary/summary.cgi?cid=172313	InChI=1S/C6H14O12P2/c7-4-3(1-16-19(10,11)12)18-6(9,5(4)8)2-17-20(13,14)15/h3-5,7-9H,1-2H2,(H2,10,11,12)(H2,13,14,15)/p-4/t3-,4-,5+,6?/m1/s1	O[C@H]1[C@H](O)C(O)(COP([O-])([O-])=O)O[C@@H]1COP([O-])([O-])=O		https://www.ncbi.nlm.nih.gov/pubmed/16663666	200		400	microMolar	Mature leaf	Cytosol	Total	cytosol (photosynthetic cells)	Spinacia oleracea	Measurement of F1,6 P2 is difficult in the cytosol as 80 to 90% of F1,6P2 is stromal. The values given are estimations under condition of rapid photosynthesis (50 microM in the dark).
L-Nδ-acetylornithine	none	174.199	http://chlorokb.fr/simpleMol/L-Ndelta-acetylornithine		http://www.ebi.ac.uk/chebi/advancedSearchFT.do?searchString=44673	https://metacyc.org/compound?orgid=META&id=CPD-13644	2185-16-2	https://pubchem.ncbi.nlm.nih.gov/summary/summary.cgi?cid=193343	InChI=1S/C7H14N2O3/c1-5(10)9-4-2-3-6(8)7(11)12/h6H,2-4,8H2,1H3,(H,9,10)(H,11,12)/t6-/m0/s1	CC(=O)NCCC[C@@H](C(=O)[O-])[NH3+]		https://www.ncbi.nlm.nih.gov/pubmed/21917546	0		1500	nanomol/g FW	Rosette	Whole leaf	Total	cytosol (photosynthetic cells)	Arabidopsis thaliana	Undetectable in the absence of treatment-large accumulation after Methyl jasmonate treatment.
biotin	none	243.3	http://chlorokb.fr/simpleMol/biotin	http://www.genome.jp/dbget-bin/www_bget?C00120	http://www.ebi.ac.uk/chebi/advancedSearchFT.do?searchString=15956	https://metacyc.org/compound?orgid=META&id=BIOTIN	58-85-5	https://pubchem.ncbi.nlm.nih.gov/summary/summary.cgi?cid=171548	InChI=1S/C10H16N2O3S/c13-8(14)4-2-1-3-7-9-6(5-16-7)11-10(15)12-9/h6-7,9H,1-5H2,(H,13,14)(H2,11,12,15)/p-1/t6-,7-,9-/m0/s1	[O-]C(=O)CCCC[C@@H]1SC[C@@H]2NC(=O)N[C@H]12		https://www.ncbi.nlm.nih.gov/pubmed/8489267		13		microMolar	Young leaf	Mitochondrion	Total	mitochondrion matrix (photosynthetic cells)	Pisum sativum	protein-bound biotin. Free biotin was undetectable.
biotin	none	243.3	http://chlorokb.fr/simpleMol/biotin	http://www.genome.jp/dbget-bin/www_bget?C00120	http://www.ebi.ac.uk/chebi/advancedSearchFT.do?searchString=15956	https://metacyc.org/compound?orgid=META&id=BIOTIN	58-85-5	https://pubchem.ncbi.nlm.nih.gov/summary/summary.cgi?cid=171548	InChI=1S/C10H16N2O3S/c13-8(14)4-2-1-3-7-9-6(5-16-7)11-10(15)12-9/h6-7,9H,1-5H2,(H,13,14)(H2,11,12,15)/p-1/t6-,7-,9-/m0/s1	[O-]C(=O)CCCC[C@@H]1SC[C@@H]2NC(=O)N[C@H]12		https://www.ncbi.nlm.nih.gov/pubmed/8489267		1.2		microMolar	Young leaf	Stroma	Total	stroma (photosynthetic cells)	Pisum sativum	protein-bound biotin. Free biotin was undetectable.
pheophorbide a	none	590.677	http://chlorokb.fr/simpleMol/pheophorbide a	http://www.genome.jp/dbget-bin/www_bget?C18021	http://www.ebi.ac.uk/chebi/advancedSearchFT.do?searchString=38257	https://metacyc.org/compound?orgid=META&id=CPD-7061		https://pubchem.ncbi.nlm.nih.gov/summary/summary.cgi?cid=5323510	InChI=1S/C35H36N4O5/c1-8-19-15(3)22-12-24-17(5)21(10-11-28(40)41)32(38-24)30-31(35(43)44-7)34(42)29-18(6)25(39-33(29)30)14-27-20(9-2)16(4)23(37-27)13-26(19)36-22/h8,12-14,17,21,31,36,39H,1,9-11H2,2-7H3,(H,40,41)/p-1/b22-12-,23-13-,24-12-,25-14-,26-13-,27-14-,32-30-/t17-,21-,31+/m0/s1	CCc1c(C)c2cc3[nH]c(cc4nc([C@@H](CCC([O-])=O)[C@@H]4C)c4[C@@H](C(=O)OC)C(=O)c5c(C)c(cc1n2)[nH]c45)c(C)c3C=C		https://www.ncbi.nlm.nih.gov/pubmed/16113212		240		nanomol/g FW	Mature leaf	Whole leaf	Total	stroma (photosynthetic cells)	Arabidopsis thaliana	After 5 days of senescence in the dark.
hydroxypyruvate	none	103.054	http://chlorokb.fr/simpleMol/hydroxypyruvate	http://www.genome.jp/dbget-bin/www_bget?C00168	http://www.ebi.ac.uk/chebi/advancedSearchFT.do?searchString=30841	https://metacyc.org/compound?orgid=META&id=OH-PYR	1113-60-6	https://pubchem.ncbi.nlm.nih.gov/summary/summary.cgi?cid=964	InChI=1S/C3H4O4/c4-1-2(5)3(6)7/h4H,1H2,(H,6,7)/p-1	OCC(=O)C([O-])=O		https://www.ncbi.nlm.nih.gov/pubmed/34203750		0,47		nanomol/g FW	Mature leaf	Whole leaf	Total	cytosol, peroxisome (photosynthetic cells)	Arabidopsis thaliana	plants at growth stage 5.1; Plants were grown in controlled environment chambers 12/12 h day/night cycle, 22/18 degree C, 120 µmol/m2/s irradiance, 390 µL/L CO2
sitosterol	none	414.713	http://chlorokb.fr/simpleMol/sitosterol	http://www.genome.jp/dbget-bin/www_bget?C01753	http://www.ebi.ac.uk/chebi/advancedSearchFT.do?searchString=27693	https://metacyc.org/compound?orgid=META&id=CPD-4143		https://pubchem.ncbi.nlm.nih.gov/summary/summary.cgi?cid=222284	InChI=1S/C29H50O/c1-7-21(19(2)3)9-8-20(4)25-12-13-26-24-11-10-22-18-23(30)14-16-28(22,5)27(24)15-17-29(25,26)6/h10,19-21,23-27,30H,7-9,11-18H2,1-6H3/t20-,21-,23+,24+,25-,26+,27+,28+,29-/m1/s1	CC[C@H](CC[C@@H](C)[C@H]1CC[C@H]2[C@@H]3CC=C4C[C@@H](O)CC[C@]4(C)[C@H]3CC[C@]12C)C(C)C	https://lipidmaps.org/databases/lmsd/LMST01040129?LMID=LMST01040129	https://www.ncbi.nlm.nih.gov/pubmed/18303110		356.2		microgram/g FW	Young leaf	Whole leaf	Total	pending	Arabidopsis thaliana	Seven-day-old seedlings
sitosterol	none	414.713	http://chlorokb.fr/simpleMol/sitosterol	http://www.genome.jp/dbget-bin/www_bget?C01753	http://www.ebi.ac.uk/chebi/advancedSearchFT.do?searchString=27693	https://metacyc.org/compound?orgid=META&id=CPD-4143		https://pubchem.ncbi.nlm.nih.gov/summary/summary.cgi?cid=222284	InChI=1S/C29H50O/c1-7-21(19(2)3)9-8-20(4)25-12-13-26-24-11-10-22-18-23(30)14-16-28(22,5)27(24)15-17-29(25,26)6/h10,19-21,23-27,30H,7-9,11-18H2,1-6H3/t20-,21-,23+,24+,25-,26+,27+,28+,29-/m1/s1	CC[C@H](CC[C@@H](C)[C@H]1CC[C@H]2[C@@H]3CC=C4C[C@@H](O)CC[C@]4(C)[C@H]3CC[C@]12C)C(C)C	https://lipidmaps.org/databases/lmsd/LMST01040129?LMID=LMST01040129	https://www.ncbi.nlm.nih.gov/pubmed/26216978		630		nanomol/g FW	Inflorescence	Whole inflorescence	Total	pending	Arabidopsis thaliana	none
D-gluconate 6-phosphate	none	273.113	http://chlorokb.fr/simpleMol/D-gluconate 6-phosphate	http://www.genome.jp/dbget-bin/www_bget?C00345	http://www.ebi.ac.uk/chebi/advancedSearchFT.do?searchString=48928	https://metacyc.org/compound?orgid=META&id=CPD-2961		https://pubchem.ncbi.nlm.nih.gov/summary/summary.cgi?cid=91493	InChI=1S/C6H13O10P/c7-2(1-16-17(13,14)15)3(8)4(9)5(10)6(11)12/h2-5,7-10H,1H2,(H,11,12)(H2,13,14,15)/p-3/t2-,3-,4+,5-/m1/s1	O[C@H](COP([O-])([O-])=O)[C@@H](O)[C@H](O)[C@@H](O)C([O-])=O		https://www.ncbi.nlm.nih.gov/pubmed/14617088	86		85	nanomol/g FW	Rosette	Whole leaf	Total	cytosol, stroma (photosynthetic cells)	Arabidopsis thaliana	Light versus dark.
guanosine	none	283.243	http://chlorokb.fr/simpleMol/guanosine	http://www.genome.jp/dbget-bin/www_bget?C00387	http://www.ebi.ac.uk/chebi/advancedSearchFT.do?searchString=16750	https://metacyc.org/compound?orgid=META&id=GUANOSINE	118-00-3	https://pubchem.ncbi.nlm.nih.gov/summary/summary.cgi?cid=6802	InChI=1S/C10H13N5O5/c11-10-13-7-4(8(19)14-10)12-2-15(7)9-6(18)5(17)3(1-16)20-9/h2-3,5-6,9,16-18H,1H2,(H3,11,13,14,19)/t3-,5-,6-,9-/m1/s1	Nc1nc2n(cnc2c(=O)[nH]1)[C@@H]1O[C@H](CO)[C@@H](O)[C@H]1O		https://www.ncbi.nlm.nih.gov/pubmed/30787180		25		nanomol/g FW	Rosette	Whole cell	Total	photosynthetic cells, all subcellular compartments	Arabidopsis thaliana	3-week old rosette.
guanosine	none	283.243	http://chlorokb.fr/simpleMol/guanosine	http://www.genome.jp/dbget-bin/www_bget?C00387	http://www.ebi.ac.uk/chebi/advancedSearchFT.do?searchString=16750	https://metacyc.org/compound?orgid=META&id=GUANOSINE	118-00-3	https://pubchem.ncbi.nlm.nih.gov/summary/summary.cgi?cid=6802	InChI=1S/C10H13N5O5/c11-10-13-7-4(8(19)14-10)12-2-15(7)9-6(18)5(17)3(1-16)20-9/h2-3,5-6,9,16-18H,1H2,(H3,11,13,14,19)/t3-,5-,6-,9-/m1/s1	Nc1nc2n(cnc2c(=O)[nH]1)[C@@H]1O[C@H](CO)[C@@H](O)[C@H]1O		https://www.ncbi.nlm.nih.gov/pubmed/30787180		150		nanomol/g FW	Seedling	Whole cell	Total	photosynthetic cells, all subcellular compartments	Arabidopsis thaliana	seedlings
ethanolamine	none	62.091	http://chlorokb.fr/simpleMol/ethanolamine	http://www.genome.jp/dbget-bin/www_bget?C00189	http://www.ebi.ac.uk/chebi/advancedSearchFT.do?searchString=16000	https://metacyc.org/compound?orgid=META&id=ETHANOL-AMINE	141-43-5	https://pubchem.ncbi.nlm.nih.gov/summary/summary.cgi?cid=700	InChI=1S/C2H7NO/c3-1-2-4/h4H,1-3H2/p+1	[NH3+]CCO		https://www.ncbi.nlm.nih.gov/pubmed/29294054		2,5		nanomol/mg DW	Young leaf	Whole leaf	Total	cytosol, mitochondrion matrix (photosynthetic cells)	Arabidopsis thaliana	Hydroponic culture; + phosphate
ethanolamine	none	62.091	http://chlorokb.fr/simpleMol/ethanolamine	http://www.genome.jp/dbget-bin/www_bget?C00189	http://www.ebi.ac.uk/chebi/advancedSearchFT.do?searchString=16000	https://metacyc.org/compound?orgid=META&id=ETHANOL-AMINE	141-43-5	https://pubchem.ncbi.nlm.nih.gov/summary/summary.cgi?cid=700	InChI=1S/C2H7NO/c3-1-2-4/h4H,1-3H2/p+1	[NH3+]CCO		https://www.ncbi.nlm.nih.gov/pubmed/29294054		14		nanomol/mg DW	Root	Whole root	Total	root cells	Arabidopsis thaliana	Hydroponic culture; + phosphate
ethanolamine	none	62.091	http://chlorokb.fr/simpleMol/ethanolamine	http://www.genome.jp/dbget-bin/www_bget?C00189	http://www.ebi.ac.uk/chebi/advancedSearchFT.do?searchString=16000	https://metacyc.org/compound?orgid=META&id=ETHANOL-AMINE	141-43-5	https://pubchem.ncbi.nlm.nih.gov/summary/summary.cgi?cid=700	InChI=1S/C2H7NO/c3-1-2-4/h4H,1-3H2/p+1	[NH3+]CCO		https://www.ncbi.nlm.nih.gov/pubmed/34203750		120		nanomol/g FW	Mature leaf	Whole leaf	Total	cytosol, mitochondrion matrix (photosynthetic cells)	Arabidopsis thaliana	plants at growth stage 5.1; Plants were grown in controlled environment chambers 12/12 h day/night cycle, 22/18 degree C, 120 µmol/m2/s irradiance, 390 µL/L CO2.
spermine	none	206.374	http://chlorokb.fr/simpleMol/spermine	http://www.genome.jp/dbget-bin/www_bget?C00750	http://www.ebi.ac.uk/chebi/advancedSearchFT.do?searchString=15746	https://metacyc.org/compound?orgid=META&id=SPERMINE	71-44-3	https://pubchem.ncbi.nlm.nih.gov/summary/summary.cgi?cid=1103	InChI=1S/C10H26N4/c11-5-3-9-13-7-1-2-8-14-10-4-6-12/h13-14H,1-12H2/p+4	[NH3+]CCC[NH2+]CCCC[NH2+]CCC[NH3+]		https://www.ncbi.nlm.nih.gov/pubmed/25713174		7		microgram/g FW	Mature leaf	Whole leaf	Free	photosynthetic cells, all subcellular compartments	Arabidopsis thaliana	none
spermine	none	206.374	http://chlorokb.fr/simpleMol/spermine	http://www.genome.jp/dbget-bin/www_bget?C00750	http://www.ebi.ac.uk/chebi/advancedSearchFT.do?searchString=15746	https://metacyc.org/compound?orgid=META&id=SPERMINE	71-44-3	https://pubchem.ncbi.nlm.nih.gov/summary/summary.cgi?cid=1103	InChI=1S/C10H26N4/c11-5-3-9-13-7-1-2-8-14-10-4-6-12/h13-14H,1-12H2/p+4	[NH3+]CCC[NH2+]CCCC[NH2+]CCC[NH3+]		https://www.ncbi.nlm.nih.gov/pubmed/29281982	36		96	nanomol/g FW	n.d.	-	n.d.	-	-	none
propane-1,3-diamine	none	76.141	http://chlorokb.fr/simpleMol/propane-1,3-diamine	http://www.genome.jp/dbget-bin/www_bget?C00986	http://www.ebi.ac.uk/chebi/advancedSearchFT.do?searchString=57484	https://metacyc.org/compound?orgid=META&id=CPD-313	109-76-2	https://pubchem.ncbi.nlm.nih.gov/summary/summary.cgi?cid=4030255	InChI=1S/C3H10N2/c4-2-1-3-5/h1-5H2/p+2	[NH3+]CCC[NH3+]		https://www.ncbi.nlm.nih.gov/pubmed/19303315		300		nanogram/g DW	Mature leaf	Whole leaf	Total	cytosol (photosynthetic cells)	Arabidopsis thaliana	4 week-old leaf
(S)-(+)-allantoin	none	158.116	http://chlorokb.fr/simpleMol/(S)-(+)-allantoin	http://www.genome.jp/dbget-bin/www_bget?C02350	http://www.ebi.ac.uk/chebi/advancedSearchFT.do?searchString=15678	https://metacyc.org/compound?orgid=META&id=S-ALLANTOIN		https://pubchem.ncbi.nlm.nih.gov/summary/summary.cgi?cid=439714	InChI=1S/C4H6N4O3/c5-3(10)6-1-2(9)8-4(11)7-1/h1H,(H3,5,6,10)(H2,7,8,9,11)/t1-/m0/s1	NC(=O)N[C@H]1NC(=O)NC1=O		https://www.ncbi.nlm.nih.gov/pubmed/24182190		4		nanomol/mg DW	Young leaf	Whole leaf	Total	cytosol, endoplasmic reticulum, peroxisome (photosynthetic cells)	Arabidopsis thaliana	2 weeks-old plants.
(S)-(+)-allantoin	none	158.116	http://chlorokb.fr/simpleMol/(S)-(+)-allantoin	http://www.genome.jp/dbget-bin/www_bget?C02350	http://www.ebi.ac.uk/chebi/advancedSearchFT.do?searchString=15678	https://metacyc.org/compound?orgid=META&id=S-ALLANTOIN		https://pubchem.ncbi.nlm.nih.gov/summary/summary.cgi?cid=439714	InChI=1S/C4H6N4O3/c5-3(10)6-1-2(9)8-4(11)7-1/h1H,(H3,5,6,10)(H2,7,8,9,11)/t1-/m0/s1	NC(=O)N[C@H]1NC(=O)NC1=O		https://www.ncbi.nlm.nih.gov/pubmed/30473421		750		nanomol/g FW	Seedling	Whole leaf	Total	cytosol, endoplasmic reticulum, peroxisome (photosynthetic cells)	Arabidopsis thaliana	2 weeks-old plants. Short-day photoperiod (8 h light/16 h dark) with 70 µmol photons/m2/s, constant 22C and 65% relative humidity.
(S)-(+)-allantoin	none	158.116	http://chlorokb.fr/simpleMol/(S)-(+)-allantoin	http://www.genome.jp/dbget-bin/www_bget?C02350	http://www.ebi.ac.uk/chebi/advancedSearchFT.do?searchString=15678	https://metacyc.org/compound?orgid=META&id=S-ALLANTOIN		https://pubchem.ncbi.nlm.nih.gov/summary/summary.cgi?cid=439714	InChI=1S/C4H6N4O3/c5-3(10)6-1-2(9)8-4(11)7-1/h1H,(H3,5,6,10)(H2,7,8,9,11)/t1-/m0/s1	NC(=O)N[C@H]1NC(=O)NC1=O		https://www.ncbi.nlm.nih.gov/pubmed/33659312		12		nanomol/mg DW	Young leaf	Whole leaf	Total	cytosol, endoplasmic reticulum, peroxisome (photosynthetic cells)	Arabidopsis thaliana	none
(S)-(+)-allantoin	none	158.116	http://chlorokb.fr/simpleMol/(S)-(+)-allantoin	http://www.genome.jp/dbget-bin/www_bget?C02350	http://www.ebi.ac.uk/chebi/advancedSearchFT.do?searchString=15678	https://metacyc.org/compound?orgid=META&id=S-ALLANTOIN		https://pubchem.ncbi.nlm.nih.gov/summary/summary.cgi?cid=439714	InChI=1S/C4H6N4O3/c5-3(10)6-1-2(9)8-4(11)7-1/h1H,(H3,5,6,10)(H2,7,8,9,11)/t1-/m0/s1	NC(=O)N[C@H]1NC(=O)NC1=O		https://www.ncbi.nlm.nih.gov/pubmed/30458716		3482		nanomol/g DW	Mature leaf	Whole leaf	Total	cytosol, endoplasmic reticulum, peroxisome (photosynthetic cells)	Arabidopsis thaliana	5 week-old plants, leaf blade.
riboflavin	none	375.36	http://chlorokb.fr/simpleMol/riboflavin	http://www.genome.jp/dbget-bin/www_bget?C00255	http://www.ebi.ac.uk/chebi/advancedSearchFT.do?searchString=17015	https://metacyc.org/compound?orgid=META&id=RIBOFLAVIN	83-88-5	https://pubchem.ncbi.nlm.nih.gov/summary/summary.cgi?cid=493570	InChI=1S/C17H20N4O6/c1-7-3-9-10(4-8(7)2)21(5-11(23)14(25)12(24)6-22)15-13(18-9)16(26)20-17(27)19-15/h3-4,11-12,14,22-25H,5-6H2,1-2H3,(H,20,26,27)/p-1/t11-,12+,14-/m0/s1	Cc1cc2nc3c(nc(=O)[n-]c3=O)n(C[C@H](O)[C@H](O)[C@H](O)CO)c2cc1C		https://www.ncbi.nlm.nih.gov/pubmed/22505691		0.1		nanomol/g FW	Old leaf	Whole leaf	Total	cytosol, mitochondrion matrix, stroma (photosynthetic cells)	Arabidopsis thaliana	Three-week-old wild-type Arabidopsis plants, grown under a 16 h daily photoperiod (100 micromol photons m-2 s-1.
raffinose	none	504.441	http://chlorokb.fr/simpleMol/raffinose	http://www.genome.jp/dbget-bin/www_bget?C00492	http://www.ebi.ac.uk/chebi/advancedSearchFT.do?searchString=16634	https://metacyc.org/compound?orgid=META&id=CPD-1099	512-69-6	https://pubchem.ncbi.nlm.nih.gov/summary/summary.cgi?cid=439242	InChI=1S/C18H32O16/c19-1-5-8(22)11(25)13(27)16(31-5)30-3-7-9(23)12(26)14(28)17(32-7)34-18(4-21)15(29)10(24)6(2-20)33-18/h5-17,19-29H,1-4H2/t5-,6-,7-,8+,9-,10-,11+,12+,13-,14-,15+,16+,17-,18+/m1/s1	OC[C@H]1O[C@@](CO)(O[C@H]2O[C@H](CO[C@H]3O[C@H](CO)[C@H](O)[C@H](O)[C@H]3O)[C@@H](O)[C@H](O)[C@H]2O)[C@@H](O)[C@@H]1O		https://www.ncbi.nlm.nih.gov/pubmed/16603666	50		200	nanomol/g FW	Rosette	Whole leaf	Total	photosynthetic cells, all subcellular compartments	Arabidopsis thaliana	none
dimethylallyl diphosphate	DMAPP	243.069	http://chlorokb.fr/simpleMol/dimethylallyl diphosphate	http://www.genome.jp/dbget-bin/www_bget?C00235	http://www.ebi.ac.uk/chebi/advancedSearchFT.do?searchString=16057	https://metacyc.org/compound?orgid=META&id=CPD-4211	358-72-5	https://pubchem.ncbi.nlm.nih.gov/summary/summary.cgi?cid=647	InChI=1S/C5H12O7P2/c1-5(2)3-4-11-14(9,10)12-13(6,7)8/h3H,4H2,1-2H3,(H,9,10)(H2,6,7,8)/p-3	CC(C)=CCOP([O-])(=O)OP([O-])([O-])=O	https://lipidmaps.org/databases/lmsd/LMPR01010001?LMID=LMPR01010001	https://www.ncbi.nlm.nih.gov/pubmed/21177471		30		microMolar	Mature leaf	Stroma	Total	stroma (photosynthetic cells)	Quercus robur	Oak and poplar tree leaves; Metabolic profiling studies by LC-MS/MS estimated the chloroplastic IPP/DMAPP pool to be 30 microM in poplar leaves.
2-carboxy-D-arabinitol	none	195.149	http://chlorokb.fr/simpleMol/2-carboxy-D-arabinitol	http://www.genome.jp/dbget-bin/www_bget?C03215	http://www.ebi.ac.uk/chebi/advancedSearchFT.do?searchString=58008	https://metacyc.org/compound?orgid=META&id=2-CARBOXY-D-ARABINITOL		https://pubchem.ncbi.nlm.nih.gov/summary/summary.cgi?cid=25202685	InChI=1S/C6H12O7/c7-1-3(9)4(10)6(13,2-8)5(11)12/h3-4,7-10,13H,1-2H2,(H,11,12)/p-1/t3-,4-,6-/m1/s1	OC[C@@H](O)[C@@H](O)[C@](O)(CO)C([O-])=O		https://www.ncbi.nlm.nih.gov/pubmed/16669072	8.4		4	nanomol/g FW	Mature leaf	Whole leaf	Total	stroma (photosynthetic cells)	Arabidopsis thaliana	2-carboxy-D-arabinitol level decreased upon illumination with 8.4 nmol/g FW (i.e. 10.6 nmol/mg chlorophyll) to 4 nmol/g FW (i.e. 6.6 nmol/mg chlorophyll) at 1300 micromol/m-2/s-1. 2-carboxy-D-arabinitol is distributed between chloroplast and vacuole.
2-carboxy-D-arabinitol 1-phosphate	none	273.113	http://chlorokb.fr/simpleMol/2-carboxy-D-arabinitol 1-phosphate	http://www.genome.jp/dbget-bin/www_bget?C04234	http://www.ebi.ac.uk/chebi/advancedSearchFT.do?searchString=17541	https://metacyc.org/compound?orgid=META&id=2-CARBOXY-D-ARABINITOL-1-PHOSPHATASE	106777-19-9	https://pubchem.ncbi.nlm.nih.gov/summary/summary.cgi?cid=129417	InChI=1S/C6H13O10P/c7-1-3(8)4(9)6(12,5(10)11)2-16-17(13,14)15/h3-4,7-9,12H,1-2H2,(H,10,11)(H2,13,14,15)/p-3/t3-,4-,6-/m1/s1	OC[C@@H](O)[C@@H](O)[C@](O)(COP([O-])([O-])=O)C([O-])=O		https://www.ncbi.nlm.nih.gov/pubmed/16668153	9.5		0.8	nanomol/g FW	Mature leaf	Whole leaf	Total	stroma (photosynthetic cells)	Arabidopsis thaliana	2-carboxy-D-arabinitol 1-phosphate concentration decreased upon illummination from 9.5 to 0.8 nmol/g FW; this corresponds to 0.274 mol per Rubisco catalytic sites (at dark) and 0.04 mol per Rubisco catalytic sites (light).
maltotriose	none	504.441	http://chlorokb.fr/simpleMol/maltotriose	http://www.genome.jp/dbget-bin/www_bget?C01835	http://www.ebi.ac.uk/chebi/advancedSearchFT.do?searchString=15444	https://metacyc.org/compound?orgid=META&id=MALTOTRIOSE	1109-28-0	https://pubchem.ncbi.nlm.nih.gov/summary/summary.cgi?cid=439586	InChI=1S/C18H32O16/c19-1-4-7(22)8(23)12(27)17(31-4)34-15-6(3-21)32-18(13(28)10(15)25)33-14-5(2-20)30-16(29)11(26)9(14)24/h4-29H,1-3H2/t4-,5-,6-,7-,8+,9-,10-,11-,12-,13-,14-,15-,16+,17-,18-/m1/s1	OC[C@H]1O[C@H](O[C@H]2[C@H](O)[C@@H](O)[C@@H](O[C@H]3[C@H](O)[C@@H](O)[C@@H](O)O[C@@H]3CO)O[C@@H]2CO)[C@H](O)[C@@H](O)[C@@H]1O		https://www.ncbi.nlm.nih.gov/pubmed/24043444	1		1.5	nanomol/g FW	Mature leaf	Whole leaf	Total	photosynthetic cells, all subcellular compartments	Arabidopsis thaliana	none
methanol	none	32.042	http://chlorokb.fr/simpleMol/methanol	http://www.genome.jp/dbget-bin/www_bget?C00132	http://www.ebi.ac.uk/chebi/advancedSearchFT.do?searchString=17790	https://metacyc.org/compound?orgid=META&id=METOH	67-56-1	https://pubchem.ncbi.nlm.nih.gov/summary/summary.cgi?cid=887	InChI=1S/CH4O/c1-2/h2H,1H3	CO		https://www.ncbi.nlm.nih.gov/pubmed/12228547		26.8		microgram/g FW	Young leaf	Whole leaf	Total	photosynthetic cells, all subcellular compartments	Phaseolus vulgaris	Equivalent to 0.84 µmol/g FW; lower amount in old leaves: 10 µg/g FW (0.3 µmol/g) fresh weight.
4-hydroxybutanoate	GHB	103.097	http://chlorokb.fr/simpleMol/4-hydroxybutanoate	http://www.genome.jp/dbget-bin/www_bget?C00989	http://www.ebi.ac.uk/chebi/advancedSearchFT.do?searchString=16724	https://metacyc.org/compound?orgid=META&id=4-HYDROXY-BUTYRATE	591-81-1	https://pubchem.ncbi.nlm.nih.gov/summary/summary.cgi?cid=3037032	InChI=1S/C4H8O3/c5-3-1-2-4(6)7/h5H,1-3H2,(H,6,7)/p-1	OCCCC([O-])=O	https://lipidmaps.org/databases/lmsd/LMFA01050006?LMID=LMFA01050006	https://www.ncbi.nlm.nih.gov/pubmed/12882961	25		80	nanomol/g FW	Rosette	Whole leaf	Total	cytosol (photosynthetic cells)	Arabidopsis thaliana	Gamma-hydroxybutyrate concentration increased in plants subjected to flooding (6-week-old plants)
allantoate	none	175.124	http://chlorokb.fr/simpleMol/allantoate	http://www.genome.jp/dbget-bin/www_bget?C00499	http://www.ebi.ac.uk/chebi/advancedSearchFT.do?searchString=30837	https://metacyc.org/compound?orgid=META&id=ALLANTOATE	99-16-1	https://pubchem.ncbi.nlm.nih.gov/summary/summary.cgi?cid=203	InChI=1S/C4H8N4O4/c5-3(11)7-1(2(9)10)8-4(6)12/h1H,(H,9,10)(H3,5,7,11)(H3,6,8,12)/p-1	NC(=O)NC(NC(N)=O)C([O-])=O		https://www.ncbi.nlm.nih.gov/pubmed/18065556		34		nanomol/g FW	Young leaf	Whole leaf	Total	endoplasmic reticulum (photosynthetic cells)	Arabidopsis thaliana	Seedlings were grown on half-strength Murashige and Skoog plates containing KNO3 as nitrogen source under long-day conditions. 15 days-old plants.
allantoate	none	175.124	http://chlorokb.fr/simpleMol/allantoate	http://www.genome.jp/dbget-bin/www_bget?C00499	http://www.ebi.ac.uk/chebi/advancedSearchFT.do?searchString=30837	https://metacyc.org/compound?orgid=META&id=ALLANTOATE	99-16-1	https://pubchem.ncbi.nlm.nih.gov/summary/summary.cgi?cid=203	InChI=1S/C4H8N4O4/c5-3(11)7-1(2(9)10)8-4(6)12/h1H,(H,9,10)(H3,5,7,11)(H3,6,8,12)/p-1	NC(=O)NC(NC(N)=O)C([O-])=O		https://www.ncbi.nlm.nih.gov/pubmed/33659312		2		nanomol/mg DW	Young leaf	Whole leaf	Total	endoplasmic reticulum (photosynthetic cells)	Arabidopsis thaliana	none
[truncated: 118 more rows]
