# Supplementary material for: The Arabidopsis leaf quantitative atlas: a cellular and subcellular mapping through unified data integration
Source: Quant Plant Biol. 2024 Feb 29;5:e2. doi: 10.1017/qpb.2024.1 (PMC10988163; doi:10.1017/qpb.2024.1)
Supplement: Tolleter et al. supplementary material 8 — Tolleter et al. supplementary material [file S2632882824000018sup008.xlsx]

## Sheet: Table S4.1
Table S4.1: Variable_conversion_table used for conversion (see python code)
Variables	values	comments
mg_Chl_to_g_FW	1.163	see Table S1.1, line #926 for calculation and references
Chloroplast_per_mg_chl	1.0033e+09	number of chloroplasts per mg chlorophyll (a plus b), see Table S1.1 line #938
Chloroplast_volume_fL	93	see Table S1.1, line #205 & #209 for calculation and references
Vacuole_volume_fL	66000	see Table S1.1, line #892 for calculation and references
FW_DW_ratio	7.45	see Table S1.1, line #13 for calculation and references
nanomol_CHL_per_g_LFW	1297.19	see Table S1.1, line #937 for calculation and references
nanomol_CHLa_per_g_LFW	932.885	see Table S1.1, line #935 for calculation and references
g_LFW_per_m2_leaf_area	182	see Table S1.1, line #15 for calculation and references
mm2_leaf_area_per_g_FW	5500	see Table S1.1, line #14 for calculation and references

## Sheet: Table S4.2
Table S4.2: Unit conversion table (included in Python code for conversions)
Unit_1	Conversion Unit_1 into Unit_3: multiply by	Unit_3
microgram/g FW	1000/Molecular_Weight_Metabolite_i	nanomol/g FW
microgram/cm2	(1000/(10*Molecular_Weight_Metabolite_i))* mm2_leaf_area_per_g_FW	nanomol/g FW
microgram/g DW	1000/(Molecular_Weight_Metabolite_i* FW_DW_ratio)	nanomol/g FW
micromol/g DW	1000/FW_DW_ratio	nanomol/g FW
micromol/m2	1000/g_FW_per_m2_leaf_area	nanomol/g FW
millimol/mol chlorophyll a	nanomol_CHLa_per_g_FW/1000	nanomol/g FW
millimol/mol chlorophyll (a+b)	nanomol_CHL_per_g_FW/1000	nanomol/g FW
mmol/m2	1000000/g_FW_per_m2_leaf_area	nanomol/g FW
nanogram/g DW	1/(Molecular_Weight_Metabolite_i*FW_DW_ratio)	nanomol/g FW
nanogram/g FW	1/Molecular_Weight_Metabolite_i	nanomol/g FW
nanomol Glucose unit/g FW	1	nanomol Glucose unit/g FW
nanomol/g DW	1/FW_DW_ratio	nanomol/g FW
nanomol/mg DW	1000/FW_DW_ratio	Table S
nanomol/g FW	1	nanomol/g FW
nanomol/mg chlorophyll	mg_Chl_to_g_FW	nanomol/g FW
nanomol/mg DW	1000/FW_DW_ratio	nanomol/g FW
picomol/g FW	1/1000	nanomol/g FW

## Sheet: Table S4.3
Table S4.3: Conversion factors based the metrics from Table S1.1 lines #943 to #994
Curated_localisation_for_calculation_of metabolites_concentrations	conversion_factors
all leaf cells, all subcellular compartments	0.902796
apoplast	46.729
chloroplast	9.21524
chloroplast envelope membrane	261.066
chloroplast membranes (envelope and thylakoid)	54.1114
cytoplasm excluding vacuole (all leaf cells)	4.8834
cytoplasm excluding vacuole (photosynthetic cells)	5.43608
cytosol (all leaf cells)	25.4403
cytosol (photosynthetic cells)	29.8933
cytosol, endoplasmic reticulum, peroxisome (all leaf cells)	24.0632
cytosol, endoplasmic reticulum, peroxisome (photosynthetic cells)	28.201
cytosol, mitochondrion matrix (all leaf cells)	19.8791
cytosol, mitochondrion matrix (photosynthetic cells)	23.1118
cytosol, mitochondrion matrix, peroxisome, stroma (all leaf cells)	8.97343
cytosol, mitochondrion matrix, peroxisome, stroma (photosynthetic cells)	9.58206
cytosol, mitochondrion matrix, peroxisome, stroma, vacuole (all leaf cells)	0.985867
cytosol, mitochondrion matrix, peroxisome, stroma, vacuole (photosynthetic cells)	1.15005
cytosol, mitochondrion matrix, stroma (all leaf cells)	9.0489
cytosol, mitochondrion matrix, stroma (photosynthetic cells)	9.66421
cytosol, mitochondrion matrix, stroma, vacuole (all leaf cells)	0.986771
cytosol, mitochondrion matrix, stroma, vacuole (photosynthetic cells)	1.15123
cytosol, mitochondrion matrix, vacuole (all leaf cells)	1.0491
cytosol, mitochondrion matrix, vacuole (photosynthetic cells)	1.23696
cytosol, peroxisome (all leaf cells)	24.8527
cytosol, peroxisome (photosynthetic cells)	29.121
cytosol, peroxisome, stroma (all leaf cells)	9.95582
cytosol, peroxisome, stroma (photosynthetic cells)	10.5768
cytosol, stroma (all leaf cells)	10.0488
cytosol, stroma (photosynthetic cells)	10.677
endoplasmic reticulum (all leaf cells)	757.474
endoplasmic reticulum (photosynthetic cells)	892.606
endoplasmic reticulum, peroxisome (all leaf cells)	444.531
endoplasmic reticulum, peroxisome (photosynthetic cells)	498.149
golgi (all leaf cells)	10937.1
golgi (photosynthetic cells)	13149
mitochondrion inter membrane space (all cells)	775.574
mitochondrion inter membrane space (photosynthetic cells)	868.875
mitochondrion matrix (all leaf cells)	90.9391
mitochondrion matrix (photosynthetic cells)	101.879
mitochondrion matrix, stroma (all leaf cells)	14.0443
mitochondrion matrix, stroma (photosynthetic cells)	14.2812
nucleus (all leaf cells)	426.996
nucleus (photosynthetic cells)	697.01
peroxisome (all leaf cells)	1075.98
peroxisome (photosynthetic cells)	1127.25
photosynthetic cells, all subcellular compartments	1.05361
stroma (photosynthetic cells)	16.6095
thylakoid lumen	132.504
thylakoid membranes	68.2595
thylakoids (membranes plus lumen)	45.0513
vacuole (all leaf cells)	1.10755
vacuole (photosynthetic cells)	1.30691

## Sheet: Table S4.4
Table S4.4: Localisation_conversion_table_isolated_organelles (used in python code for conversion of data from isolated organelles)
Curated_localisation_for_calculation_of metabolites_quantified in_isolated_organelles	conversion_factor	Comments
isolated chloroplasts (per mg chl unit)	10.7	see Table S1.1 line#998
stroma of isolated chloroplasts (per mg chl unit)	17.5	see Table S1.1 line#999
thylakoid membranes plus lumen of isolated chloroplasts (per mg chl unit)	47.4	see Table S1.1 line#1000
thylakoid membranes of isolated chloroplasts (per mg chl unit)	71.9	see Table S1.1 line#1001
lumen of isolated chloroplasts (per mg chl unit)	139.5	see Table S1.1 line#1002
isolated mitochondria (per mg protein unit)	1000	see Table S1.1 line#1003
isolated vacuoles (femtomol/vacuole unit)	15	see Table S1.1 line#1004
