# Supplementary material for: The Arabidopsis leaf quantitative atlas: a cellular and subcellular mapping through unified data integration
Source: Quant Plant Biol. 2024 Feb 29;5:e2. doi: 10.1017/qpb.2024.1 (PMC10988163; doi:10.1017/qpb.2024.1)
Supplement: Tolleter et al. supplementary material 9 — Tolleter et al. supplementary material [file S2632882824000018sup009.xlsx]

## Sheet: Feuil1
Supplementary Table S5: Metabolite concentrations exported from ChloroKB and converted into µM (last columns)
	Name	Shortname	MW	ChloroKB	KEGG	ChEBI	MetaCyc	CAS	PubChem Compound	InChI	SMILES	LipidMaps	PMID/Author	Quantity (min Value)	Quantity (unique Value)	Quantity (max Value)	Unit	Source biological material	Metabolite quantified in	Pool	Curated localisation	Species	Comment	nanomol/g FW (min Value)	nanomol/g FW (unique Value)	nanomol/g FW (max Value)	uM (min Value)	uM (unique Value)	uM (max Value)	Name	Curated localisation
0	a 1,2-diacyl-sn-glycerol	none	none	http://chlorokb.fr/simpleMol/a 1,2-diacyl-sn-glycerol	http://www.genome.jp/dbget-bin/www_bget?C00641	http://www.ebi.ac.uk/chebi/advancedSearchFT.do?searchString=17815	https://metacyc.org/compound?orgid=META&id=DIACYLGLYCEROL				OCC(COC([*])=O)OC([*])=O	https://lipidmaps.org/databases/lmsd/LMGL02010000?LMID=LMGL02010000	https://www.ncbi.nlm.nih.gov/pubmed/25862304		75		microgram/g FW	Root	Whole root	Total	root cells	Arabidopsis thaliana	4-week-old plants							a 1,2-diacyl-sn-glycerol	root cells
1	2-cis-abscisate	none	263.313	http://chlorokb.fr/simpleMol/2-cis-abscisate	http://www.genome.jp/dbget-bin/www_bget?C06082	http://www.ebi.ac.uk/chebi/advancedSearchFT.do?searchString=2365	https://metacyc.org/compound?orgid=META&id=CPD-693	21293-29-8	https://pubchem.ncbi.nlm.nih.gov/summary/summary.cgi?cid=5280896	InChI=1S/C15H20O4/c1-10(7-13(17)18)5-6-15(19)11(2)8-12(16)9-14(15,3)4/h5-8,19H,9H2,1-4H3,(H,17,18)/p-1/b6-5+,10-7-/t15-/m1/s1	C\C(\C=C\[C@@]1(O)C(C)=CC(=O)CC1(C)C)=C\C([O-])=O		https://www.ncbi.nlm.nih.gov/pubmed/16507088		5.7		nanogram/g FW	Rosette	Whole leaf	Total	photosynthetic cells, all subcellular compartments	Arabidopsis thaliana	none		0.0216472			0.0227866		2-cis-abscisate	photosynthetic cells, all subcellular compartments
2	2-cis-abscisate	none	263.313	http://chlorokb.fr/simpleMol/2-cis-abscisate	http://www.genome.jp/dbget-bin/www_bget?C06082	http://www.ebi.ac.uk/chebi/advancedSearchFT.do?searchString=2365	https://metacyc.org/compound?orgid=META&id=CPD-693	21293-29-8	https://pubchem.ncbi.nlm.nih.gov/summary/summary.cgi?cid=5280896	InChI=1S/C15H20O4/c1-10(7-13(17)18)5-6-15(19)11(2)8-12(16)9-14(15,3)4/h5-8,19H,9H2,1-4H3,(H,17,18)/p-1/b6-5+,10-7-/t15-/m1/s1	C\C(\C=C\[C@@]1(O)C(C)=CC(=O)CC1(C)C)=C\C([O-])=O		https://www.ncbi.nlm.nih.gov/pubmed/15268852		8.7		nanogram/g FW	Rosette	Whole leaf	Total	photosynthetic cells, all subcellular compartments	Arabidopsis thaliana	Soil grown plants; short day conditions until rosettes have 15-20 leaves.		0.0330405			0.0347795		2-cis-abscisate	photosynthetic cells, all subcellular compartments
3	2-cis-abscisate	none	263.313	http://chlorokb.fr/simpleMol/2-cis-abscisate	http://www.genome.jp/dbget-bin/www_bget?C06082	http://www.ebi.ac.uk/chebi/advancedSearchFT.do?searchString=2365	https://metacyc.org/compound?orgid=META&id=CPD-693	21293-29-8	https://pubchem.ncbi.nlm.nih.gov/summary/summary.cgi?cid=5280896	InChI=1S/C15H20O4/c1-10(7-13(17)18)5-6-15(19)11(2)8-12(16)9-14(15,3)4/h5-8,19H,9H2,1-4H3,(H,17,18)/p-1/b6-5+,10-7-/t15-/m1/s1	C\C(\C=C\[C@@]1(O)C(C)=CC(=O)CC1(C)C)=C\C([O-])=O		https://www.ncbi.nlm.nih.gov/pubmed/31388346	200		600	nanogram/g DW	Rosette	Whole leaf	Total	photosynthetic cells, all subcellular compartments	Arabidopsis thaliana	dry soil versus well-watered conditions.	0.101953		0.30586	0.107319		0.321958	2-cis-abscisate	photosynthetic cells, all subcellular compartments
4	3-phospho-D-glycerate	3PGA	183.034	http://chlorokb.fr/simpleMol/3-phospho-D-glycerate	http://www.genome.jp/dbget-bin/www_bget?C00197	http://www.ebi.ac.uk/chebi/advancedSearchFT.do?searchString=17794	https://metacyc.org/compound?orgid=META&id=G3P	820-11-1	https://pubchem.ncbi.nlm.nih.gov/summary/summary.cgi?cid=439183	InChI=1S/C3H7O7P/c4-2(3(5)6)1-10-11(7,8)9/h2,4H,1H2,(H,5,6)(H2,7,8,9)/p-3/t2-/m1/s1	O[C@H](COP([O-])([O-])=O)C([O-])=O		https://www.ncbi.nlm.nih.gov/pubmed/3813547	20		480	nanomol/mg chlorophyll	Isolated chloroplasts	Stroma	Total	stroma of isolated chloroplasts (per mg chl unit)	Pisum sativum	Homogenization of shoots from 10-day-old pea plants; isolated chloroplasts; from 0 to 10 min illumination.				343.943		8254.63	3-phospho-D-glycerate	stroma of isolated chloroplasts (per mg chl unit)
5	3-phospho-D-glycerate	3PGA	183.034	http://chlorokb.fr/simpleMol/3-phospho-D-glycerate	http://www.genome.jp/dbget-bin/www_bget?C00197	http://www.ebi.ac.uk/chebi/advancedSearchFT.do?searchString=17794	https://metacyc.org/compound?orgid=META&id=G3P	820-11-1	https://pubchem.ncbi.nlm.nih.gov/summary/summary.cgi?cid=439183	InChI=1S/C3H7O7P/c4-2(3(5)6)1-10-11(7,8)9/h2,4H,1H2,(H,5,6)(H2,7,8,9)/p-3/t2-/m1/s1	O[C@H](COP([O-])([O-])=O)C([O-])=O		https://www.ncbi.nlm.nih.gov/pubmed/16661385	47		50	nanomol/mg chlorophyll	Isolated chloroplasts	Stroma	Total	stroma of isolated chloroplasts (per mg chl unit)	Spinacia oleracea	rapid preparation of chloroplast from protoplasts				808.266		859.857	3-phospho-D-glycerate	stroma of isolated chloroplasts (per mg chl unit)
6	3-phospho-D-glycerate	3PGA	183.034	http://chlorokb.fr/simpleMol/3-phospho-D-glycerate	http://www.genome.jp/dbget-bin/www_bget?C00197	http://www.ebi.ac.uk/chebi/advancedSearchFT.do?searchString=17794	https://metacyc.org/compound?orgid=META&id=G3P	820-11-1	https://pubchem.ncbi.nlm.nih.gov/summary/summary.cgi?cid=439183	InChI=1S/C3H7O7P/c4-2(3(5)6)1-10-11(7,8)9/h2,4H,1H2,(H,5,6)(H2,7,8,9)/p-3/t2-/m1/s1	O[C@H](COP([O-])([O-])=O)C([O-])=O		https://www.ncbi.nlm.nih.gov/pubmed/14617088	0		536	nanomol/g FW	Rosette	Whole leaf	Total	cytosol, stroma (photosynthetic cells)	Arabidopsis thaliana	Dark versus light			536			5722.89	3-phospho-D-glycerate	cytosol, stroma (photosynthetic cells)
7	3-phospho-D-glycerate	3PGA	183.034	http://chlorokb.fr/simpleMol/3-phospho-D-glycerate	http://www.genome.jp/dbget-bin/www_bget?C00197	http://www.ebi.ac.uk/chebi/advancedSearchFT.do?searchString=17794	https://metacyc.org/compound?orgid=META&id=G3P	820-11-1	https://pubchem.ncbi.nlm.nih.gov/summary/summary.cgi?cid=439183	InChI=1S/C3H7O7P/c4-2(3(5)6)1-10-11(7,8)9/h2,4H,1H2,(H,5,6)(H2,7,8,9)/p-3/t2-/m1/s1	O[C@H](COP([O-])([O-])=O)C([O-])=O		https://www.ncbi.nlm.nih.gov/pubmed/16551270	35		60	nanomol/g FW	Young leaf	Whole leaf	Total	cytosol, stroma (photosynthetic cells)	Arabidopsis thaliana	Seedlings were grown axenically for 7 days under continuous light in sucrose-containing liquid medium, then starved for 2 days in sucrose-free medium. At time 0 h, 15 mM sucrose final concentration was added to the medium.	35		60	373.696		640.622	3-phospho-D-glycerate	cytosol, stroma (photosynthetic cells)
8	3-phospho-D-glycerate	3PGA	183.034	http://chlorokb.fr/simpleMol/3-phospho-D-glycerate	http://www.genome.jp/dbget-bin/www_bget?C00197	http://www.ebi.ac.uk/chebi/advancedSearchFT.do?searchString=17794	https://metacyc.org/compound?orgid=META&id=G3P	820-11-1	https://pubchem.ncbi.nlm.nih.gov/summary/summary.cgi?cid=439183	InChI=1S/C3H7O7P/c4-2(3(5)6)1-10-11(7,8)9/h2,4H,1H2,(H,5,6)(H2,7,8,9)/p-3/t2-/m1/s1	O[C@H](COP([O-])([O-])=O)C([O-])=O		https://www.ncbi.nlm.nih.gov/pubmed/12472685	200		400	nanomol/g FW	Mature leaf	Whole leaf	Total	cytosol, stroma (photosynthetic cells)	Arabidopsis thaliana	4 weeks old plants; grown in soil. Day (from 200 to 400/night-200).	200		400	2135.41		4270.81	3-phospho-D-glycerate	cytosol, stroma (photosynthetic cells)
9	adenosine 3',5'-bisphosphate	3',5'-ADP	423.172	http://chlorokb.fr/simpleMol/adenosine 3',5'-bisphosphate	http://www.genome.jp/dbget-bin/www_bget?C00054	http://www.ebi.ac.uk/chebi/advancedSearchFT.do?searchString=17985	https://metacyc.org/compound?orgid=META&id=3-5-ADP	1053-73-2	https://pubchem.ncbi.nlm.nih.gov/summary/summary.cgi?cid=159296	InChI=1S/C10H15N5O10P2/c11-8-5-9(13-2-12-8)15(3-14-5)10-6(16)7(25-27(20,21)22)4(24-10)1-23-26(17,18)19/h2-4,6-7,10,16H,1H2,(H2,11,12,13)(H2,17,18,19)(H2,20,21,22)/p-4/t4-,6-,7-,10-/m1/s1	Nc1ncnc2n(cnc12)[C@@H]1O[C@H](COP([O-])([O-])=O)[C@@H](OP([O-])([O-])=O)[C@H]1O		https://www.ncbi.nlm.nih.gov/pubmed/22128124		0.6		nanomol/g FW	Mature leaf	Whole leaf	Total	cytosol, mitochondrion matrix, stroma (photosynthetic cells)	Arabidopsis thaliana	30-d-old plants; PAP level increased 30-fold in drought stressed plants (7 to 11 days of drought)		0.6			5.79853		adenosine 3',5'-bisphosphate	cytosol, mitochondrion matrix, stroma (photosynthetic cells)
10	adenosine 3',5'-bisphosphate	3',5'-ADP	423.172	http://chlorokb.fr/simpleMol/adenosine 3',5'-bisphosphate	http://www.genome.jp/dbget-bin/www_bget?C00054	http://www.ebi.ac.uk/chebi/advancedSearchFT.do?searchString=17985	https://metacyc.org/compound?orgid=META&id=3-5-ADP	1053-73-2	https://pubchem.ncbi.nlm.nih.gov/summary/summary.cgi?cid=159296	InChI=1S/C10H15N5O10P2/c11-8-5-9(13-2-12-8)15(3-14-5)10-6(16)7(25-27(20,21)22)4(24-10)1-23-26(17,18)19/h2-4,6-7,10,16H,1H2,(H2,11,12,13)(H2,17,18,19)(H2,20,21,22)/p-4/t4-,6-,7-,10-/m1/s1	Nc1ncnc2n(cnc12)[C@@H]1O[C@H](COP([O-])([O-])=O)[C@@H](OP([O-])([O-])=O)[C@H]1O		https://www.ncbi.nlm.nih.gov/pubmed/27432987	0		0.04	nanomol/mg DW	Mature leaf	Whole leaf	Total	cytosol, mitochondrion matrix, stroma (photosynthetic cells)	Arabidopsis thaliana	5-week-old plants; PAP level increases linearly with the decrease in leaf relative water content.			5.36913			51.8884	adenosine 3',5'-bisphosphate	cytosol, mitochondrion matrix, stroma (photosynthetic cells)
11	3'-phosphoadenylyl-sulfate	PAPS	503.23	http://chlorokb.fr/simpleMol/3'-phosphoadenylyl-sulfate	http://www.genome.jp/dbget-bin/www_bget?C00053	http://www.ebi.ac.uk/chebi/advancedSearchFT.do?searchString=17980	https://metacyc.org/compound?orgid=META&id=PAPS	482-67-7	https://pubchem.ncbi.nlm.nih.gov/summary/summary.cgi?cid=10214	InChI=1S/C10H15N5O13P2S/c11-8-5-9(13-2-12-8)15(3-14-5)10-6(16)7(27-29(17,18)19)4(26-10)1-25-30(20,21)28-31(22,23)24/h2-4,6-7,10,16H,1H2,(H,20,21)(H2,11,12,13)(H2,17,18,19)(H,22,23,24)/p-4/t4-,6-,7-,10-/m1/s1	Nc1ncnc2n(cnc12)[C@@H]1O[C@H](COP([O-])(=O)OS([O-])(=O)=O)[C@@H](OP([O-])([O-])=O)[C@H]1O		https://www.ncbi.nlm.nih.gov/pubmed/22128124		1.1		nanomol/g FW	Mature leaf	Whole leaf	Total	cytosol, peroxisome, stroma (photosynthetic cells)	Arabidopsis thaliana	30-d-old plants		1.1			11.6345		3'-phosphoadenylyl-sulfate	cytosol, peroxisome, stroma (photosynthetic cells)
12	acetaldehyde	none	44.053	http://chlorokb.fr/simpleMol/acetaldehyde	http://www.genome.jp/dbget-bin/www_bget?C00084	http://www.ebi.ac.uk/chebi/advancedSearchFT.do?searchString=15343	https://metacyc.org/compound?orgid=META&id=ACETALD	75-07-0	https://pubchem.ncbi.nlm.nih.gov/summary/summary.cgi?cid=177	InChI=1S/C2H4O/c1-2-3/h2H,1H3	CC=O		https://www.ncbi.nlm.nih.gov/pubmed/19098094	120		150	nanomol/g FW	Root	Whole root	Total	root cells	Pisum sativum	Acetaldehyde was detected in control plants and did not change much under hypoxia .	120		150				acetaldehyde	root cells
13	acetate	none	59.044	http://chlorokb.fr/simpleMol/acetate	http://www.genome.jp/dbget-bin/www_bget?C00033	http://www.ebi.ac.uk/chebi/advancedSearchFT.do?searchString=15366	https://metacyc.org/compound?orgid=META&id=ACET	64-19-7	https://pubchem.ncbi.nlm.nih.gov/summary/summary.cgi?cid=176	InChI=1S/C2H4O2/c1-2(3)4/h1H3,(H,3,4)/p-1	CC([O-])=O	https://lipidmaps.org/databases/lmsd/LMFA01010002?LMID=LMFA01010002	https://www.ncbi.nlm.nih.gov/pubmed/24212436	200		600	microMolar	Isolated chloroplasts	Stroma	Total	stroma (photosynthetic cells)	Spinacia oleracea	non aqueous isolation procedure cited in Springer (1989) Planta 177, 417-421				200		600	acetate	stroma (photosynthetic cells)
14	acetyl-CoA	none	805.54	http://chlorokb.fr/simpleMol/acetyl-CoA	http://www.genome.jp/dbget-bin/www_bget?C00024	http://www.ebi.ac.uk/chebi/advancedSearchFT.do?searchString=15351	https://metacyc.org/compound?orgid=META&id=ACETYL-COA	72-89-9	https://pubchem.ncbi.nlm.nih.gov/summary/summary.cgi?cid=444493	InChI=1S/C23H38N7O17P3S/c1-12(31)51-7-6-25-14(32)4-5-26-21(35)18(34)23(2,3)9-44-50(41,42)47-49(39,40)43-8-13-17(46-48(36,37)38)16(33)22(45-13)30-11-29-15-19(24)27-10-28-20(15)30/h10-11,13,16-18,22,33-34H,4-9H2,1-3H3,(H,25,32)(H,26,35)(H,39,40)(H,41,42)(H2,24,27,28)(H2,36,37,38)/p-4/t13-,16-,17-,18+,22-/m1/s1	CC(=O)SCCNC(=O)CCNC(=O)[C@H](O)C(C)(C)COP([O-])(=O)OP([O-])(=O)OC[C@H]1O[C@H]([C@H](O)[C@@H]1OP([O-])([O-])=O)n1cnc2c(N)ncnc12	https://lipidmaps.org/databases/lmsd/LMFA07050281?LMID=LMFA07050281	https://www.ncbi.nlm.nih.gov/pubmed/9355762		11.5		microMolar	Isolated chloroplasts	Stroma	Total	stroma (photosynthetic cells)	Spinacia oleracea	none					11.5		acetyl-CoA	stroma (photosynthetic cells)
15	acetyl-CoA	none	805.54	http://chlorokb.fr/simpleMol/acetyl-CoA	http://www.genome.jp/dbget-bin/www_bget?C00024	http://www.ebi.ac.uk/chebi/advancedSearchFT.do?searchString=15351	https://metacyc.org/compound?orgid=META&id=ACETYL-COA	72-89-9	https://pubchem.ncbi.nlm.nih.gov/summary/summary.cgi?cid=444493	InChI=1S/C23H38N7O17P3S/c1-12(31)51-7-6-25-14(32)4-5-26-21(35)18(34)23(2,3)9-44-50(41,42)47-49(39,40)43-8-13-17(46-48(36,37)38)16(33)22(45-13)30-11-29-15-19(24)27-10-28-20(15)30/h10-11,13,16-18,22,33-34H,4-9H2,1-3H3,(H,25,32)(H,26,35)(H,39,40)(H,41,42)(H2,24,27,28)(H2,36,37,38)/p-4/t13-,16-,17-,18+,22-/m1/s1	CC(=O)SCCNC(=O)CCNC(=O)[C@H](O)C(C)(C)COP([O-])(=O)OP([O-])(=O)OC[C@H]1O[C@H]([C@H](O)[C@@H]1OP([O-])([O-])=O)n1cnc2c(N)ncnc12	https://lipidmaps.org/databases/lmsd/LMFA07050281?LMID=LMFA07050281	https://www.ncbi.nlm.nih.gov/pubmed/16653077	31		54	microMolar	Isolated chloroplasts	Stroma	Total	stroma (photosynthetic cells)	Spinacia oleracea	Chloroplasts were isolated from light grown spinach.				31		54	acetyl-CoA	stroma (photosynthetic cells)
16	acetyl-CoA	none	805.54	http://chlorokb.fr/simpleMol/acetyl-CoA	http://www.genome.jp/dbget-bin/www_bget?C00024	http://www.ebi.ac.uk/chebi/advancedSearchFT.do?searchString=15351	https://metacyc.org/compound?orgid=META&id=ACETYL-COA	72-89-9	https://pubchem.ncbi.nlm.nih.gov/summary/summary.cgi?cid=444493	InChI=1S/C23H38N7O17P3S/c1-12(31)51-7-6-25-14(32)4-5-26-21(35)18(34)23(2,3)9-44-50(41,42)47-49(39,40)43-8-13-17(46-48(36,37)38)16(33)22(45-13)30-11-29-15-19(24)27-10-28-20(15)30/h10-11,13,16-18,22,33-34H,4-9H2,1-3H3,(H,25,32)(H,26,35)(H,39,40)(H,41,42)(H2,24,27,28)(H2,36,37,38)/p-4/t13-,16-,17-,18+,22-/m1/s1	CC(=O)SCCNC(=O)CCNC(=O)[C@H](O)C(C)(C)COP([O-])(=O)OP([O-])(=O)OC[C@H]1O[C@H]([C@H](O)[C@@H]1OP([O-])([O-])=O)n1cnc2c(N)ncnc12	https://lipidmaps.org/databases/lmsd/LMFA07050281?LMID=LMFA07050281	https://www.ncbi.nlm.nih.gov/pubmed/12000458		0.022		nanomol/mg DW	Seeds	Whole seed	Total	seed cells	Arabidopsis thaliana	Siliques were used from 12- to 14-week-old-plants							acetyl-CoA	seed cells
17	acetyl-CoA	none	805.54	http://chlorokb.fr/simpleMol/acetyl-CoA	http://www.genome.jp/dbget-bin/www_bget?C00024	http://www.ebi.ac.uk/chebi/advancedSearchFT.do?searchString=15351	https://metacyc.org/compound?orgid=META&id=ACETYL-COA	72-89-9	https://pubchem.ncbi.nlm.nih.gov/summary/summary.cgi?cid=444493	InChI=1S/C23H38N7O17P3S/c1-12(31)51-7-6-25-14(32)4-5-26-21(35)18(34)23(2,3)9-44-50(41,42)47-49(39,40)43-8-13-17(46-48(36,37)38)16(33)22(45-13)30-11-29-15-19(24)27-10-28-20(15)30/h10-11,13,16-18,22,33-34H,4-9H2,1-3H3,(H,25,32)(H,26,35)(H,39,40)(H,41,42)(H2,24,27,28)(H2,36,37,38)/p-4/t13-,16-,17-,18+,22-/m1/s1	CC(=O)SCCNC(=O)CCNC(=O)[C@H](O)C(C)(C)COP([O-])(=O)OP([O-])(=O)OC[C@H]1O[C@H]([C@H](O)[C@@H]1OP([O-])([O-])=O)n1cnc2c(N)ncnc12	https://lipidmaps.org/databases/lmsd/LMFA07050281?LMID=LMFA07050281	https://www.ncbi.nlm.nih.gov/pubmed/15128036		5		nanomol/g FW	Mature leaf	Whole leaf	Total	cytosol, mitochondrion matrix, peroxisome, stroma (photosynthetic cells)	Arabidopsis thaliana	Leaves harvested from rosettes of 4–5-week-old seedlings.		5			47.9103		acetyl-CoA	cytosol, mitochondrion matrix, peroxisome, stroma (photosynthetic cells)
18	adenosine 5'-phosphosulfate	APS	425.266	http://chlorokb.fr/simpleMol/adenosine 5'-phosphosulfate	http://www.genome.jp/dbget-bin/www_bget?C00224	http://www.ebi.ac.uk/chebi/advancedSearchFT.do?searchString=17709	https://metacyc.org/compound?orgid=META&id=APS	485-84-7	https://pubchem.ncbi.nlm.nih.gov/summary/summary.cgi?cid=10238	InChI=1S/C10H14N5O10PS/c11-8-5-9(13-2-12-8)15(3-14-5)10-7(17)6(16)4(24-10)1-23-26(18,19)25-27(20,21)22/h2-4,6-7,10,16-17H,1H2,(H,18,19)(H2,11,12,13)(H,20,21,22)/p-2/t4-,6-,7-,10-/m1/s1	Nc1ncnc2n(cnc12)[C@@H]1O[C@H](COP([O-])(=O)OS([O-])(=O)=O)[C@@H](O)[C@H]1O		https://www.ncbi.nlm.nih.gov/pubmed/22128124		4.2		nanomol/g FW	Mature leaf	Whole leaf	Total	cytosol, stroma (photosynthetic cells)	Arabidopsis thaliana	30-d-old plants		4.2			44.8435		adenosine 5'-phosphosulfate	cytosol, stroma (photosynthetic cells)
19	ADP	none	424.18	http://chlorokb.fr/simpleMol/ADP	http://www.genome.jp/dbget-bin/www_bget?C00008	http://www.ebi.ac.uk/chebi/advancedSearchFT.do?searchString=16761	https://metacyc.org/compound?orgid=META&id=ADP	58-64-0	https://pubchem.ncbi.nlm.nih.gov/summary/summary.cgi?cid=6022	InChI=1S/C10H15N5O10P2/c11-8-5-9(13-2-12-8)15(3-14-5)10-7(17)6(16)4(24-10)1-23-27(21,22)25-26(18,19)20/h2-4,6-7,10,16-17H,1H2,(H,21,22)(H2,11,12,13)(H2,18,19,20)/p-3/t4-,6-,7-,10-/m1/s1	Nc1ncnc2n(cnc12)[C@@H]1O[C@H](COP([O-])(=O)OP([O-])([O-])=O)[C@@H](O)[C@H]1O		https://www.ncbi.nlm.nih.gov/pubmed/17968586		14.7		nanomol/mg chlorophyll	Mature leaf	Whole cell	Total	cytoplasm excluding vacuole (photosynthetic cells)	Nicotiana tabacum	Content in total extract of leaf protoplasts.		17.64			92.8421		ADP	cytoplasm excluding vacuole (photosynthetic cells)
20	ADP	none	424.18	http://chlorokb.fr/simpleMol/ADP	http://www.genome.jp/dbget-bin/www_bget?C00008	http://www.ebi.ac.uk/chebi/advancedSearchFT.do?searchString=16761	https://metacyc.org/compound?orgid=META&id=ADP	58-64-0	https://pubchem.ncbi.nlm.nih.gov/summary/summary.cgi?cid=6022	InChI=1S/C10H15N5O10P2/c11-8-5-9(13-2-12-8)15(3-14-5)10-7(17)6(16)4(24-10)1-23-27(21,22)25-26(18,19)20/h2-4,6-7,10,16-17H,1H2,(H,21,22)(H2,11,12,13)(H2,18,19,20)/p-3/t4-,6-,7-,10-/m1/s1	Nc1ncnc2n(cnc12)[C@@H]1O[C@H](COP([O-])(=O)OP([O-])([O-])=O)[C@@H](O)[C@H]1O		https://www.ncbi.nlm.nih.gov/pubmed/17968586		11.7		nanomol/mg chlorophyll	Isolated chloroplasts	Stroma	Total	stroma of isolated chloroplasts (per mg chl unit)	Cucumis sativus	Rapid fractionation of leaf protoplasts by filtration;					201.207		ADP	stroma of isolated chloroplasts (per mg chl unit)
21	ADP	none	424.18	http://chlorokb.fr/simpleMol/ADP	http://www.genome.jp/dbget-bin/www_bget?C00008	http://www.ebi.ac.uk/chebi/advancedSearchFT.do?searchString=16761	https://metacyc.org/compound?orgid=META&id=ADP	58-64-0	https://pubchem.ncbi.nlm.nih.gov/summary/summary.cgi?cid=6022	InChI=1S/C10H15N5O10P2/c11-8-5-9(13-2-12-8)15(3-14-5)10-7(17)6(16)4(24-10)1-23-27(21,22)25-26(18,19)20/h2-4,6-7,10,16-17H,1H2,(H,21,22)(H2,11,12,13)(H2,18,19,20)/p-3/t4-,6-,7-,10-/m1/s1	Nc1ncnc2n(cnc12)[C@@H]1O[C@H](COP([O-])(=O)OP([O-])([O-])=O)[C@@H](O)[C@H]1O		https://www.ncbi.nlm.nih.gov/pubmed/17968586		10.6		nanomol/mg chlorophyll	Isolated chloroplasts	Stroma	Total	stroma of isolated chloroplasts (per mg chl unit)	Nicotiana tabacum	Rapid fractionation of leaf protoplasts by filtration; 5.5 nmol/ mg chlorophyll in the cytosol + mitochondria fraction.					182.29		ADP	stroma of isolated chloroplasts (per mg chl unit)
22	ADP	none	424.18	http://chlorokb.fr/simpleMol/ADP	http://www.genome.jp/dbget-bin/www_bget?C00008	http://www.ebi.ac.uk/chebi/advancedSearchFT.do?searchString=16761	https://metacyc.org/compound?orgid=META&id=ADP	58-64-0	https://pubchem.ncbi.nlm.nih.gov/summary/summary.cgi?cid=6022	InChI=1S/C10H15N5O10P2/c11-8-5-9(13-2-12-8)15(3-14-5)10-7(17)6(16)4(24-10)1-23-27(21,22)25-26(18,19)20/h2-4,6-7,10,16-17H,1H2,(H,21,22)(H2,11,12,13)(H2,18,19,20)/p-3/t4-,6-,7-,10-/m1/s1	Nc1ncnc2n(cnc12)[C@@H]1O[C@H](COP([O-])(=O)OP([O-])([O-])=O)[C@@H](O)[C@H]1O		https://www.ncbi.nlm.nih.gov/pubmed/16661385	11		14	nanomol/mg chlorophyll	Isolated chloroplasts	Stroma	Total	stroma of isolated chloroplasts (per mg chl unit)	Spinacia oleracea	Rapid fractionation of protoplasts by filtration				189.169		240.76	ADP	stroma of isolated chloroplasts (per mg chl unit)
23	ADP	none	424.18	http://chlorokb.fr/simpleMol/ADP	http://www.genome.jp/dbget-bin/www_bget?C00008	http://www.ebi.ac.uk/chebi/advancedSearchFT.do?searchString=16761	https://metacyc.org/compound?orgid=META&id=ADP	58-64-0	https://pubchem.ncbi.nlm.nih.gov/summary/summary.cgi?cid=6022	InChI=1S/C10H15N5O10P2/c11-8-5-9(13-2-12-8)15(3-14-5)10-7(17)6(16)4(24-10)1-23-27(21,22)25-26(18,19)20/h2-4,6-7,10,16-17H,1H2,(H,21,22)(H2,11,12,13)(H2,18,19,20)/p-3/t4-,6-,7-,10-/m1/s1	Nc1ncnc2n(cnc12)[C@@H]1O[C@H](COP([O-])(=O)OP([O-])([O-])=O)[C@@H](O)[C@H]1O		https://www.ncbi.nlm.nih.gov/pubmed/25313036	9		20	microMolar	Cell culture	Cytosol	Total	cytosol (heterotrophic cells)	Acer platanus	20 (+/-2) µM free ADP 9(+/-1) Mg-complexed ADP				9		20	ADP	cytosol (heterotrophic cells)
24	ADP	none	424.18	http://chlorokb.fr/simpleMol/ADP	http://www.genome.jp/dbget-bin/www_bget?C00008	http://www.ebi.ac.uk/chebi/advancedSearchFT.do?searchString=16761	https://metacyc.org/compound?orgid=META&id=ADP	58-64-0	https://pubchem.ncbi.nlm.nih.gov/summary/summary.cgi?cid=6022	InChI=1S/C10H15N5O10P2/c11-8-5-9(13-2-12-8)15(3-14-5)10-7(17)6(16)4(24-10)1-23-27(21,22)25-26(18,19)20/h2-4,6-7,10,16-17H,1H2,(H,21,22)(H2,11,12,13)(H2,18,19,20)/p-3/t4-,6-,7-,10-/m1/s1	Nc1ncnc2n(cnc12)[C@@H]1O[C@H](COP([O-])(=O)OP([O-])([O-])=O)[C@@H](O)[C@H]1O		https://www.ncbi.nlm.nih.gov/pubmed/25313036	45		180	microMolar	Cell culture	Mitochondrion	Total	mitochondrion matrix (heterotrophic cells)	Acer platanus	45 (+/-8) µM free ADP 180(+/-30) Mg-complexed ADP				45		180	ADP	mitochondrion matrix (heterotrophic cells)
25	ADP	none	424.18	http://chlorokb.fr/simpleMol/ADP	http://www.genome.jp/dbget-bin/www_bget?C00008	http://www.ebi.ac.uk/chebi/advancedSearchFT.do?searchString=16761	https://metacyc.org/compound?orgid=META&id=ADP	58-64-0	https://pubchem.ncbi.nlm.nih.gov/summary/summary.cgi?cid=6022	InChI=1S/C10H15N5O10P2/c11-8-5-9(13-2-12-8)15(3-14-5)10-7(17)6(16)4(24-10)1-23-27(21,22)25-26(18,19)20/h2-4,6-7,10,16-17H,1H2,(H,21,22)(H2,11,12,13)(H2,18,19,20)/p-3/t4-,6-,7-,10-/m1/s1	Nc1ncnc2n(cnc12)[C@@H]1O[C@H](COP([O-])(=O)OP([O-])([O-])=O)[C@@H](O)[C@H]1O		https://www.ncbi.nlm.nih.gov/pubmed/34203750		11		nanomol/g FW	Mature leaf	Whole leaf	Total	cytoplasm excluding vacuole (photosynthetic cells)	Arabidopsis thaliana	plants at growth stage 5.1; Plants were grown in controlled environment chambers 12/12 h day/night cycle, 22/18 degree C, 120 µmol/m2/s irradiance, 390 µL/L CO2		11			57.8947		ADP	cytoplasm excluding vacuole (photosynthetic cells)
26	agmatine	none	132.208	http://chlorokb.fr/simpleMol/agmatine	http://www.genome.jp/dbget-bin/www_bget?C00179	http://www.ebi.ac.uk/chebi/advancedSearchFT.do?searchString=58145	https://metacyc.org/compound?orgid=META&id=AGMATHINE	306-60-5	https://pubchem.ncbi.nlm.nih.gov/summary/summary.cgi?cid=5257176	InChI=1S/C5H14N4/c6-3-1-2-4-9-5(7)8/h1-4,6H2,(H4,7,8,9)/p+2	NC(=[NH2+])NCCCC[NH3+]		https://www.ncbi.nlm.nih.gov/pubmed/24223944	14		59	nanomol/g FW	Rosette	Whole leaf	Total	cytosol, mitochondrion matrix, stroma (photosynthetic cells)	Arabidopsis thaliana	plants grown at 21°C (14) and 4°C (59).	14		59	135.299		570.188	agmatine	cytosol, mitochondrion matrix, stroma (photosynthetic cells)
27	α-cryptoxanthin	none	552.882	http://chlorokb.fr/simpleMol/alpha-cryptoxanthin	http://www.genome.jp/dbget-bin/www_bget?C15981	http://www.ebi.ac.uk/chebi/advancedSearchFT.do?searchString=10223	https://metacyc.org/compound?orgid=META&id=CPD-7421		https://pubchem.ncbi.nlm.nih.gov/summary/summary.cgi?cid=25244976	InChI=1S/C40H56O/c1-30(18-13-20-32(3)23-25-37-34(5)22-15-27-39(37,7)8)16-11-12-17-31(2)19-14-21-33(4)24-26-38-35(6)28-36(41)29-40(38,9)10/h11-14,16-21,23-26,28,36,38,41H,15,22,27,29H2,1-10H3/b12-11+,18-13+,19-14+,25-23+,26-24+,30-16+,31-17+,32-20+,33-21+/t36-,38?/m0/s1	C\C(\C=C\C=C(/C)\C=C\C1C(C)=C[C@H](O)CC1(C)C)=C/C=C/C=C(\C)/C=C/C=C(\C)/C=C/C1=C(C)CCCC1(C)C		https://www.ncbi.nlm.nih.gov/pubmed/16492736		0.7		millimol/mol chlorophyll (a+b)	Mature leaf	Whole leaf	Total	thylakoid membranes	Arabidopsis thaliana	Plants were grown under a 12-h photoperiod (100–120 micromol/m2/s; 22°C) and 18°C at night.		0.91			62.1162		α-cryptoxanthin	thylakoid membranes
28	2-oxoglutarate	none	144.084	http://chlorokb.fr/simpleMol/2-oxoglutarate	http://www.genome.jp/dbget-bin/www_bget?C00026	http://www.ebi.ac.uk/chebi/advancedSearchFT.do?searchString=30915	https://metacyc.org/compound?orgid=META&id=2-KETOGLUTARATE	328-50-7	https://pubchem.ncbi.nlm.nih.gov/summary/summary.cgi?cid=51	InChI=1S/C5H6O5/c6-3(5(9)10)1-2-4(7)8/h1-2H2,(H,7,8)(H,9,10)/p-2	[O-]C(=O)CCC(=O)C([O-])=O		https://www.ncbi.nlm.nih.gov/pubmed/16367965	10		340	nanomol/g FW	Mature leaf	Whole leaf	Total	cytosol, mitochondrion matrix, peroxisome, stroma, vacuole (photosynthetic cells)	Nicotiana tabacum	2-oxoglutarate is a low-nitrogen sensing signal, fluctuating in dark/light conditions and depending on nitrogen supply. Lowest level was measured in the dark in the presence of ammonium; highest level was measured in the light in the presence of nitrate (Fig. 6).	10		340	11.5692		393.354	2-oxoglutarate	cytosol, mitochondrion matrix, peroxisome, stroma, vacuole (photosynthetic cells)
29	2-oxoglutarate	none	144.084	http://chlorokb.fr/simpleMol/2-oxoglutarate	http://www.genome.jp/dbget-bin/www_bget?C00026	http://www.ebi.ac.uk/chebi/advancedSearchFT.do?searchString=30915	https://metacyc.org/compound?orgid=META&id=2-KETOGLUTARATE	328-50-7	https://pubchem.ncbi.nlm.nih.gov/summary/summary.cgi?cid=51	InChI=1S/C5H6O5/c6-3(5(9)10)1-2-4(7)8/h1-2H2,(H,7,8)(H,9,10)/p-2	[O-]C(=O)CCC(=O)C([O-])=O		https://www.ncbi.nlm.nih.gov/pubmed/23952675		84		nanomol/g FW	Rosette	Whole leaf	Total	cytosol, mitochondrion matrix, peroxisome, stroma, vacuole (all leaf cells)	Arabidopsis thaliana	none		84			83.0499		2-oxoglutarate	cytosol, mitochondrion matrix, peroxisome, stroma, vacuole (all leaf cells)
30	α-tocopherol	none	430.713	http://chlorokb.fr/simpleMol/alpha-tocopherol	http://www.genome.jp/dbget-bin/www_bget?C02477	http://www.ebi.ac.uk/chebi/advancedSearchFT.do?searchString=18145	https://metacyc.org/compound?orgid=META&id=ALPHA-TOCOPHEROL	59-02-9	https://pubchem.ncbi.nlm.nih.gov/summary/summary.cgi?cid=14985	InChI=1S/C29H50O2/c1-20(2)12-9-13-21(3)14-10-15-22(4)16-11-18-29(8)19-17-26-25(7)27(30)23(5)24(6)28(26)31-29/h20-22,30H,9-19H2,1-8H3/t21-,22-,29-/m1/s1	CC(C)CCC[C@@H](C)CCC[C@@H](C)CCC[C@]1(C)CCc2c(C)c(O)c(C)c(C)c2O1	https://lipidmaps.org/databases/lmsd/LMPR02020001?LMID=LMPR02020001	https://www.ncbi.nlm.nih.gov/pubmed/14508009		29.1		nanomol/g FW	Mature leaf	Whole leaf	Total	stroma (photosynthetic cells)	Arabidopsis thaliana	3-week soil-grown Arabidopsis plants.		29.1			483.335		α-tocopherol	stroma (photosynthetic cells)
31	ammonium	NH4+	18.038	http://chlorokb.fr/simpleMol/ammonium	http://www.genome.jp/dbget-bin/www_bget?C01342	http://www.ebi.ac.uk/chebi/advancedSearchFT.do?searchString=28938	https://metacyc.org/compound?orgid=META&id=AMMONIUM	14798-03-9	https://pubchem.ncbi.nlm.nih.gov/summary/summary.cgi?cid=223	InChI=1S/H3N/h1H3/p+1	[NH4+]		https://www.ncbi.nlm.nih.gov/pubmed/24419765		4500		nanomol/g FW	Mature leaf	Whole leaf	Total	photosynthetic cells, all subcellular compartments	Sinapis alba	NH4<SUP>+</SUP> contents of excised mustard primary leaves (For the experiments, 17 to 19-day old mustard plants); The results clearly indicate that a potentially toxic NH4+ accumulation is not the primary cause of the photosynthesis inhibition by phosphinotricin (inhibitor of glutamine synthetase).		4500			4736.84		ammonium	photosynthetic cells, all subcellular compartments
32	ammonium	NH4+	18.038	http://chlorokb.fr/simpleMol/ammonium	http://www.genome.jp/dbget-bin/www_bget?C01342	http://www.ebi.ac.uk/chebi/advancedSearchFT.do?searchString=28938	https://metacyc.org/compound?orgid=META&id=AMMONIUM	14798-03-9	https://pubchem.ncbi.nlm.nih.gov/summary/summary.cgi?cid=223	InChI=1S/H3N/h1H3/p+1	[NH4+]		https://www.ncbi.nlm.nih.gov/pubmed/34001608		1900		nanomol/g FW	Mature leaf	Whole leaf	Total	photosynthetic cells, all subcellular compartments	Arabidopsis thaliana	measured in air; concentration decreased to 1500 in CO2 enriched air.		1900			2000		ammonium	photosynthetic cells, all subcellular compartments
33	ammonium	NH4+	18.038	http://chlorokb.fr/simpleMol/ammonium	http://www.genome.jp/dbget-bin/www_bget?C01342	http://www.ebi.ac.uk/chebi/advancedSearchFT.do?searchString=28938	https://metacyc.org/compound?orgid=META&id=AMMONIUM	14798-03-9	https://pubchem.ncbi.nlm.nih.gov/summary/summary.cgi?cid=223	InChI=1S/H3N/h1H3/p+1	[NH4+]		https://www.ncbi.nlm.nih.gov/pubmed/17693533	1000		1750	microMolar	Root	Apoplast	Total	apoplast	Arabidopsis thaliana	Arabidopsis plants were grown hydroponically for 6 weeks.				1000		1750	ammonium	apoplast
34	ammonium	NH4+	18.038	http://chlorokb.fr/simpleMol/ammonium	http://www.genome.jp/dbget-bin/www_bget?C01342	http://www.ebi.ac.uk/chebi/advancedSearchFT.do?searchString=28938	https://metacyc.org/compound?orgid=META&id=AMMONIUM	14798-03-9	https://pubchem.ncbi.nlm.nih.gov/summary/summary.cgi?cid=223	InChI=1S/H3N/h1H3/p+1	[NH4+]		https://www.ncbi.nlm.nih.gov/pubmed/17693533	600		1000	microMolar	Leaf	Xylem sap	Total	xylem sap	Arabidopsis thaliana	Arabidopsis plants were grown hydroponically for 6 weeks. See Supplementary Fig. 3.				600		1000	ammonium	xylem sap
35	ammonium	NH4+	18.038	http://chlorokb.fr/simpleMol/ammonium	http://www.genome.jp/dbget-bin/www_bget?C01342	http://www.ebi.ac.uk/chebi/advancedSearchFT.do?searchString=28938	https://metacyc.org/compound?orgid=META&id=AMMONIUM	14798-03-9	https://pubchem.ncbi.nlm.nih.gov/summary/summary.cgi?cid=223	InChI=1S/H3N/h1H3/p+1	[NH4+]		https://www.ncbi.nlm.nih.gov/pubmed/10476061	22000		43000	microMolar	Root	Whole cell	Total	-	Arabidopsis thaliana	from <SUP>13</SUP>N efflux analyses				22000		43000	ammonium	-
36	ammonium	NH4+	18.038	http://chlorokb.fr/simpleMol/ammonium	http://www.genome.jp/dbget-bin/www_bget?C01342	http://www.ebi.ac.uk/chebi/advancedSearchFT.do?searchString=28938	https://metacyc.org/compound?orgid=META&id=AMMONIUM	14798-03-9	https://pubchem.ncbi.nlm.nih.gov/summary/summary.cgi?cid=223	InChI=1S/H3N/h1H3/p+1	[NH4+]		https://www.ncbi.nlm.nih.gov/pubmed/20959627		700		nanomol/g FW	Young leaf	Whole leaf	Total	photosynthetic cells, all subcellular compartments	Arabidopsis thaliana	Plants grown at low (2 mM) nitrate.		700			736.842		ammonium	photosynthetic cells, all subcellular compartments
37	ammonium	NH4+	18.038	http://chlorokb.fr/simpleMol/ammonium	http://www.genome.jp/dbget-bin/www_bget?C01342	http://www.ebi.ac.uk/chebi/advancedSearchFT.do?searchString=28938	https://metacyc.org/compound?orgid=META&id=AMMONIUM	14798-03-9	https://pubchem.ncbi.nlm.nih.gov/summary/summary.cgi?cid=223	InChI=1S/H3N/h1H3/p+1	[NH4+]		https://www.ncbi.nlm.nih.gov/pubmed/29032248	4000		14000	microMolar	Rosette	Xylem sap	Total	xylem sap	Arabidopsis thaliana	Plants grown hydroponically for 5 weeks before incubation in the absence or presence of ammonium (10 mM).				4000		14000	ammonium	xylem sap
38	AMP	none	345.208	http://chlorokb.fr/simpleMol/AMP	http://www.genome.jp/dbget-bin/www_bget?C00020	http://www.ebi.ac.uk/chebi/advancedSearchFT.do?searchString=16027	https://metacyc.org/compound?orgid=META&id=AMP	61-19-8	https://pubchem.ncbi.nlm.nih.gov/summary/summary.cgi?cid=6083	InChI=1S/C10H14N5O7P/c11-8-5-9(13-2-12-8)15(3-14-5)10-7(17)6(16)4(22-10)1-21-23(18,19)20/h2-4,6-7,10,16-17H,1H2,(H2,11,12,13)(H2,18,19,20)/p-2/t4-,6-,7-,10-/m1/s1	Nc1ncnc2n(cnc12)[C@@H]1O[C@H](COP([O-])([O-])=O)[C@@H](O)[C@H]1O		https://www.ncbi.nlm.nih.gov/pubmed/16661385		11		nanomol/mg chlorophyll	Isolated chloroplasts	Stroma	Total	stroma of isolated chloroplasts (per mg chl unit)	Spinacia oleracea	rapid preparation of chloroplast from protoplasts					189.169		AMP	stroma of isolated chloroplasts (per mg chl unit)
39	antheraxanthin	none	584.881	http://chlorokb.fr/simpleMol/antheraxanthin	http://www.genome.jp/dbget-bin/www_bget?C08579	http://www.ebi.ac.uk/chebi/advancedSearchFT.do?searchString=27867	https://metacyc.org/compound?orgid=META&id=CPD1F-131	640-03-9	https://pubchem.ncbi.nlm.nih.gov/summary/summary.cgi?cid=5281223	InChI=1S/C40H56O3/c1-29(17-13-19-31(3)21-22-36-33(5)25-34(41)26-37(36,6)7)15-11-12-16-30(2)18-14-20-32(4)23-24-40-38(8,9)27-35(42)28-39(40,10)43-40/h11-24,34-35,41-42H,25-28H2,1-10H3/b12-11+,17-13+,18-14+,22-21+,24-23+,29-15+,30-16+,31-19+,32-20+/t34-,35+,39-,40+/m1/s1	C\C(\C=C\C=C(/C)\C=C\C1=C(C)C[C@@H](O)CC1(C)C)=C/C=C/C=C(\C)/C=C/C=C(\C)/C=C/[C@@]12O[C@]1(C)C[C@@H](O)CC2(C)C	https://lipidmaps.org/databases/lmsd/LMPR01070262?LMID=LMPR01070262	https://www.ncbi.nlm.nih.gov/pubmed/16890225	n.d		3	millimol/mol chlorophyll (a+b)	Mature leaf	Chloroplast	Total	thylakoid membranes	Arabidopsis thaliana	Plants grown at 30 microE/m2/s for 35 days were dark-adapted for 2 h or treated for 450 with high intensity light (ANtheraxanthin is undetectable in dark adapted plants).			3.9			266.212	antheraxanthin	thylakoid membranes
40	L-ascorbate	none	175.118	http://chlorokb.fr/simpleMol/L-ascorbate	http://www.genome.jp/dbget-bin/www_bget?C00072	http://www.ebi.ac.uk/chebi/advancedSearchFT.do?searchString=38290	https://metacyc.org/compound?orgid=META&id=ASCORBATE	50-81-7	https://pubchem.ncbi.nlm.nih.gov/summary/summary.cgi?cid=54670067	InChI=1S/C6H8O6/c7-1-2(8)5-3(9)4(10)6(11)12-5/h2,5,7-10H,1H2/p-1/t2-,5+/m0/s1	OC[C@H](O)[C@H]1OC(=O)C(O)=C1[O-]		https://www.ncbi.nlm.nih.gov/pubmed/21350341		10800		microMolar	Leaf	Chloroplast	Total	stroma (photosynthetic cells)	Arabidopsis thaliana	Exposure to high light increased L-ascorbate concentration in the cytosol, chloroplasts (from 10 to 20mM) and vacuoles (from 2 to 12 mM).					10800		L-ascorbate	stroma (photosynthetic cells)
41	L-ascorbate	none	175.118	http://chlorokb.fr/simpleMol/L-ascorbate	http://www.genome.jp/dbget-bin/www_bget?C00072	http://www.ebi.ac.uk/chebi/advancedSearchFT.do?searchString=38290	https://metacyc.org/compound?orgid=META&id=ASCORBATE	50-81-7	https://pubchem.ncbi.nlm.nih.gov/summary/summary.cgi?cid=54670067	InChI=1S/C6H8O6/c7-1-2(8)5-3(9)4(10)6(11)12-5/h2,5,7-10H,1H2/p-1/t2-,5+/m0/s1	OC[C@H](O)[C@H]1OC(=O)C(O)=C1[O-]		https://www.ncbi.nlm.nih.gov/pubmed/17288982		2500		nanomol/g FW	Mature leaf	Whole leaf	Total	photosynthetic cells, all subcellular compartments	Arabidopsis thaliana	15 to 31 days after sowing		2500			2631.58		L-ascorbate	photosynthetic cells, all subcellular compartments
42	L-ascorbate	none	175.118	http://chlorokb.fr/simpleMol/L-ascorbate	http://www.genome.jp/dbget-bin/www_bget?C00072	http://www.ebi.ac.uk/chebi/advancedSearchFT.do?searchString=38290	https://metacyc.org/compound?orgid=META&id=ASCORBATE	50-81-7	https://pubchem.ncbi.nlm.nih.gov/summary/summary.cgi?cid=54670067	InChI=1S/C6H8O6/c7-1-2(8)5-3(9)4(10)6(11)12-5/h2,5,7-10H,1H2/p-1/t2-,5+/m0/s1	OC[C@H](O)[C@H]1OC(=O)C(O)=C1[O-]		https://www.ncbi.nlm.nih.gov/pubmed/18755683	3000		4200	nanomol/g FW	Mature leaf	Whole leaf	Total	photosynthetic cells, all subcellular compartments	Arabidopsis thaliana	3 weeks old plants; dark versus light conditions.	3000		4200	3157.89		4421.05	L-ascorbate	photosynthetic cells, all subcellular compartments
43	L-ascorbate	none	175.118	http://chlorokb.fr/simpleMol/L-ascorbate	http://www.genome.jp/dbget-bin/www_bget?C00072	http://www.ebi.ac.uk/chebi/advancedSearchFT.do?searchString=38290	https://metacyc.org/compound?orgid=META&id=ASCORBATE	50-81-7	https://pubchem.ncbi.nlm.nih.gov/summary/summary.cgi?cid=54670067	InChI=1S/C6H8O6/c7-1-2(8)5-3(9)4(10)6(11)12-5/h2,5,7-10H,1H2/p-1/t2-,5+/m0/s1	OC[C@H](O)[C@H]1OC(=O)C(O)=C1[O-]		https://www.ncbi.nlm.nih.gov/pubmed/23424245	125		450	microgram/g FW	Seedling	Whole leaf	Total	photosynthetic cells, all subcellular compartments	Arabidopsis thaliana	1-week-old seedlings grown on Murashige and Skoog medium: lower value, absence of light; high value; light.	713.804		2569.7	751.373		2704.94	L-ascorbate	photosynthetic cells, all subcellular compartments
44	L-ascorbate	none	175.118	http://chlorokb.fr/simpleMol/L-ascorbate	http://www.genome.jp/dbget-bin/www_bget?C00072	http://www.ebi.ac.uk/chebi/advancedSearchFT.do?searchString=38290	https://metacyc.org/compound?orgid=META&id=ASCORBATE	50-81-7	https://pubchem.ncbi.nlm.nih.gov/summary/summary.cgi?cid=54670067	InChI=1S/C6H8O6/c7-1-2(8)5-3(9)4(10)6(11)12-5/h2,5,7-10H,1H2/p-1/t2-,5+/m0/s1	OC[C@H](O)[C@H]1OC(=O)C(O)=C1[O-]		https://www.ncbi.nlm.nih.gov/pubmed/20872269		5600		nanomol/g FW	Mature leaf	Whole leaf	Total	photosynthetic cells, all subcellular compartments	Arabidopsis thaliana	Four week-old plants. Exposure to high light caused a 2.5 fold increase in ascorbate concentration.		5600			5894.74		L-ascorbate	photosynthetic cells, all subcellular compartments
45	L-ascorbate	none	175.118	http://chlorokb.fr/simpleMol/L-ascorbate	http://www.genome.jp/dbget-bin/www_bget?C00072	http://www.ebi.ac.uk/chebi/advancedSearchFT.do?searchString=38290	https://metacyc.org/compound?orgid=META&id=ASCORBATE	50-81-7	https://pubchem.ncbi.nlm.nih.gov/summary/summary.cgi?cid=54670067	InChI=1S/C6H8O6/c7-1-2(8)5-3(9)4(10)6(11)12-5/h2,5,7-10H,1H2/p-1/t2-,5+/m0/s1	OC[C@H](O)[C@H]1OC(=O)C(O)=C1[O-]		https://www.ncbi.nlm.nih.gov/pubmed/21350341		2300		microMolar	Mature leaf	Vacuole	Total	vacuole (photosynthetic cells)	Arabidopsis thaliana	none					2300		L-ascorbate	vacuole (photosynthetic cells)
46	L-ascorbate	none	175.118	http://chlorokb.fr/simpleMol/L-ascorbate	http://www.genome.jp/dbget-bin/www_bget?C00072	http://www.ebi.ac.uk/chebi/advancedSearchFT.do?searchString=38290	https://metacyc.org/compound?orgid=META&id=ASCORBATE	50-81-7	https://pubchem.ncbi.nlm.nih.gov/summary/summary.cgi?cid=54670067	InChI=1S/C6H8O6/c7-1-2(8)5-3(9)4(10)6(11)12-5/h2,5,7-10H,1H2/p-1/t2-,5+/m0/s1	OC[C@H](O)[C@H]1OC(=O)C(O)=C1[O-]		https://www.ncbi.nlm.nih.gov/pubmed/21350341		22800		microMolar	Mature leaf	Peroxisome	Total	peroxisome (photosynthetic cells)	Arabidopsis thaliana	none					22800		L-ascorbate	peroxisome (photosynthetic cells)
47	L-ascorbate	none	175.118	http://chlorokb.fr/simpleMol/L-ascorbate	http://www.genome.jp/dbget-bin/www_bget?C00072	http://www.ebi.ac.uk/chebi/advancedSearchFT.do?searchString=38290	https://metacyc.org/compound?orgid=META&id=ASCORBATE	50-81-7	https://pubchem.ncbi.nlm.nih.gov/summary/summary.cgi?cid=54670067	InChI=1S/C6H8O6/c7-1-2(8)5-3(9)4(10)6(11)12-5/h2,5,7-10H,1H2/p-1/t2-,5+/m0/s1	OC[C@H](O)[C@H]1OC(=O)C(O)=C1[O-]		https://www.ncbi.nlm.nih.gov/pubmed/21350341		10400		microMolar	Mature leaf	Mitochondrion	Total	mitochondrion matrix (photosynthetic cells)	Arabidopsis thaliana	none					10400		L-ascorbate	mitochondrion matrix (photosynthetic cells)
48	L-ascorbate	none	175.118	http://chlorokb.fr/simpleMol/L-ascorbate	http://www.genome.jp/dbget-bin/www_bget?C00072	http://www.ebi.ac.uk/chebi/advancedSearchFT.do?searchString=38290	https://metacyc.org/compound?orgid=META&id=ASCORBATE	50-81-7	https://pubchem.ncbi.nlm.nih.gov/summary/summary.cgi?cid=54670067	InChI=1S/C6H8O6/c7-1-2(8)5-3(9)4(10)6(11)12-5/h2,5,7-10H,1H2/p-1/t2-,5+/m0/s1	OC[C@H](O)[C@H]1OC(=O)C(O)=C1[O-]		https://www.ncbi.nlm.nih.gov/pubmed/21350341		21700		microMolar	Mature leaf	Cytosol	Total	cytosol (photosynthetic cells)	Arabidopsis thaliana	none					21700		L-ascorbate	cytosol (photosynthetic cells)
49	L-ascorbate	none	175.118	http://chlorokb.fr/simpleMol/L-ascorbate	http://www.genome.jp/dbget-bin/www_bget?C00072	http://www.ebi.ac.uk/chebi/advancedSearchFT.do?searchString=38290	https://metacyc.org/compound?orgid=META&id=ASCORBATE	50-81-7	https://pubchem.ncbi.nlm.nih.gov/summary/summary.cgi?cid=54670067	InChI=1S/C6H8O6/c7-1-2(8)5-3(9)4(10)6(11)12-5/h2,5,7-10H,1H2/p-1/t2-,5+/m0/s1	OC[C@H](O)[C@H]1OC(=O)C(O)=C1[O-]		https://www.ncbi.nlm.nih.gov/pubmed/16714304	2000		6000	nanomol/g FW	Rosette	Whole leaf	Total	photosynthetic cells, all subcellular compartments	Arabidopsis thaliana	2000 nmol/g FW at 50 µmol photons/m<SUP>2</SUP>/s; 4000 nmol/g FW at 50 µmol photons/m<SUP>2</SUP>/s; 6000 nmol/g FW at 250 µmol photons/m<SUP>2</SUP>/s; A dark-induced decline of L-ascorbate content was observed in the low light-grown plants and it was pronounced in the high light-grown plants.	2000		6000	2105.26		6315.79	L-ascorbate	photosynthetic cells, all subcellular compartments
50	L-ascorbate	none	175.118	http://chlorokb.fr/simpleMol/L-ascorbate	http://www.genome.jp/dbget-bin/www_bget?C00072	http://www.ebi.ac.uk/chebi/advancedSearchFT.do?searchString=38290	https://metacyc.org/compound?orgid=META&id=ASCORBATE	50-81-7	https://pubchem.ncbi.nlm.nih.gov/summary/summary.cgi?cid=54670067	InChI=1S/C6H8O6/c7-1-2(8)5-3(9)4(10)6(11)12-5/h2,5,7-10H,1H2/p-1/t2-,5+/m0/s1	OC[C@H](O)[C@H]1OC(=O)C(O)=C1[O-]		https://www.ncbi.nlm.nih.gov/pubmed/11598218		105.6		nanomol/g FW	Mature leaf	Apoplast	Total	apoplast	Arabidopsis thaliana	L-ascorbate whole leaf total content in this study was 2640 nmol/g fresh weight		105.6			4934.58		L-ascorbate	apoplast
51	ATP	none	503.152	http://chlorokb.fr/simpleMol/ATP	http://www.genome.jp/dbget-bin/www_bget?C00002	http://www.ebi.ac.uk/chebi/advancedSearchFT.do?searchString=15422	https://metacyc.org/compound?orgid=META&id=ATP	56-65-5	https://pubchem.ncbi.nlm.nih.gov/summary/summary.cgi?cid=5957	InChI=1S/C10H16N5O13P3/c11-8-5-9(13-2-12-8)15(3-14-5)10-7(17)6(16)4(26-10)1-25-30(21,22)28-31(23,24)27-29(18,19)20/h2-4,6-7,10,16-17H,1H2,(H,21,22)(H,23,24)(H2,11,12,13)(H2,18,19,20)/p-4/t4-,6-,7-,10-/m1/s1	Nc1ncnc2n(cnc12)[C@@H]1O[C@H](COP([O-])(=O)OP([O-])(=O)OP([O-])([O-])=O)[C@@H](O)[C@H]1O		https://www.ncbi.nlm.nih.gov/pubmed/17968586		11.1		nanomol/mg chlorophyll	Isolated chloroplasts	Stroma	Total	stroma of isolated chloroplasts (per mg chl unit)	Nicotiana tabacum	Rapid fractionation of protoplasts by filtration.					190.888		ATP	stroma of isolated chloroplasts (per mg chl unit)
52	ATP	none	503.152	http://chlorokb.fr/simpleMol/ATP	http://www.genome.jp/dbget-bin/www_bget?C00002	http://www.ebi.ac.uk/chebi/advancedSearchFT.do?searchString=15422	https://metacyc.org/compound?orgid=META&id=ATP	56-65-5	https://pubchem.ncbi.nlm.nih.gov/summary/summary.cgi?cid=5957	InChI=1S/C10H16N5O13P3/c11-8-5-9(13-2-12-8)15(3-14-5)10-7(17)6(16)4(26-10)1-25-30(21,22)28-31(23,24)27-29(18,19)20/h2-4,6-7,10,16-17H,1H2,(H,21,22)(H,23,24)(H2,11,12,13)(H2,18,19,20)/p-4/t4-,6-,7-,10-/m1/s1	Nc1ncnc2n(cnc12)[C@@H]1O[C@H](COP([O-])(=O)OP([O-])(=O)OP([O-])([O-])=O)[C@@H](O)[C@H]1O		https://www.ncbi.nlm.nih.gov/pubmed/17968586		53		nanomol/g FW	Young leaf	Whole leaf	Total	cytoplasm excluding vacuole (photosynthetic cells)	Cucumis sativus	Rapid fractionation of protoplasts by filtration (light)		53			278.947		ATP	cytoplasm excluding vacuole (photosynthetic cells)
53	ATP	none	503.152	http://chlorokb.fr/simpleMol/ATP	http://www.genome.jp/dbget-bin/www_bget?C00002	http://www.ebi.ac.uk/chebi/advancedSearchFT.do?searchString=15422	https://metacyc.org/compound?orgid=META&id=ATP	56-65-5	https://pubchem.ncbi.nlm.nih.gov/summary/summary.cgi?cid=5957	InChI=1S/C10H16N5O13P3/c11-8-5-9(13-2-12-8)15(3-14-5)10-7(17)6(16)4(26-10)1-25-30(21,22)28-31(23,24)27-29(18,19)20/h2-4,6-7,10,16-17H,1H2,(H,21,22)(H,23,24)(H2,11,12,13)(H2,18,19,20)/p-4/t4-,6-,7-,10-/m1/s1	Nc1ncnc2n(cnc12)[C@@H]1O[C@H](COP([O-])(=O)OP([O-])(=O)OP([O-])([O-])=O)[C@@H](O)[C@H]1O		https://www.ncbi.nlm.nih.gov/pubmed/17968586		42		nanomol/g FW	Young leaf	Whole leaf	Total	cytoplasm excluding vacuole (photosynthetic cells)	Cucumis sativus	Rapid fractionation of protoplasts by filtration dark (8 hours)		42			221.053		ATP	cytoplasm excluding vacuole (photosynthetic cells)
54	ATP	none	503.152	http://chlorokb.fr/simpleMol/ATP	http://www.genome.jp/dbget-bin/www_bget?C00002	http://www.ebi.ac.uk/chebi/advancedSearchFT.do?searchString=15422	https://metacyc.org/compound?orgid=META&id=ATP	56-65-5	https://pubchem.ncbi.nlm.nih.gov/summary/summary.cgi?cid=5957	InChI=1S/C10H16N5O13P3/c11-8-5-9(13-2-12-8)15(3-14-5)10-7(17)6(16)4(26-10)1-25-30(21,22)28-31(23,24)27-29(18,19)20/h2-4,6-7,10,16-17H,1H2,(H,21,22)(H,23,24)(H2,11,12,13)(H2,18,19,20)/p-4/t4-,6-,7-,10-/m1/s1	Nc1ncnc2n(cnc12)[C@@H]1O[C@H](COP([O-])(=O)OP([O-])(=O)OP([O-])([O-])=O)[C@@H](O)[C@H]1O		https://www.ncbi.nlm.nih.gov/pubmed/16661385		15		nanomol/mg chlorophyll	Mature leaf	Stroma	Total	stroma of isolated chloroplasts (per mg chl unit)	Spinacia oleracea	Rapid fractionation of protoplasts by filtration		18			257.957		ATP	stroma of isolated chloroplasts (per mg chl unit)
55	ATP	none	503.152	http://chlorokb.fr/simpleMol/ATP	http://www.genome.jp/dbget-bin/www_bget?C00002	http://www.ebi.ac.uk/chebi/advancedSearchFT.do?searchString=15422	https://metacyc.org/compound?orgid=META&id=ATP	56-65-5	https://pubchem.ncbi.nlm.nih.gov/summary/summary.cgi?cid=5957	InChI=1S/C10H16N5O13P3/c11-8-5-9(13-2-12-8)15(3-14-5)10-7(17)6(16)4(26-10)1-25-30(21,22)28-31(23,24)27-29(18,19)20/h2-4,6-7,10,16-17H,1H2,(H,21,22)(H,23,24)(H2,11,12,13)(H2,18,19,20)/p-4/t4-,6-,7-,10-/m1/s1	Nc1ncnc2n(cnc12)[C@@H]1O[C@H](COP([O-])(=O)OP([O-])(=O)OP([O-])([O-])=O)[C@@H](O)[C@H]1O		https://www.ncbi.nlm.nih.gov/pubmed/25313036	54		400	microMolar	Cell culture	Cytosol	Total	cytosol (photosynthetic cells)	Acer platanus	54 (+/-6) µM free ATP 400(+/-50) Mg-complexed ATP				54		400	ATP	cytosol (photosynthetic cells)
56	ATP	none	503.152	http://chlorokb.fr/simpleMol/ATP	http://www.genome.jp/dbget-bin/www_bget?C00002	http://www.ebi.ac.uk/chebi/advancedSearchFT.do?searchString=15422	https://metacyc.org/compound?orgid=META&id=ATP	56-65-5	https://pubchem.ncbi.nlm.nih.gov/summary/summary.cgi?cid=5957	InChI=1S/C10H16N5O13P3/c11-8-5-9(13-2-12-8)15(3-14-5)10-7(17)6(16)4(26-10)1-25-30(21,22)28-31(23,24)27-29(18,19)20/h2-4,6-7,10,16-17H,1H2,(H,21,22)(H,23,24)(H2,11,12,13)(H2,18,19,20)/p-4/t4-,6-,7-,10-/m1/s1	Nc1ncnc2n(cnc12)[C@@H]1O[C@H](COP([O-])(=O)OP([O-])(=O)OP([O-])([O-])=O)[C@@H](O)[C@H]1O		https://www.ncbi.nlm.nih.gov/pubmed/25313036	10		520	microMolar	Cell culture	Mitochondrion	Total	mitochondrion matrix (photosynthetic cells)	Acer platanus	10 (+/-2) µM free ATP 520(+/-60) Mg-complexed ATP				10		520	ATP	mitochondrion matrix (photosynthetic cells)
57	ATP	none	503.152	http://chlorokb.fr/simpleMol/ATP	http://www.genome.jp/dbget-bin/www_bget?C00002	http://www.ebi.ac.uk/chebi/advancedSearchFT.do?searchString=15422	https://metacyc.org/compound?orgid=META&id=ATP	56-65-5	https://pubchem.ncbi.nlm.nih.gov/summary/summary.cgi?cid=5957	InChI=1S/C10H16N5O13P3/c11-8-5-9(13-2-12-8)15(3-14-5)10-7(17)6(16)4(26-10)1-25-30(21,22)28-31(23,24)27-29(18,19)20/h2-4,6-7,10,16-17H,1H2,(H,21,22)(H,23,24)(H2,11,12,13)(H2,18,19,20)/p-4/t4-,6-,7-,10-/m1/s1	Nc1ncnc2n(cnc12)[C@@H]1O[C@H](COP([O-])(=O)OP([O-])(=O)OP([O-])([O-])=O)[C@@H](O)[C@H]1O		https://www.ncbi.nlm.nih.gov/pubmed/34203750		38		nanomol/g FW	Mature leaf	Whole leaf	Total	cytoplasm excluding vacuole (photosynthetic cells)	Arabidopsis thaliana	plants at growth stage 5.1; Plants were grown in controlled environment chambers 12/12 h day/night cycle, 22/18 degree C, 120 µmol/m2/s irradiance, 390 µL/L CO2		38			200		ATP	cytoplasm excluding vacuole (photosynthetic cells)
58	β-tocopherol	none	416.686	http://chlorokb.fr/simpleMol/beta-tocopherol	http://www.genome.jp/dbget-bin/www_bget?C14152	http://www.ebi.ac.uk/chebi/advancedSearchFT.do?searchString=47771	https://metacyc.org/compound?orgid=META&id=BETA-TOCOPHEROL	148-03-8	https://pubchem.ncbi.nlm.nih.gov/summary/summary.cgi?cid=6857447	InChI=1S/C28H48O2/c1-20(2)11-8-12-21(3)13-9-14-22(4)15-10-17-28(7)18-16-25-24(6)26(29)19-23(5)27(25)30-28/h19-22,29H,8-18H2,1-7H3/t21-,22-,28-/m1/s1	CC(C)CCC[C@@H](C)CCC[C@@H](C)CCC[C@]1(C)CCc2c(C)c(O)cc(C)c2O1		https://www.ncbi.nlm.nih.gov/pubmed/14508009		0.5		nanomol/g FW	Leaf	Whole leaf	Total	stroma of isolated chloroplasts (per mg chl unit)	Arabidopsis thaliana	3-week soil-grown Arabidopsis plants.		0.5			8.59857		β-tocopherol	stroma of isolated chloroplasts (per mg chl unit)
59	chlorophyll a	none	892.5	http://chlorokb.fr/simpleMol/chlorophyll a	http://www.genome.jp/dbget-bin/www_bget?C05306	http://www.ebi.ac.uk/chebi/advancedSearchFT.do?searchString=18230	https://metacyc.org/compound?orgid=META&id=CHLOROPHYLL-A	479-61-8	https://pubchem.ncbi.nlm.nih.gov/summary/summary.cgi?cid=12085802	InChI=1S/C55H73N4O5.Mg/c1-13-39-35(8)42-28-44-37(10)41(24-25-48(60)64-27-26-34(7)23-17-22-33(6)21-16-20-32(5)19-15-18-31(3)4)52(58-44)50-51(55(62)63-12)54(61)49-38(11)45(59-53(49)50)30-47-40(14-2)36(9)43(57-47)29-46(39)56-42;/h13,26,28-33,37,41,51H,1,14-25,27H2,2-12H3,(H-,56,57,58,59,61);/q-1;+2/p-1/b34-26+;/t32-,33-,37+,41+,51-;/m1./s1	CCC1=C(C)C2=Cc3c(C=C)c(C)c4C=C5[C@@H](C)[C@H](CCC(=O)OC\C=C(/C)CCC[C@H](C)CCC[C@H](C)CCCC(C)C)C6=[N+]5[Mg--]5(n34)n3c(=CC1=[N+]25)c(C)c1C(=O)[C@H](C(=O)OC)C6=c31		https://www.ncbi.nlm.nih.gov/pubmed/18236010		803		microgram/g FW	Mature leaf	Whole leaf	Total	thylakoid membranes	Arabidopsis thaliana	2-week-old plants; grown on Murashige and Skoog (MS) plates [MS salts (Sigma), pH adjusted to 5.7 with 1 N KOH, 0.8% (w/v) agar] containing 2% sucrose.		899.72			61414.5		chlorophyll a	thylakoid membranes
60	chlorophyll a	none	892.5	http://chlorokb.fr/simpleMol/chlorophyll a	http://www.genome.jp/dbget-bin/www_bget?C05306	http://www.ebi.ac.uk/chebi/advancedSearchFT.do?searchString=18230	https://metacyc.org/compound?orgid=META&id=CHLOROPHYLL-A	479-61-8	https://pubchem.ncbi.nlm.nih.gov/summary/summary.cgi?cid=12085802	InChI=1S/C55H73N4O5.Mg/c1-13-39-35(8)42-28-44-37(10)41(24-25-48(60)64-27-26-34(7)23-17-22-33(6)21-16-20-32(5)19-15-18-31(3)4)52(58-44)50-51(55(62)63-12)54(61)49-38(11)45(59-53(49)50)30-47-40(14-2)36(9)43(57-47)29-46(39)56-42;/h13,26,28-33,37,41,51H,1,14-25,27H2,2-12H3,(H-,56,57,58,59,61);/q-1;+2/p-1/b34-26+;/t32-,33-,37+,41+,51-;/m1./s1	CCC1=C(C)C2=Cc3c(C=C)c(C)c4C=C5[C@@H](C)[C@H](CCC(=O)OC\C=C(/C)CCC[C@H](C)CCC[C@H](C)CCCC(C)C)C6=[N+]5[Mg--]5(n34)n3c(=CC1=[N+]25)c(C)c1C(=O)[C@H](C(=O)OC)C6=c31		https://www.ncbi.nlm.nih.gov/pubmed/24223944	600		650	microgram/g FW	Mature leaf	Whole leaf	Total	thylakoid membranes	Arabidopsis thaliana	plants grown at 21°C (600 microg/ gFW) and 4°C (650 µg/g FW)	672.269		728.291	45888.8		49712.8	chlorophyll a	thylakoid membranes
61	chlorophyll b	none	907.486	http://chlorokb.fr/simpleMol/chlorophyll b	http://www.genome.jp/dbget-bin/www_bget?C05307	http://www.ebi.ac.uk/chebi/advancedSearchFT.do?searchString=27888	https://metacyc.org/compound?orgid=META&id=CHLOROPHYLL-B	519-62-0	https://pubchem.ncbi.nlm.nih.gov/summary/summary.cgi?cid=46173742	InChI=1S/C55H71N4O6.Mg/c1-12-38-35(8)42-27-43-36(9)40(23-24-48(61)65-26-25-34(7)22-16-21-33(6)20-15-19-32(5)18-14-17-31(3)4)52(58-43)50-51(55(63)64-11)54(62)49-37(10)44(59-53(49)50)28-46-39(13-2)41(30-60)47(57-46)29-45(38)56-42;/h12,25,27-33,36,40,51H,1,13-24,26H2,2-11H3,(H-,56,57,58,59,60,62);/q-1;+2/p-1/b34-25+;/t32-,33-,36+,40+,51?;/m1./s1	CCC1=C(C=O)C2=Cc3c(C=C)c(C)c4C=C5[C@@H](C)[C@H](CCC(=O)OC\C=C(/C)CCC[C@H](C)CCC[C@H](C)CCCC(C)C)C6=[N+]5[Mg--]5(n34)n3c(=CC1=[N+]25)c(C)c1C(=O)C(C(=O)OC)C6=c31		https://www.ncbi.nlm.nih.gov/pubmed/18236010		291		microgram/g FW	Young leaf	Whole leaf	Total	thylakoid membranes	Arabidopsis thaliana	2-weeks old plants; Murashige and Skoog (MS) plates [MS salts (Sigma), pH adjusted to 5.7 with 1 N KOH, 0.8% (w/v) agar] containing 2% sucrose		320.666			21888.5		chlorophyll b	thylakoid membranes
62	chlorophyll b	none	907.486	http://chlorokb.fr/simpleMol/chlorophyll b	http://www.genome.jp/dbget-bin/www_bget?C05307	http://www.ebi.ac.uk/chebi/advancedSearchFT.do?searchString=27888	https://metacyc.org/compound?orgid=META&id=CHLOROPHYLL-B	519-62-0	https://pubchem.ncbi.nlm.nih.gov/summary/summary.cgi?cid=46173742	InChI=1S/C55H71N4O6.Mg/c1-12-38-35(8)42-27-43-36(9)40(23-24-48(61)65-26-25-34(7)22-16-21-33(6)20-15-19-32(5)18-14-17-31(3)4)52(58-43)50-51(55(63)64-11)54(62)49-37(10)44(59-53(49)50)28-46-39(13-2)41(30-60)47(57-46)29-45(38)56-42;/h12,25,27-33,36,40,51H,1,13-24,26H2,2-11H3,(H-,56,57,58,59,60,62);/q-1;+2/p-1/b34-25+;/t32-,33-,36+,40+,51?;/m1./s1	CCC1=C(C=O)C2=Cc3c(C=C)c(C)c4C=C5[C@@H](C)[C@H](CCC(=O)OC\C=C(/C)CCC[C@H](C)CCC[C@H](C)CCCC(C)C)C6=[N+]5[Mg--]5(n34)n3c(=CC1=[N+]25)c(C)c1C(=O)C(C(=O)OC)C6=c31		https://www.ncbi.nlm.nih.gov/pubmed/24223944	125		275	microgram/g FW	Mature leaf	Whole leaf	Total	thylakoid membranes	Arabidopsis thaliana	plants grown at 21°C (125 microg/g FW) and 4°C (275 µg/g FW)	137.743		303.035	9402.29		20685	chlorophyll b	thylakoid membranes
63	L-citrulline	none	175.187	http://chlorokb.fr/simpleMol/L-citrulline	http://www.genome.jp/dbget-bin/www_bget?C00327	http://www.ebi.ac.uk/chebi/advancedSearchFT.do?searchString=16349	https://metacyc.org/compound?orgid=META&id=L-CITRULLINE	372-75-8	https://pubchem.ncbi.nlm.nih.gov/summary/summary.cgi?cid=9750	InChI=1S/C6H13N3O3/c7-4(5(10)11)2-1-3-9-6(8)12/h4H,1-3,7H2,(H,10,11)(H3,8,9,12)/t4-/m0/s1	NC(=O)NCCC[C@H]([NH3+])C([O-])=O		https://www.ncbi.nlm.nih.gov/pubmed/24223944	100		340	nanomol/g FW	Rosette	Whole leaf	Total	stroma (photosynthetic cells)	Arabidopsis thaliana	plants grown at 21°C (100) and 4°C (340).	100		340	1660.95		5647.21	L-citrulline	stroma (photosynthetic cells)
64	carbon monoxide	CO	28.01	http://chlorokb.fr/simpleMol/carbon monoxide	http://www.genome.jp/dbget-bin/www_bget?C00237	http://www.ebi.ac.uk/chebi/advancedSearchFT.do?searchString=17245	https://metacyc.org/compound?orgid=META&id=CARBON-MONOXIDE	630-08-0	https://pubchem.ncbi.nlm.nih.gov/summary/summary.cgi?cid=281	InChI=1S/CO/c1-2	[C-]#[O+]		https://www.ncbi.nlm.nih.gov/pubmed/20055961		42		nanomol/g FW	Young leaf	Whole leaf	Total	photosynthetic cells, all subcellular compartments	Arabidopsis thaliana	none		42			44.2105		carbon monoxide	photosynthetic cells, all subcellular compartments
65	CO2	none	44.01	http://chlorokb.fr/simpleMol/CO2	http://www.genome.jp/dbget-bin/www_bget?C00011	http://www.ebi.ac.uk/chebi/advancedSearchFT.do?searchString=16526	https://metacyc.org/compound?orgid=META&id=CARBON-DIOXIDE	124-38-9	https://pubchem.ncbi.nlm.nih.gov/summary/summary.cgi?cid=280	InChI=1S/CO2/c2-1-3	O=C=O		https://www.ncbi.nlm.nih.gov/pubmed/16659216	8		12	microMolar	Leaf	Whole leaf	Total	all leaf cells, all subcellular compartments	Spinacia oleracea	Except in urban areas, atmospheric CO2 is usually near 0.033% (or about 8-12 microM in solution, depending on the temperature and presence of other solutes).				8		12	CO2	all leaf cells, all subcellular compartments
66	coenzyme A	CoA	763.502	http://chlorokb.fr/simpleMol/coenzyme A	http://www.genome.jp/dbget-bin/www_bget?C00010	http://www.ebi.ac.uk/chebi/advancedSearchFT.do?searchString=15346	https://metacyc.org/compound?orgid=META&id=CO-A	85-61-0	https://pubchem.ncbi.nlm.nih.gov/summary/summary.cgi?cid=87642	InChI=1S/C21H36N7O16P3S/c1-21(2,16(31)19(32)24-4-3-12(29)23-5-6-48)8-41-47(38,39)44-46(36,37)40-7-11-15(43-45(33,34)35)14(30)20(42-11)28-10-27-13-17(22)25-9-26-18(13)28/h9-11,14-16,20,30-31,48H,3-8H2,1-2H3,(H,23,29)(H,24,32)(H,36,37)(H,38,39)(H2,22,25,26)(H2,33,34,35)/p-4/t11-,14-,15-,16+,20-/m1/s1	CC(C)(COP([O-])(=O)OP([O-])(=O)OC[C@H]1O[C@H]([C@H](O)[C@@H]1OP([O-])([O-])=O)n1cnc2c(N)ncnc12)[C@@H](O)C(=O)NCCC(=O)NCCS		https://www.ncbi.nlm.nih.gov/pubmed/9355762		0.2		microMolar	Mature leaf	Chloroplast	Free	stroma (photosynthetic cells)	Spinacia oleracea	total coAs = 10-20 µM assuming 66 µL per mg chlorophyll (i.e. Acetyl coA + coA + ...). Intact chloroplasts were isolated from expanding leaves of spinach plants grown hydroponically. Concentrations of CoAs in chloroplasts during fatty acid synthesis from 0.2 mM acetate.					0.2		coenzyme A	stroma (photosynthetic cells)
67	coenzyme A	CoA	763.502	http://chlorokb.fr/simpleMol/coenzyme A	http://www.genome.jp/dbget-bin/www_bget?C00010	http://www.ebi.ac.uk/chebi/advancedSearchFT.do?searchString=15346	https://metacyc.org/compound?orgid=META&id=CO-A	85-61-0	https://pubchem.ncbi.nlm.nih.gov/summary/summary.cgi?cid=87642	InChI=1S/C21H36N7O16P3S/c1-21(2,16(31)19(32)24-4-3-12(29)23-5-6-48)8-41-47(38,39)44-46(36,37)40-7-11-15(43-45(33,34)35)14(30)20(42-11)28-10-27-13-17(22)25-9-26-18(13)28/h9-11,14-16,20,30-31,48H,3-8H2,1-2H3,(H,23,29)(H,24,32)(H,36,37)(H,38,39)(H2,22,25,26)(H2,33,34,35)/p-4/t11-,14-,15-,16+,20-/m1/s1	CC(C)(COP([O-])(=O)OP([O-])(=O)OC[C@H]1O[C@H]([C@H](O)[C@@H]1OP([O-])([O-])=O)n1cnc2c(N)ncnc12)[C@@H](O)C(=O)NCCC(=O)NCCS		https://www.ncbi.nlm.nih.gov/pubmed/9355762		2.5		microMolar	Young leaf	Chloroplast	Free	stroma (photosynthetic cells)	Pisum sativum	Concentrations of CoAs in chloroplasts during fatty acid synthesis from 0.2 mM acetate.					2.5		coenzyme A	stroma (photosynthetic cells)
68	L-cystathionine	none	222.259	http://chlorokb.fr/simpleMol/L-cystathionine	http://www.genome.jp/dbget-bin/www_bget?C02291	http://www.ebi.ac.uk/chebi/advancedSearchFT.do?searchString=17482	https://metacyc.org/compound?orgid=META&id=L-CYSTATHIONINE	56-88-2	https://pubchem.ncbi.nlm.nih.gov/summary/summary.cgi?cid=439258	InChI=1S/C7H14N2O4S/c8-4(6(10)11)1-2-14-3-5(9)7(12)13/h4-5H,1-3,8-9H2,(H,10,11)(H,12,13)/t4-,5-/m0/s1	[NH3+][C@@H](CCSC[C@H]([NH3+])C([O-])=O)C([O-])=O		https://www.ncbi.nlm.nih.gov/pubmed/11844113		0.9		nanomol/g FW	Mature leaf	Whole leaf	Free	stroma (photosynthetic cells)	Arabidopsis thaliana	none		0.9			14.9485		L-cystathionine	stroma (photosynthetic cells)
69	cytidine	none	243.219	http://chlorokb.fr/simpleMol/cytidine	http://www.genome.jp/dbget-bin/www_bget?C00475	http://www.ebi.ac.uk/chebi/advancedSearchFT.do?searchString=17562	https://metacyc.org/compound?orgid=META&id=CYTIDINE	65-46-3	https://pubchem.ncbi.nlm.nih.gov/summary/summary.cgi?cid=6175	InChI=1S/C9H13N3O5/c10-5-1-2-12(9(16)11-5)8-7(15)6(14)4(3-13)17-8/h1-2,4,6-8,13-15H,3H2,(H2,10,11,16)/t4-,6-,7-,8-/m1/s1	Nc1ccn([C@@H]2O[C@H](CO)[C@@H](O)[C@H]2O)c(=O)n1		https://www.ncbi.nlm.nih.gov/pubmed/27208239		1		nanomol/g FW	Rosette	Whole cell	Total	all leaf cells, all subcellular compartments	Arabidopsis thaliana	25 days after germination; 16 h of light at 150 mmol/m2/s1, 20°C day and 18°C night, 16% relative humidity		1			0.909091		cytidine	all leaf cells, all subcellular compartments
70	D-glycerate	none	105.07	http://chlorokb.fr/simpleMol/D-glycerate	http://www.genome.jp/dbget-bin/www_bget?C00258	http://www.ebi.ac.uk/chebi/advancedSearchFT.do?searchString=32398	https://metacyc.org/compound?orgid=META&id=GLYCERATE	473-81-4	https://pubchem.ncbi.nlm.nih.gov/summary/summary.cgi?cid=439194	InChI=1S/C3H6O4/c4-1-2(5)3(6)7/h2,4-5H,1H2,(H,6,7)/p-1/t2-/m1/s1	OC[C@@H](O)C([O-])=O		https://www.ncbi.nlm.nih.gov/pubmed/34203750		100		nanomol/g FW	Mature leaf	Whole leaf	Total	cytosol, peroxisome, stroma (photosynthetic cells)	Arabidopsis thaliana	plants at growth stage 5.1; Plants were grown in controlled environment chambers 12/12 h day/night cycle, 22/18 degree C, 120 µmol/m2/s irradiance, 390 µL/L CO2		100			1057.68		D-glycerate	cytosol, peroxisome, stroma (photosynthetic cells)
71	D-glycerate	none	105.07	http://chlorokb.fr/simpleMol/D-glycerate	http://www.genome.jp/dbget-bin/www_bget?C00258	http://www.ebi.ac.uk/chebi/advancedSearchFT.do?searchString=32398	https://metacyc.org/compound?orgid=META&id=GLYCERATE	473-81-4	https://pubchem.ncbi.nlm.nih.gov/summary/summary.cgi?cid=439194	InChI=1S/C3H6O4/c4-1-2(5)3(6)7/h2,4-5H,1H2,(H,6,7)/p-1/t2-/m1/s1	OC[C@@H](O)C([O-])=O		https://www.ncbi.nlm.nih.gov/pubmed/37055555	1.5		2.2	microMolar	n.d.	Vacuole	Total	-	Arabidopsis thaliana	none				1.5		2.2	D-glycerate	-
72	L-dehydro-ascorbate	DHA	173.102	http://chlorokb.fr/simpleMol/L-dehydro-ascorbate	http://www.genome.jp/dbget-bin/www_bget?C05422	http://www.ebi.ac.uk/chebi/advancedSearchFT.do?searchString=27956	https://metacyc.org/compound?orgid=META&id=L-DEHYDRO-ASCORBATE	490-83-5	https://pubchem.ncbi.nlm.nih.gov/summary/summary.cgi?cid=440667	InChI=1S/C6H6O6/c7-1-2(8)5-3(9)4(10)6(11)12-5/h2,5,7-8H,1H2/t2-,5+/m0/s1	OC[C@H](O)[C@H]1OC(=O)C(=O)C1=O		https://www.ncbi.nlm.nih.gov/pubmed/17288982		600		nanomol/g FW	Young leaf	Whole leaf	Total	cytoplasm excluding vacuole (photosynthetic cells)	Arabidopsis thaliana	15 to 31 days after sowing		600			3157.89		L-dehydro-ascorbate	cytoplasm excluding vacuole (photosynthetic cells)
73	L-dehydro-ascorbate	DHA	173.102	http://chlorokb.fr/simpleMol/L-dehydro-ascorbate	http://www.genome.jp/dbget-bin/www_bget?C05422	http://www.ebi.ac.uk/chebi/advancedSearchFT.do?searchString=27956	https://metacyc.org/compound?orgid=META&id=L-DEHYDRO-ASCORBATE	490-83-5	https://pubchem.ncbi.nlm.nih.gov/summary/summary.cgi?cid=440667	InChI=1S/C6H6O6/c7-1-2(8)5-3(9)4(10)6(11)12-5/h2,5,7-8H,1H2/t2-,5+/m0/s1	OC[C@H](O)[C@H]1OC(=O)C(=O)C1=O		https://www.ncbi.nlm.nih.gov/pubmed/17877701	100		1300	nanomol/g FW	Mature leaf	Whole leaf	Total	cytoplasm excluding vacuole (photosynthetic cells)	Arabidopsis thaliana	from 3 hours to 12 hours illumination.	100		1300	526.316		6842.11	L-dehydro-ascorbate	cytoplasm excluding vacuole (photosynthetic cells)
74	demethylphylloquinone	none	436.676	http://chlorokb.fr/simpleMol/demethylphylloquinone	http://www.genome.jp/dbget-bin/www_bget?C13309	http://www.ebi.ac.uk/chebi/advancedSearchFT.do?searchString=31087	https://metacyc.org/compound?orgid=META&id=CPD-6947		https://pubchem.ncbi.nlm.nih.gov/summary/summary.cgi?cid=11954010	InChI=1S/C30H44O2/c1-22(2)11-8-12-23(3)13-9-14-24(4)15-10-16-25(5)19-20-26-21-29(31)27-17-6-7-18-28(27)30(26)32/h6-7,17-19,21-24H,8-16,20H2,1-5H3/b25-19+/t23-,24-/m1/s1	CC(C)CCC[C@@H](C)CCC[C@@H](C)CCC\C(C)=C\CC1=CC(=O)c2ccccc2C1=O		https://www.ncbi.nlm.nih.gov/pubmed/21844348		0.07		microgram/g FW	Mature leaf	Whole leaf	Total	stroma (photosynthetic cells)	Arabidopsis thaliana	6 week-old plants.		0.160302			2.66253		demethylphylloquinone	stroma (photosynthetic cells)
75	ethanol	none	46.069	http://chlorokb.fr/simpleMol/ethanol	http://www.genome.jp/dbget-bin/www_bget?C00469	http://www.ebi.ac.uk/chebi/advancedSearchFT.do?searchString=16236	https://metacyc.org/compound?orgid=META&id=ETOH	64-17-5	https://pubchem.ncbi.nlm.nih.gov/summary/summary.cgi?cid=702	InChI=1S/C2H6O/c1-2-3/h3H,2H2,1H3	CCO		https://www.ncbi.nlm.nih.gov/pubmed/19098094	10		40	nanomol/g FW	Root	Whole root	Total	root cells	Pisum sativum	ethanol is undetectable under normoxia; it is detected under hypoxia conditions and increases from day 4 (10 nmol/g FW) to day 7 (40 nmol/g FW); as ethanol is volatile the amount of ethanol produced under hypoxia is probably underestimated.	10		40				ethanol	root cells
76	ethanol	none	46.069	http://chlorokb.fr/simpleMol/ethanol	http://www.genome.jp/dbget-bin/www_bget?C00469	http://www.ebi.ac.uk/chebi/advancedSearchFT.do?searchString=16236	https://metacyc.org/compound?orgid=META&id=ETOH	64-17-5	https://pubchem.ncbi.nlm.nih.gov/summary/summary.cgi?cid=702	InChI=1S/C2H6O/c1-2-3/h3H,2H2,1H3	CCO		https://www.ncbi.nlm.nih.gov/pubmed/19098094		0		nanomol/g FW	Seedling	Apoplast	Total	all leaf cells, all subcellular compartments	Arabidopsis thaliana	Ethanol is undetectable in the seedling tissues but Ethanol leakage into liquid incubation medium surrounding the 3-week-old seedlings could be detected; ethanol amount depends on Ecotype; Ethanol concentration in the liquid media increased 3-fold under hypoxia.		0			0		ethanol	all leaf cells, all subcellular compartments
77	FAD	none	782.533	http://chlorokb.fr/simpleMol/FAD	http://www.genome.jp/dbget-bin/www_bget?C00016	http://www.ebi.ac.uk/chebi/advancedSearchFT.do?searchString=16238	https://metacyc.org/compound?orgid=META&id=FAD	146-14-5	https://pubchem.ncbi.nlm.nih.gov/summary/summary.cgi?cid=643975	InChI=1S/C27H33N9O15P2/c1-10-3-12-13(4-11(10)2)35(24-18(32-12)25(42)34-27(43)33-24)5-14(37)19(39)15(38)6-48-52(44,45)51-53(46,47)49-7-16-20(40)21(41)26(50-16)36-9-31-17-22(28)29-8-30-23(17)36/h3-4,8-9,14-16,19-21,26,37-41H,5-7H2,1-2H3,(H5,28,29,30,34,42,43,44,45,46,47)/p-3/t14-,15+,16+,19-,20+,21+,26+/m0/s1	Cc1cc2nc3c(nc(=O)[n-]c3=O)n(C[C@H](O)[C@H](O)[C@H](O)COP([O-])(=O)OP([O-])(=O)OC[C@H]3O[C@H]([C@H](O)[C@@H]3O)n3cnc4c(N)ncnc34)c2cc1C		https://www.ncbi.nlm.nih.gov/pubmed/22505691		0.7		nanomol/g FW	Young leaf	Whole leaf	Total	cytoplasm excluding vacuole (all leaf cells)	Arabidopsis thaliana	Three-week-old wild-type Arabidopsis plants, grown under a 16 h daily photoperiod (100 micromol photons m-2 s-1)		0.7			3.5		FAD	cytoplasm excluding vacuole (all leaf cells)
78	FMN	none	453.324	http://chlorokb.fr/simpleMol/FMN	http://www.genome.jp/dbget-bin/www_bget?C00061	http://www.ebi.ac.uk/chebi/advancedSearchFT.do?searchString=17621	https://metacyc.org/compound?orgid=META&id=FMN	146-17-8	https://pubchem.ncbi.nlm.nih.gov/summary/summary.cgi?cid=643976	InChI=1S/C17H21N4O9P/c1-7-3-9-10(4-8(7)2)21(15-13(18-9)16(25)20-17(26)19-15)5-11(22)14(24)12(23)6-30-31(27,28)29/h3-4,11-12,14,22-24H,5-6H2,1-2H3,(H3,20,25,26,27,28,29)/p-3/t11-,12+,14-/m0/s1	Cc1cc2nc3c(nc(=O)[n-]c3=O)n(C[C@H](O)[C@H](O)[C@H](O)COP([O-])([O-])=O)c2cc1C		https://www.ncbi.nlm.nih.gov/pubmed/22505691		0.7		nanomol/g FW	Old leaf	Whole leaf	Total	cytoplasm excluding vacuole (photosynthetic cells)	Arabidopsis thaliana	Three-week-old wild-type Arabidopsis plants, grown under a 16 h daily photoperiod (100 micromol photons m-2 s-1)		0.7			3.68421		FMN	cytoplasm excluding vacuole (photosynthetic cells)
79	fumarate	none	114.057	http://chlorokb.fr/simpleMol/fumarate	http://www.genome.jp/dbget-bin/www_bget?C00122	http://www.ebi.ac.uk/chebi/advancedSearchFT.do?searchString=18012	https://metacyc.org/compound?orgid=META&id=FUM	110-17-8	https://pubchem.ncbi.nlm.nih.gov/summary/summary.cgi?cid=444972	InChI=1S/C4H4O4/c5-3(6)1-2-4(7)8/h1-2H,(H,5,6)(H,7,8)/p-2/b2-1+	[O-]C(=O)\C=C\C([O-])=O		https://www.ncbi.nlm.nih.gov/pubmed/20202172	3500		10000	nanomol/g FW	Young leaf	Whole leaf	Total	cytosol, mitochondrion matrix, stroma, vacuole (photosynthetic cells)	Arabidopsis thaliana	Increase from 3500 to 10 000 nmol/g FW during 12 h illumination. (probably stored in the vacuole). Plants grown in soil at 22°C with a 12-h light (150 µmol photons/m^2/s) and 12-h dark photoperiod.	3500		10000	4053.39		11581.1	fumarate	cytosol, mitochondrion matrix, stroma, vacuole (photosynthetic cells)
80	fumarate	none	114.057	http://chlorokb.fr/simpleMol/fumarate	http://www.genome.jp/dbget-bin/www_bget?C00122	http://www.ebi.ac.uk/chebi/advancedSearchFT.do?searchString=18012	https://metacyc.org/compound?orgid=META&id=FUM	110-17-8	https://pubchem.ncbi.nlm.nih.gov/summary/summary.cgi?cid=444972	InChI=1S/C4H4O4/c5-3(6)1-2-4(7)8/h1-2H,(H,5,6)(H,7,8)/p-2/b2-1+	[O-]C(=O)\C=C\C([O-])=O		https://www.ncbi.nlm.nih.gov/pubmed/27440755	7500		22500	nanomol/g FW	Mature leaf	Whole leaf	Total	cytosol, mitochondrion matrix, stroma, vacuole (photosynthetic cells)	Arabidopsis thaliana	T0-T5H after transfer at 4°C.	7500		22500	8685.84		26057.5	fumarate	cytosol, mitochondrion matrix, stroma, vacuole (photosynthetic cells)
81	fumarate	none	114.057	http://chlorokb.fr/simpleMol/fumarate	http://www.genome.jp/dbget-bin/www_bget?C00122	http://www.ebi.ac.uk/chebi/advancedSearchFT.do?searchString=18012	https://metacyc.org/compound?orgid=META&id=FUM	110-17-8	https://pubchem.ncbi.nlm.nih.gov/summary/summary.cgi?cid=444972	InChI=1S/C4H4O4/c5-3(6)1-2-4(7)8/h1-2H,(H,5,6)(H,7,8)/p-2/b2-1+	[O-]C(=O)\C=C\C([O-])=O		https://www.ncbi.nlm.nih.gov/pubmed/11089689	440		1000	microgram/g FW	Mature leaf	Whole leaf	Total	cytosol, mitochondrion matrix, stroma, vacuole (photosynthetic cells)	Arabidopsis thaliana	beginning of light period-end of light period; fumarate accumulation is dependent on light intensity and can reach 5000 microg per g FW at 230 micromol photons/sq meter/s. As Arabidopsis ages, fumarate represents an increasingly greater percentage of the fixed carbon.	3857.72		8767.55	4467.67		10153.8	fumarate	cytosol, mitochondrion matrix, stroma, vacuole (photosynthetic cells)
82	fumarate	none	114.057	http://chlorokb.fr/simpleMol/fumarate	http://www.genome.jp/dbget-bin/www_bget?C00122	http://www.ebi.ac.uk/chebi/advancedSearchFT.do?searchString=18012	https://metacyc.org/compound?orgid=META&id=FUM	110-17-8	https://pubchem.ncbi.nlm.nih.gov/summary/summary.cgi?cid=444972	InChI=1S/C4H4O4/c5-3(6)1-2-4(7)8/h1-2H,(H,5,6)(H,7,8)/p-2/b2-1+	[O-]C(=O)\C=C\C([O-])=O		https://www.ncbi.nlm.nih.gov/pubmed/29660082		5		femtomol/vacuole	Isolated vacuoles	Vacuole	Total	isolated vacuole (femtomol/vacuole unit)	Arabidopsis thaliana	Isolated vacuoles (vacuole volume is assumed to be 66,5 pL-i.e the average of spongy and palisade vacuole volume); vacuoles were isolated from Arabidopsis thaliana suspension-cultured cells cultured in modified Murashige and Skoog medium supplemented with 4.5 mM 2,4-D and 3% sucrose.					75.8678		fumarate	isolated vacuole (femtomol/vacuole unit)
83	fumarate	none	114.057	http://chlorokb.fr/simpleMol/fumarate	http://www.genome.jp/dbget-bin/www_bget?C00122	http://www.ebi.ac.uk/chebi/advancedSearchFT.do?searchString=18012	https://metacyc.org/compound?orgid=META&id=FUM	110-17-8	https://pubchem.ncbi.nlm.nih.gov/summary/summary.cgi?cid=444972	InChI=1S/C4H4O4/c5-3(6)1-2-4(7)8/h1-2H,(H,5,6)(H,7,8)/p-2/b2-1+	[O-]C(=O)\C=C\C([O-])=O		https://www.ncbi.nlm.nih.gov/pubmed/31361942	131.3		158.9	nanomol/mg DW	Mature leaf	Whole leaf	Total	cytosol, mitochondrion matrix, stroma, vacuole (photosynthetic cells)	Arabidopsis thaliana	6 week old-plants; Light intensity was set to 120 µmol/m2/s in an 8 h/16 h day/night 22°C/16°C cycle with 70% relative air humidity.	17624.2		21328.9	20410.7		24701.2	fumarate	cytosol, mitochondrion matrix, stroma, vacuole (photosynthetic cells)
84	γ-L-glutamyl-L-cysteine	none	249.261	http://chlorokb.fr/simpleMol/gamma-L-glutamyl-L-cysteine	http://www.genome.jp/dbget-bin/www_bget?C00669	http://www.ebi.ac.uk/chebi/advancedSearchFT.do?searchString=17515	https://metacyc.org/compound?orgid=META&id=L-GAMMA-GLUTAMYLCYSTEINE	636-58-8	https://pubchem.ncbi.nlm.nih.gov/summary/summary.cgi?cid=123938	InChI=1S/C8H14N2O5S/c9-4(7(12)13)1-2-6(11)10-5(3-16)8(14)15/h4-5,16H,1-3,9H2,(H,10,11)(H,12,13)(H,14,15)/p-1/t4-,5-/m0/s1	[NH3+][C@@H](CCC(=O)N[C@@H](CS)C([O-])=O)C([O-])=O		https://www.ncbi.nlm.nih.gov/pubmed/17288982		4.2		nanomol/g FW	Young leaf	Whole leaf	Total	cytosol, stroma (photosynthetic cells)	Arabidopsis thaliana	15 days after sowing		4.2			44.8435		γ-L-glutamyl-L-cysteine	cytosol, stroma (photosynthetic cells)
85	γ-tocopherol	none	416.686	http://chlorokb.fr/simpleMol/gamma-tocopherol	http://www.genome.jp/dbget-bin/www_bget?C02483	http://www.ebi.ac.uk/chebi/advancedSearchFT.do?searchString=18185	https://metacyc.org/compound?orgid=META&id=GAMA-TOCOPHEROL	54-28-4	https://pubchem.ncbi.nlm.nih.gov/summary/summary.cgi?cid=92729	InChI=1S/C28H48O2/c1-20(2)11-8-12-21(3)13-9-14-22(4)15-10-17-28(7)18-16-25-19-26(29)23(5)24(6)27(25)30-28/h19-22,29H,8-18H2,1-7H3/t21-,22-,28-/m1/s1	CC(C)CCC[C@@H](C)CCC[C@@H](C)CCC[C@]1(C)CCc2cc(O)c(C)c(C)c2O1	https://lipidmaps.org/databases/lmsd/LMPR02020065?LMID=LMPR02020065	https://www.ncbi.nlm.nih.gov/pubmed/14508009		1.9		nanomol/g FW	Mature leaf	Whole leaf	Total	chloroplast membranes (envelope and thylakoid)	Arabidopsis thaliana	3-week soil-grown Arabidopsis plants.		1.9			102.812		γ-tocopherol	chloroplast membranes (envelope and thylakoid)
86	D-glyceraldehyde 3-phosphate	GAP	168.043	http://chlorokb.fr/simpleMol/D-glyceraldehyde 3-phosphate	http://www.genome.jp/dbget-bin/www_bget?C00118	http://www.ebi.ac.uk/chebi/advancedSearchFT.do?searchString=29052	https://metacyc.org/compound?orgid=META&id=GAP	591-57-1	https://pubchem.ncbi.nlm.nih.gov/summary/summary.cgi?cid=439168	InChI=1S/C3H7O6P/c4-1-3(5)2-9-10(6,7)8/h1,3,5H,2H2,(H2,6,7,8)/p-2/t3-/m0/s1	O[C@H](COP([O-])([O-])=O)C=O		https://www.ncbi.nlm.nih.gov/pubmed/3813547		40		microMolar	Young leaf	Stroma	n.d.	-	Pisum sativum	10 day-old pea plants					40		D-glyceraldehyde 3-phosphate	-
87	D-glyceraldehyde 3-phosphate	GAP	168.043	http://chlorokb.fr/simpleMol/D-glyceraldehyde 3-phosphate	http://www.genome.jp/dbget-bin/www_bget?C00118	http://www.ebi.ac.uk/chebi/advancedSearchFT.do?searchString=29052	https://metacyc.org/compound?orgid=META&id=GAP	591-57-1	https://pubchem.ncbi.nlm.nih.gov/summary/summary.cgi?cid=439168	InChI=1S/C3H7O6P/c4-1-3(5)2-9-10(6,7)8/h1,3,5H,2H2,(H2,6,7,8)/p-2/t3-/m0/s1	O[C@H](COP([O-])([O-])=O)C=O		https://www.ncbi.nlm.nih.gov/pubmed/12472685	20		30	nanomol/g FW	Mature leaf	Whole leaf	Total	cytosol, stroma (photosynthetic cells)	Arabidopsis thaliana	4 week-old plants grown in soil; day night variations of GAP + DHAP.	20		30	213.541		320.311	D-glyceraldehyde 3-phosphate	cytosol, stroma (photosynthetic cells)
88	glutathione	GSH	306.313	http://chlorokb.fr/simpleMol/glutathione	http://www.genome.jp/dbget-bin/www_bget?C00051	http://www.ebi.ac.uk/chebi/advancedSearchFT.do?searchString=16856	https://metacyc.org/compound?orgid=META&id=GLUTATHIONE	70-18-8	https://pubchem.ncbi.nlm.nih.gov/summary/summary.cgi?cid=124886	InChI=1S/C10H17N3O6S/c11-5(10(18)19)1-2-7(14)13-6(4-20)9(17)12-3-8(15)16/h5-6,20H,1-4,11H2,(H,12,17)(H,13,14)(H,15,16)(H,18,19)/p-1/t5-,6-/m0/s1	[NH3+][C@@H](CCC(=O)N[C@@H](CS)C(=O)NCC([O-])=O)C([O-])=O		https://www.ncbi.nlm.nih.gov/pubmed/17288982		465		nanomol/g FW	Young leaf	Whole leaf	Total	photosynthetic cells, all subcellular compartments	Arabidopsis thaliana	15 to 31 days after sowing.		465			489.474		glutathione	photosynthetic cells, all subcellular compartments
89	glutathione	GSH	306.313	http://chlorokb.fr/simpleMol/glutathione	http://www.genome.jp/dbget-bin/www_bget?C00051	http://www.ebi.ac.uk/chebi/advancedSearchFT.do?searchString=16856	https://metacyc.org/compound?orgid=META&id=GLUTATHIONE	70-18-8	https://pubchem.ncbi.nlm.nih.gov/summary/summary.cgi?cid=124886	InChI=1S/C10H17N3O6S/c11-5(10(18)19)1-2-7(14)13-6(4-20)9(17)12-3-8(15)16/h5-6,20H,1-4,11H2,(H,12,17)(H,13,14)(H,15,16)(H,18,19)/p-1/t5-,6-/m0/s1	[NH3+][C@@H](CCC(=O)N[C@@H](CS)C(=O)NCC([O-])=O)C([O-])=O		https://www.ncbi.nlm.nih.gov/pubmed/20080670		275		nanomol/g FW	Mature leaf	Whole leaf	Total	photosynthetic cells, all subcellular compartments	Arabidopsis thaliana	6 week old plants		275			289.474		glutathione	photosynthetic cells, all subcellular compartments
90	glutathione	GSH	306.313	http://chlorokb.fr/simpleMol/glutathione	http://www.genome.jp/dbget-bin/www_bget?C00051	http://www.ebi.ac.uk/chebi/advancedSearchFT.do?searchString=16856	https://metacyc.org/compound?orgid=META&id=GLUTATHIONE	70-18-8	https://pubchem.ncbi.nlm.nih.gov/summary/summary.cgi?cid=124886	InChI=1S/C10H17N3O6S/c11-5(10(18)19)1-2-7(14)13-6(4-20)9(17)12-3-8(15)16/h5-6,20H,1-4,11H2,(H,12,17)(H,13,14)(H,15,16)(H,18,19)/p-1/t5-,6-/m0/s1	[NH3+][C@@H](CCC(=O)N[C@@H](CS)C(=O)NCC([O-])=O)C([O-])=O		https://www.ncbi.nlm.nih.gov/pubmed/32205453	400		800	nanomol/g FW	Mature leaf	Whole leaf	Total	photosynthetic cells, all subcellular compartments	Arabidopsis thaliana	3 week old-plants grown in soil in low light conditions then exposed to high light stress for 12 hours (1,500 µmol photons m<SUP>2</SUP>.s<SUP>-1</SUP>). Values represent total GSH content (<i>i.e.</i> GSH+ GSSG).	400		800	421.053		842.105	glutathione	photosynthetic cells, all subcellular compartments
91	glutathione	GSH	306.313	http://chlorokb.fr/simpleMol/glutathione	http://www.genome.jp/dbget-bin/www_bget?C00051	http://www.ebi.ac.uk/chebi/advancedSearchFT.do?searchString=16856	https://metacyc.org/compound?orgid=META&id=GLUTATHIONE	70-18-8	https://pubchem.ncbi.nlm.nih.gov/summary/summary.cgi?cid=124886	InChI=1S/C10H17N3O6S/c11-5(10(18)19)1-2-7(14)13-6(4-20)9(17)12-3-8(15)16/h5-6,20H,1-4,11H2,(H,12,17)(H,13,14)(H,15,16)(H,18,19)/p-1/t5-,6-/m0/s1	[NH3+][C@@H](CCC(=O)N[C@@H](CS)C(=O)NCC([O-])=O)C([O-])=O		https://www.ncbi.nlm.nih.gov/pubmed/20807372		900		microMolar	Mature leaf	Stroma	Total	stroma (photosynthetic cells)	Arabidopsis thaliana	Estimates of sub-cellular glutathione concentrations from immunogold labelling densities.					900		glutathione	stroma (photosynthetic cells)
92	glutathione	GSH	306.313	http://chlorokb.fr/simpleMol/glutathione	http://www.genome.jp/dbget-bin/www_bget?C00051	http://www.ebi.ac.uk/chebi/advancedSearchFT.do?searchString=16856	https://metacyc.org/compound?orgid=META&id=GLUTATHIONE	70-18-8	https://pubchem.ncbi.nlm.nih.gov/summary/summary.cgi?cid=124886	InChI=1S/C10H17N3O6S/c11-5(10(18)19)1-2-7(14)13-6(4-20)9(17)12-3-8(15)16/h5-6,20H,1-4,11H2,(H,12,17)(H,13,14)(H,15,16)(H,18,19)/p-1/t5-,6-/m0/s1	[NH3+][C@@H](CCC(=O)N[C@@H](CS)C(=O)NCC([O-])=O)C([O-])=O		https://www.ncbi.nlm.nih.gov/pubmed/20807372		3500		microMolar	Mature leaf	Cytosol	Total	cytosol (photosynthetic cells)	Arabidopsis thaliana	Estimates of sub-cellular glutathione concentrations from immunogold labelling densities.					3500		glutathione	cytosol (photosynthetic cells)
93	glutathione	GSH	306.313	http://chlorokb.fr/simpleMol/glutathione	http://www.genome.jp/dbget-bin/www_bget?C00051	http://www.ebi.ac.uk/chebi/advancedSearchFT.do?searchString=16856	https://metacyc.org/compound?orgid=META&id=GLUTATHIONE	70-18-8	https://pubchem.ncbi.nlm.nih.gov/summary/summary.cgi?cid=124886	InChI=1S/C10H17N3O6S/c11-5(10(18)19)1-2-7(14)13-6(4-20)9(17)12-3-8(15)16/h5-6,20H,1-4,11H2,(H,12,17)(H,13,14)(H,15,16)(H,18,19)/p-1/t5-,6-/m0/s1	[NH3+][C@@H](CCC(=O)N[C@@H](CS)C(=O)NCC([O-])=O)C([O-])=O		https://www.ncbi.nlm.nih.gov/pubmed/20807372		30		microMolar	Mature leaf	Vacuole	Total	vacuole (photosynthetic cells)	Arabidopsis thaliana	Estimates of sub-cellular glutathione concentrations from immunogold labelling densities; µM range, in agreement with Rennenberg H. (1982) Glutathione metabolism and possible biological roles in higher plants. Phytochemistry 21, 2771–2781.					30		glutathione	vacuole (photosynthetic cells)
94	glutathione	GSH	306.313	http://chlorokb.fr/simpleMol/glutathione	http://www.genome.jp/dbget-bin/www_bget?C00051	http://www.ebi.ac.uk/chebi/advancedSearchFT.do?searchString=16856	https://metacyc.org/compound?orgid=META&id=GLUTATHIONE	70-18-8	https://pubchem.ncbi.nlm.nih.gov/summary/summary.cgi?cid=124886	InChI=1S/C10H17N3O6S/c11-5(10(18)19)1-2-7(14)13-6(4-20)9(17)12-3-8(15)16/h5-6,20H,1-4,11H2,(H,12,17)(H,13,14)(H,15,16)(H,18,19)/p-1/t5-,6-/m0/s1	[NH3+][C@@H](CCC(=O)N[C@@H](CS)C(=O)NCC([O-])=O)C([O-])=O		https://www.ncbi.nlm.nih.gov/pubmed/19143986		3520		microMolar	Young leaf	Cytosol	Total	cytosol (photosynthetic cells)	Arabidopsis thaliana	none					3520		glutathione	cytosol (photosynthetic cells)
95	glutathione	GSH	306.313	http://chlorokb.fr/simpleMol/glutathione	http://www.genome.jp/dbget-bin/www_bget?C00051	http://www.ebi.ac.uk/chebi/advancedSearchFT.do?searchString=16856	https://metacyc.org/compound?orgid=META&id=GLUTATHIONE	70-18-8	https://pubchem.ncbi.nlm.nih.gov/summary/summary.cgi?cid=124886	InChI=1S/C10H17N3O6S/c11-5(10(18)19)1-2-7(14)13-6(4-20)9(17)12-3-8(15)16/h5-6,20H,1-4,11H2,(H,12,17)(H,13,14)(H,15,16)(H,18,19)/p-1/t5-,6-/m0/s1	[NH3+][C@@H](CCC(=O)N[C@@H](CS)C(=O)NCC([O-])=O)C([O-])=O		https://www.ncbi.nlm.nih.gov/pubmed/19143986		3200		microMolar	Young leaf	Stroma	Total	stroma (photosynthetic cells)	Arabidopsis thaliana	none					3200		glutathione	stroma (photosynthetic cells)
96	glutathione	GSH	306.313	http://chlorokb.fr/simpleMol/glutathione	http://www.genome.jp/dbget-bin/www_bget?C00051	http://www.ebi.ac.uk/chebi/advancedSearchFT.do?searchString=16856	https://metacyc.org/compound?orgid=META&id=GLUTATHIONE	70-18-8	https://pubchem.ncbi.nlm.nih.gov/summary/summary.cgi?cid=124886	InChI=1S/C10H17N3O6S/c11-5(10(18)19)1-2-7(14)13-6(4-20)9(17)12-3-8(15)16/h5-6,20H,1-4,11H2,(H,12,17)(H,13,14)(H,15,16)(H,18,19)/p-1/t5-,6-/m0/s1	[NH3+][C@@H](CCC(=O)N[C@@H](CS)C(=O)NCC([O-])=O)C([O-])=O		https://www.ncbi.nlm.nih.gov/pubmed/19143986		733		microMolar	Young leaf	Vacuole	Total	vacuole (photosynthetic cells)	Arabidopsis thaliana	none					733		glutathione	vacuole (photosynthetic cells)
97	glutathione	GSH	306.313	http://chlorokb.fr/simpleMol/glutathione	http://www.genome.jp/dbget-bin/www_bget?C00051	http://www.ebi.ac.uk/chebi/advancedSearchFT.do?searchString=16856	https://metacyc.org/compound?orgid=META&id=GLUTATHIONE	70-18-8	https://pubchem.ncbi.nlm.nih.gov/summary/summary.cgi?cid=124886	InChI=1S/C10H17N3O6S/c11-5(10(18)19)1-2-7(14)13-6(4-20)9(17)12-3-8(15)16/h5-6,20H,1-4,11H2,(H,12,17)(H,13,14)(H,15,16)(H,18,19)/p-1/t5-,6-/m0/s1	[NH3+][C@@H](CCC(=O)N[C@@H](CS)C(=O)NCC([O-])=O)C([O-])=O		https://www.ncbi.nlm.nih.gov/pubmed/18208526		1		n.d.	n.d.	Phloem sap	Total	phloem sap	Brassica napus	1 µmol/mg protein.							glutathione	phloem sap
98	glutathione	GSH	306.313	http://chlorokb.fr/simpleMol/glutathione	http://www.genome.jp/dbget-bin/www_bget?C00051	http://www.ebi.ac.uk/chebi/advancedSearchFT.do?searchString=16856	https://metacyc.org/compound?orgid=META&id=GLUTATHIONE	70-18-8	https://pubchem.ncbi.nlm.nih.gov/summary/summary.cgi?cid=124886	InChI=1S/C10H17N3O6S/c11-5(10(18)19)1-2-7(14)13-6(4-20)9(17)12-3-8(15)16/h5-6,20H,1-4,11H2,(H,12,17)(H,13,14)(H,15,16)(H,18,19)/p-1/t5-,6-/m0/s1	[NH3+][C@@H](CCC(=O)N[C@@H](CS)C(=O)NCC([O-])=O)C([O-])=O		https://www.ncbi.nlm.nih.gov/pubmed/20807372		6100		microMolar	Mature leaf	Mitochondrion	Total	mitochondrion matrix (photosynthetic cells)	Arabidopsis thaliana	none					6100		glutathione	mitochondrion matrix (photosynthetic cells)
99	glutathione	GSH	306.313	http://chlorokb.fr/simpleMol/glutathione	http://www.genome.jp/dbget-bin/www_bget?C00051	http://www.ebi.ac.uk/chebi/advancedSearchFT.do?searchString=16856	https://metacyc.org/compound?orgid=META&id=GLUTATHIONE	70-18-8	https://pubchem.ncbi.nlm.nih.gov/summary/summary.cgi?cid=124886	InChI=1S/C10H17N3O6S/c11-5(10(18)19)1-2-7(14)13-6(4-20)9(17)12-3-8(15)16/h5-6,20H,1-4,11H2,(H,12,17)(H,13,14)(H,15,16)(H,18,19)/p-1/t5-,6-/m0/s1	[NH3+][C@@H](CCC(=O)N[C@@H](CS)C(=O)NCC([O-])=O)C([O-])=O		https://www.ncbi.nlm.nih.gov/pubmed/20807372		4900		microMolar	Mature leaf	Nucleus	Total	nucleus (photosynthetic cells)	Arabidopsis thaliana	Nucleus					4900		glutathione	nucleus (photosynthetic cells)
100	glutathione	GSH	306.313	http://chlorokb.fr/simpleMol/glutathione	http://www.genome.jp/dbget-bin/www_bget?C00051	http://www.ebi.ac.uk/chebi/advancedSearchFT.do?searchString=16856	https://metacyc.org/compound?orgid=META&id=GLUTATHIONE	70-18-8	https://pubchem.ncbi.nlm.nih.gov/summary/summary.cgi?cid=124886	InChI=1S/C10H17N3O6S/c11-5(10(18)19)1-2-7(14)13-6(4-20)9(17)12-3-8(15)16/h5-6,20H,1-4,11H2,(H,12,17)(H,13,14)(H,15,16)(H,18,19)/p-1/t5-,6-/m0/s1	[NH3+][C@@H](CCC(=O)N[C@@H](CS)C(=O)NCC([O-])=O)C([O-])=O		https://www.ncbi.nlm.nih.gov/pubmed/20807372		3600		microMolar	Mature leaf	Peroxisome	Total	peroxisome (photosynthetic cells)	Arabidopsis thaliana	none					3600		glutathione	peroxisome (photosynthetic cells)
101	glycolate	none	75.044	http://chlorokb.fr/simpleMol/glycolate	http://www.genome.jp/dbget-bin/www_bget?C00160	http://www.ebi.ac.uk/chebi/advancedSearchFT.do?searchString=17497	https://metacyc.org/compound?orgid=META&id=GLYCOLLATE	79-14-1	https://pubchem.ncbi.nlm.nih.gov/summary/summary.cgi?cid=757	InChI=1S/C2H4O3/c3-1-2(4)5/h3H,1H2,(H,4,5)/p-1	OCC([O-])=O		https://www.ncbi.nlm.nih.gov/pubmed/18805949		1500		nanomol/g FW	Mature leaf	Whole leaf	Total	cytosol, peroxisome, stroma (photosynthetic cells)	Zea mays	none		1500			15865.3		glycolate	cytosol, peroxisome, stroma (photosynthetic cells)
102	H+	none	1.008	http://chlorokb.fr/simpleMol/H+	http://www.genome.jp/dbget-bin/www_bget?C00080	http://www.ebi.ac.uk/chebi/advancedSearchFT.do?searchString=15378	https://metacyc.org/compound?orgid=META&id=PROTON		https://pubchem.ncbi.nlm.nih.gov/summary/summary.cgi?cid=1038	InChI=1S/p+1	[H+]		https://www.ncbi.nlm.nih.gov/pubmed/23702593		7.3		pH unit	Protoplasts	Cytosol	n.d.	-	Arabidopsis thaliana	Measurements were carried out using modified pH-sensitive GFP.					0.0501187		H+	-
103	H+	none	1.008	http://chlorokb.fr/simpleMol/H+	http://www.genome.jp/dbget-bin/www_bget?C00080	http://www.ebi.ac.uk/chebi/advancedSearchFT.do?searchString=15378	https://metacyc.org/compound?orgid=META&id=PROTON		https://pubchem.ncbi.nlm.nih.gov/summary/summary.cgi?cid=1038	InChI=1S/p+1	[H+]		https://www.ncbi.nlm.nih.gov/pubmed/23702593		8.4		pH unit	Protoplasts	Peroxisome	n.d.	-	Arabidopsis thaliana	Measurements were carried out using modified pH-sensitive GFP.					0.00398107		H+	-
104	H+	none	1.008	http://chlorokb.fr/simpleMol/H+	http://www.genome.jp/dbget-bin/www_bget?C00080	http://www.ebi.ac.uk/chebi/advancedSearchFT.do?searchString=15378	https://metacyc.org/compound?orgid=META&id=PROTON		https://pubchem.ncbi.nlm.nih.gov/summary/summary.cgi?cid=1038	InChI=1S/p+1	[H+]		https://www.ncbi.nlm.nih.gov/pubmed/23702593		7.2		pH unit	Protoplasts	Stroma	n.d.	-	Arabidopsis thaliana	Measurements were carried out using modified pH-sensitive GFP; Plastid stromal pH could only be determined in the dark because of the autofluorescence signal of the chlorophyll influenced the emission signal intensity of the pH sensor protein.					0.0630957		H+	-
105	H+	none	1.008	http://chlorokb.fr/simpleMol/H+	http://www.genome.jp/dbget-bin/www_bget?C00080	http://www.ebi.ac.uk/chebi/advancedSearchFT.do?searchString=15378	https://metacyc.org/compound?orgid=META&id=PROTON		https://pubchem.ncbi.nlm.nih.gov/summary/summary.cgi?cid=1038	InChI=1S/p+1	[H+]		https://www.ncbi.nlm.nih.gov/pubmed/23702593		8.1		pH unit	Protoplasts	Mitochondrion	n.d.	-	Arabidopsis thaliana	Measurements were carried out using modified pH-sensitive GFP.					0.00794328		H+	-
106	H+	none	1.008	http://chlorokb.fr/simpleMol/H+	http://www.genome.jp/dbget-bin/www_bget?C00080	http://www.ebi.ac.uk/chebi/advancedSearchFT.do?searchString=15378	https://metacyc.org/compound?orgid=META&id=PROTON		https://pubchem.ncbi.nlm.nih.gov/summary/summary.cgi?cid=1038	InChI=1S/p+1	[H+]		https://www.ncbi.nlm.nih.gov/pubmed/23702593		5.2		pH unit	Protoplasts	Vacuole	n.d.	-	Arabidopsis thaliana	Measurements were carried out using modified pH-sensitive GFP.					6.30957		H+	-
107	H+	none	1.008	http://chlorokb.fr/simpleMol/H+	http://www.genome.jp/dbget-bin/www_bget?C00080	http://www.ebi.ac.uk/chebi/advancedSearchFT.do?searchString=15378	https://metacyc.org/compound?orgid=META&id=PROTON		https://pubchem.ncbi.nlm.nih.gov/summary/summary.cgi?cid=1038	InChI=1S/p+1	[H+]		https://www.ncbi.nlm.nih.gov/pubmed/22639578		4.7		pH unit	Mature leaf	Apoplast	n.d.	-	Vicia faba	none					19.9526		H+	-
108	H+	none	1.008	http://chlorokb.fr/simpleMol/H+	http://www.genome.jp/dbget-bin/www_bget?C00080	http://www.ebi.ac.uk/chebi/advancedSearchFT.do?searchString=15378	https://metacyc.org/compound?orgid=META&id=PROTON		https://pubchem.ncbi.nlm.nih.gov/summary/summary.cgi?cid=1038	InChI=1S/p+1	[H+]		https://www.ncbi.nlm.nih.gov/pubmed/24104564		7.5		pH unit	Epidermal cells	Peroxisome	n.d.	-	Spinacia oleracea	Tobacco epidermal cells; data were obtained with pHluorin.					0.0316228		H+	-
109	H+	none	1.008	http://chlorokb.fr/simpleMol/H+	http://www.genome.jp/dbget-bin/www_bget?C00080	http://www.ebi.ac.uk/chebi/advancedSearchFT.do?searchString=15378	https://metacyc.org/compound?orgid=META&id=PROTON		https://pubchem.ncbi.nlm.nih.gov/summary/summary.cgi?cid=1038	InChI=1S/p+1	[H+]		https://www.ncbi.nlm.nih.gov/pubmed/24104564		6.9		pH unit	Epidermal cells	Golgi	n.d.	-	Spinacia oleracea	Tobacco epidermal cells; data were obtained with pHluorin.					0.125893		H+	-
110	H+	none	1.008	http://chlorokb.fr/simpleMol/H+	http://www.genome.jp/dbget-bin/www_bget?C00080	http://www.ebi.ac.uk/chebi/advancedSearchFT.do?searchString=15378	https://metacyc.org/compound?orgid=META&id=PROTON		https://pubchem.ncbi.nlm.nih.gov/summary/summary.cgi?cid=1038	InChI=1S/p+1	[H+]		https://www.ncbi.nlm.nih.gov/pubmed/24104564		6		pH unit	Epidermal cells	Vacuole	n.d.	-	Spinacia oleracea	Tobacco epidermal cells; data were obtained with pHluorin.					1		H+	-
111	H+	none	1.008	http://chlorokb.fr/simpleMol/H+	http://www.genome.jp/dbget-bin/www_bget?C00080	http://www.ebi.ac.uk/chebi/advancedSearchFT.do?searchString=15378	https://metacyc.org/compound?orgid=META&id=PROTON		https://pubchem.ncbi.nlm.nih.gov/summary/summary.cgi?cid=1038	InChI=1S/p+1	[H+]		https://www.ncbi.nlm.nih.gov/pubmed/17765199	7.5		5.7	pH unit	Mature leaf	Thylakoid	n.d.	-	Arabidopsis thaliana	<i>In vivo</i> spectroscopic measurements using detached leaves dipped in water; Within a degree of uncertainly of ∼ 0.5 pH units, the lumen pH was estimated to range from ∼7.5 (under weak light at ambient CO<SUB>2</SUB>) to ∼5.7 (under 50 ppm CO<SUB>2</SUB> and saturating light).				0.0316228		1.99526	H+	-
112	H+	none	1.008	http://chlorokb.fr/simpleMol/H+	http://www.genome.jp/dbget-bin/www_bget?C00080	http://www.ebi.ac.uk/chebi/advancedSearchFT.do?searchString=15378	https://metacyc.org/compound?orgid=META&id=PROTON		https://pubchem.ncbi.nlm.nih.gov/summary/summary.cgi?cid=1038	InChI=1S/p+1	[H+]		https://www.ncbi.nlm.nih.gov/pubmed/29259618	7.3		7.6	pH unit	Isolated chloroplasts	Stroma	n.d.	-	Pisum sativum	Isolated chloroplasts; light dependent changes in the stromal pH of isolated chloroplasts was measured with a fluorescent pH probe				0.0501187		0.0251189	H+	-
113	H+	none	1.008	http://chlorokb.fr/simpleMol/H+	http://www.genome.jp/dbget-bin/www_bget?C00080	http://www.ebi.ac.uk/chebi/advancedSearchFT.do?searchString=15378	https://metacyc.org/compound?orgid=META&id=PROTON		https://pubchem.ncbi.nlm.nih.gov/summary/summary.cgi?cid=1038	InChI=1S/p+1	[H+]		https://www.ncbi.nlm.nih.gov/pubmed/11816		5.6		pH unit	Mature leaf	Thylakoid	n.d.	-	Spinacia oleracea	pH in the lumen (isolated chloroplasts).					2.51189		H+	-
114	hydrogen peroxide	H2O2	34.015	http://chlorokb.fr/simpleMol/hydrogen peroxide	http://www.genome.jp/dbget-bin/www_bget?C00027	http://www.ebi.ac.uk/chebi/advancedSearchFT.do?searchString=16240	https://metacyc.org/compound?orgid=META&id=HYDROGEN-PEROXIDE	7722-84-1	https://pubchem.ncbi.nlm.nih.gov/summary/summary.cgi?cid=784	InChI=1S/H2O2/c1-2/h1-2H	OO		https://www.ncbi.nlm.nih.gov/pubmed/11351106		0.5		microMolar	Leaf	Chloroplast	Total	-	-	See also references therein.					0.5		hydrogen peroxide	-
115	hydrogen sulfide	H2S	34.076	http://chlorokb.fr/simpleMol/hydrogen sulfide	http://www.genome.jp/dbget-bin/www_bget?C00283	http://www.ebi.ac.uk/chebi/advancedSearchFT.do?searchString=16136	https://metacyc.org/compound?orgid=META&id=HS	7783-06-4	https://pubchem.ncbi.nlm.nih.gov/summary/summary.cgi?cid=402	InChI=1S/H2S/h1H2/p-1	[SH-]		https://www.ncbi.nlm.nih.gov/pubmed/21624977		0		microMolar	Mature leaf	Whole leaf	n.d.	photosynthetic cells, all subcellular compartments	Spinacia oleracea	H2S could play a signalling role					0		hydrogen sulfide	photosynthetic cells, all subcellular compartments
116	hydrogen carbonate	HCO3-	61.017	http://chlorokb.fr/simpleMol/hydrogen carbonate	http://www.genome.jp/dbget-bin/www_bget?C00288	http://www.ebi.ac.uk/chebi/advancedSearchFT.do?searchString=17544	https://metacyc.org/compound?orgid=META&id=HCO3	71-52-3	https://pubchem.ncbi.nlm.nih.gov/summary/summary.cgi?cid=769	InChI=1S/CH2O3/c2-1(3)4/h(H2,2,3,4)/p-1	OC([O-])=O		https://www.ncbi.nlm.nih.gov/pubmed/29362079		110		microMolar	Leaf	Cytosol	Total	cytosol (photosynthetic cells)	-	none					110		hydrogen carbonate	cytosol (photosynthetic cells)
117	hydrogen carbonate	HCO3-	61.017	http://chlorokb.fr/simpleMol/hydrogen carbonate	http://www.genome.jp/dbget-bin/www_bget?C00288	http://www.ebi.ac.uk/chebi/advancedSearchFT.do?searchString=17544	https://metacyc.org/compound?orgid=META&id=HCO3	71-52-3	https://pubchem.ncbi.nlm.nih.gov/summary/summary.cgi?cid=769	InChI=1S/CH2O3/c2-1(3)4/h(H2,2,3,4)/p-1	OC([O-])=O		https://www.ncbi.nlm.nih.gov/pubmed/29362079		1000		microMolar	Leaf	Stroma	Total	stroma (photosynthetic cells)	-	none					1000		hydrogen carbonate	stroma (photosynthetic cells)
118	isopentenyl diphosphate	IPP	243.069	http://chlorokb.fr/simpleMol/isopentenyl diphosphate	http://www.genome.jp/dbget-bin/www_bget?C00129	http://www.ebi.ac.uk/chebi/advancedSearchFT.do?searchString=16584	https://metacyc.org/compound?orgid=META&id=DELTA3-ISOPENTENYL-PP	358-71-4	https://pubchem.ncbi.nlm.nih.gov/summary/summary.cgi?cid=1195	InChI=1S/C5H12O7P2/c1-5(2)3-4-11-14(9,10)12-13(6,7)8/h1,3-4H2,2H3,(H,9,10)(H2,6,7,8)/p-3	CC(=C)CCOP([O-])(=O)OP([O-])([O-])=O	https://lipidmaps.org/databases/lmsd/LMPR01010008?LMID=LMPR01010008	https://www.ncbi.nlm.nih.gov/pubmed/21177471		1		micromol/m2	Leaf	Whole leaf	Total	cytosol, mitochondrion matrix, peroxisome, stroma (photosynthetic cells)	Populus deltoides	Oak and poplar tree leaves; Metabolic profiling studies by LC-MS/MS estimated the chloroplastic IPP/DMAPP pool to be 30 microM in poplar leaves.		5.49451			52.6487		isopentenyl diphosphate	cytosol, mitochondrion matrix, peroxisome, stroma (photosynthetic cells)
119	K+	none	39.098	http://chlorokb.fr/simpleMol/K+	http://www.genome.jp/dbget-bin/www_bget?C00238	http://www.ebi.ac.uk/chebi/advancedSearchFT.do?searchString=29103	https://metacyc.org/compound?orgid=META&id=K%2b	24203-36-9	https://pubchem.ncbi.nlm.nih.gov/summary/summary.cgi?cid=813	InChI=1S/K/q+1	[K+]		https://www.ncbi.nlm.nih.gov/pubmed/6696431		194000		microMolar	Isolated chloroplasts	Chloroplast	Total	chloroplast	Spinacia oleracea	245 mM in Spinach leaf ; 198 mM in Sugarbeet leaf; 76 mM in pea leaf.					194000		K+	chloroplast
120	K+	none	39.098	http://chlorokb.fr/simpleMol/K+	http://www.genome.jp/dbget-bin/www_bget?C00238	http://www.ebi.ac.uk/chebi/advancedSearchFT.do?searchString=29103	https://metacyc.org/compound?orgid=META&id=K%2b	24203-36-9	https://pubchem.ncbi.nlm.nih.gov/summary/summary.cgi?cid=813	InChI=1S/K/q+1	[K+]		https://www.ncbi.nlm.nih.gov/pubmed/11607707	67000		83000	microMolar	Root	Cytosol	Total	-	Hordeum vulgare	none				67000		83000	K+	-
121	K+	none	39.098	http://chlorokb.fr/simpleMol/K+	http://www.genome.jp/dbget-bin/www_bget?C00238	http://www.ebi.ac.uk/chebi/advancedSearchFT.do?searchString=29103	https://metacyc.org/compound?orgid=META&id=K%2b	24203-36-9	https://pubchem.ncbi.nlm.nih.gov/summary/summary.cgi?cid=813	InChI=1S/K/q+1	[K+]		https://www.ncbi.nlm.nih.gov/pubmed/11607707	18000		122000	microMolar	Root	Vacuole	Total	-	Hordeum vulgare	none				18000		122000	K+	-
122	K+	none	39.098	http://chlorokb.fr/simpleMol/K+	http://www.genome.jp/dbget-bin/www_bget?C00238	http://www.ebi.ac.uk/chebi/advancedSearchFT.do?searchString=29103	https://metacyc.org/compound?orgid=META&id=K%2b	24203-36-9	https://pubchem.ncbi.nlm.nih.gov/summary/summary.cgi?cid=813	InChI=1S/K/q+1	[K+]		https://www.ncbi.nlm.nih.gov/pubmed/16945092		22200		microgram/g DW	Rosette	Whole leaf	Total	all leaf cells, all subcellular compartments	Arabidopsis thaliana	Stage 5.0 (Boyes 2001)		76215.3			69286.6		K+	all leaf cells, all subcellular compartments
123	K+	none	39.098	http://chlorokb.fr/simpleMol/K+	http://www.genome.jp/dbget-bin/www_bget?C00238	http://www.ebi.ac.uk/chebi/advancedSearchFT.do?searchString=29103	https://metacyc.org/compound?orgid=META&id=K%2b	24203-36-9	https://pubchem.ncbi.nlm.nih.gov/summary/summary.cgi?cid=813	InChI=1S/K/q+1	[K+]		https://www.ncbi.nlm.nih.gov/pubmed/12447548		127000		microMolar	Inflorescence	Whole inflorescence	Total	phloem sap	Arabidopsis thaliana	The stylets of aphids feeding on the main inflorescence stalk were cut and phloem exudate from cut stylets was analyzed.					127000		K+	phloem sap
124	L-alanine	ala	89.094	http://chlorokb.fr/simpleMol/L-alanine	http://www.genome.jp/dbget-bin/www_bget?C00041	http://www.ebi.ac.uk/chebi/advancedSearchFT.do?searchString=16977	https://metacyc.org/compound?orgid=META&id=L-ALPHA-ALANINE	56-41-7	https://pubchem.ncbi.nlm.nih.gov/summary/summary.cgi?cid=5950	InChI=1S/C3H7NO2/c1-2(4)3(5)6/h2H,4H2,1H3,(H,5,6)/t2-/m0/s1	C[C@H]([NH3+])C([O-])=O		https://www.ncbi.nlm.nih.gov/pubmed/18162591		10		nanomol/mg DW	Rosette	Whole leaf	Free	photosynthetic cells, all subcellular compartments	Arabidopsis thaliana	none		1342.28			1412.93		L-alanine	photosynthetic cells, all subcellular compartments
125	L-alanine	ala	89.094	http://chlorokb.fr/simpleMol/L-alanine	http://www.genome.jp/dbget-bin/www_bget?C00041	http://www.ebi.ac.uk/chebi/advancedSearchFT.do?searchString=16977	https://metacyc.org/compound?orgid=META&id=L-ALPHA-ALANINE	56-41-7	https://pubchem.ncbi.nlm.nih.gov/summary/summary.cgi?cid=5950	InChI=1S/C3H7NO2/c1-2(4)3(5)6/h2H,4H2,1H3,(H,5,6)/t2-/m0/s1	C[C@H]([NH3+])C([O-])=O		https://www.ncbi.nlm.nih.gov/pubmed/24223944	710		2010	nanomol/g FW	Rosette	Whole leaf	Free	photosynthetic cells, all subcellular compartments	Arabidopsis thaliana	plants grown at 21°C (710) and 4°C (2010).	710		2010	747.368		2115.79	L-alanine	photosynthetic cells, all subcellular compartments
126	L-alanine	ala	89.094	http://chlorokb.fr/simpleMol/L-alanine	http://www.genome.jp/dbget-bin/www_bget?C00041	http://www.ebi.ac.uk/chebi/advancedSearchFT.do?searchString=16977	https://metacyc.org/compound?orgid=META&id=L-ALPHA-ALANINE	56-41-7	https://pubchem.ncbi.nlm.nih.gov/summary/summary.cgi?cid=5950	InChI=1S/C3H7NO2/c1-2(4)3(5)6/h2H,4H2,1H3,(H,5,6)/t2-/m0/s1	C[C@H]([NH3+])C([O-])=O		https://www.ncbi.nlm.nih.gov/pubmed/14617088	521		742	nanomol/g FW	Rosette	Whole leaf	Free	photosynthetic cells, all subcellular compartments	Arabidopsis thaliana	light versus dark	521		742	548.421		781.053	L-alanine	photosynthetic cells, all subcellular compartments
127	L-arginine	arg	175.21	http://chlorokb.fr/simpleMol/L-arginine	http://www.genome.jp/dbget-bin/www_bget?C00062	http://www.ebi.ac.uk/chebi/advancedSearchFT.do?searchString=16467	https://metacyc.org/compound?orgid=META&id=ARG	74-79-3	https://pubchem.ncbi.nlm.nih.gov/summary/summary.cgi?cid=6322	InChI=1S/C6H14N4O2/c7-4(5(11)12)2-1-3-10-6(8)9/h4H,1-3,7H2,(H,11,12)(H4,8,9,10)/p+1/t4-/m0/s1	NC(=[NH2+])NCCC[C@H]([NH3+])C([O-])=O		https://www.ncbi.nlm.nih.gov/pubmed/18162591		0.82		nanomol/mg DW	Rosette	Whole leaf	Free	photosynthetic cells, all subcellular compartments	Arabidopsis thaliana	none		110.067			115.86		L-arginine	photosynthetic cells, all subcellular compartments
128	L-arginine	arg	175.21	http://chlorokb.fr/simpleMol/L-arginine	http://www.genome.jp/dbget-bin/www_bget?C00062	http://www.ebi.ac.uk/chebi/advancedSearchFT.do?searchString=16467	https://metacyc.org/compound?orgid=META&id=ARG	74-79-3	https://pubchem.ncbi.nlm.nih.gov/summary/summary.cgi?cid=6322	InChI=1S/C6H14N4O2/c7-4(5(11)12)2-1-3-10-6(8)9/h4H,1-3,7H2,(H,11,12)(H4,8,9,10)/p+1/t4-/m0/s1	NC(=[NH2+])NCCC[C@H]([NH3+])C([O-])=O		https://www.ncbi.nlm.nih.gov/pubmed/24223944	106		129	nanomol/g FW	Rosette	Whole leaf	Free	photosynthetic cells, all subcellular compartments	Arabidopsis thaliana	plants grown at 21°C (106) and 4°C (129).	106		129	111.579		135.789	L-arginine	photosynthetic cells, all subcellular compartments
129	L-arginine	arg	175.21	http://chlorokb.fr/simpleMol/L-arginine	http://www.genome.jp/dbget-bin/www_bget?C00062	http://www.ebi.ac.uk/chebi/advancedSearchFT.do?searchString=16467	https://metacyc.org/compound?orgid=META&id=ARG	74-79-3	https://pubchem.ncbi.nlm.nih.gov/summary/summary.cgi?cid=6322	InChI=1S/C6H14N4O2/c7-4(5(11)12)2-1-3-10-6(8)9/h4H,1-3,7H2,(H,11,12)(H4,8,9,10)/p+1/t4-/m0/s1	NC(=[NH2+])NCCC[C@H]([NH3+])C([O-])=O		https://www.ncbi.nlm.nih.gov/pubmed/14617088	20		57	nanomol/g FW	Rosette	Whole leaf	Free	photosynthetic cells, all subcellular compartments	Arabidopsis thaliana	Dark versus light	20		57	21.0526		60	L-arginine	photosynthetic cells, all subcellular compartments
130	L-arginine	arg	175.21	http://chlorokb.fr/simpleMol/L-arginine	http://www.genome.jp/dbget-bin/www_bget?C00062	http://www.ebi.ac.uk/chebi/advancedSearchFT.do?searchString=16467	https://metacyc.org/compound?orgid=META&id=ARG	74-79-3	https://pubchem.ncbi.nlm.nih.gov/summary/summary.cgi?cid=6322	InChI=1S/C6H14N4O2/c7-4(5(11)12)2-1-3-10-6(8)9/h4H,1-3,7H2,(H,11,12)(H4,8,9,10)/p+1/t4-/m0/s1	NC(=[NH2+])NCCC[C@H]([NH3+])C([O-])=O		https://www.ncbi.nlm.nih.gov/pubmed/25713174		3.75		microgram/g FW	Mature leaf	Whole leaf	Free	photosynthetic cells, all subcellular compartments	Arabidopsis thaliana	none		21.4029			22.5294		L-arginine	photosynthetic cells, all subcellular compartments
131	L-asparagine	asn	132.119	http://chlorokb.fr/simpleMol/L-asparagine	http://www.genome.jp/dbget-bin/www_bget?C00152	http://www.ebi.ac.uk/chebi/advancedSearchFT.do?searchString=17196	https://metacyc.org/compound?orgid=META&id=ASN	70-47-3	https://pubchem.ncbi.nlm.nih.gov/summary/summary.cgi?cid=6267	InChI=1S/C4H8N2O3/c5-2(4(8)9)1-3(6)7/h2H,1,5H2,(H2,6,7)(H,8,9)/t2-/m0/s1	NC(=O)C[C@H]([NH3+])C([O-])=O		https://www.ncbi.nlm.nih.gov/pubmed/18162591		1.56		nanomol/mg DW	Rosette	Whole leaf	Free	photosynthetic cells, all subcellular compartments	Arabidopsis thaliana	nmol/mg dry weight		209.396			220.417		L-asparagine	photosynthetic cells, all subcellular compartments
132	L-asparagine	asn	132.119	http://chlorokb.fr/simpleMol/L-asparagine	http://www.genome.jp/dbget-bin/www_bget?C00152	http://www.ebi.ac.uk/chebi/advancedSearchFT.do?searchString=17196	https://metacyc.org/compound?orgid=META&id=ASN	70-47-3	https://pubchem.ncbi.nlm.nih.gov/summary/summary.cgi?cid=6267	InChI=1S/C4H8N2O3/c5-2(4(8)9)1-3(6)7/h2H,1,5H2,(H2,6,7)(H,8,9)/t2-/m0/s1	NC(=O)C[C@H]([NH3+])C([O-])=O		https://www.ncbi.nlm.nih.gov/pubmed/24223944	632		1390	nanomol/g FW	Rosette	Whole leaf	Free	photosynthetic cells, all subcellular compartments	Arabidopsis thaliana	plants grown at 21°C (632) and 4°C (1390).	632		1390	665.263		1463.16	L-asparagine	photosynthetic cells, all subcellular compartments
133	L-asparagine	asn	132.119	http://chlorokb.fr/simpleMol/L-asparagine	http://www.genome.jp/dbget-bin/www_bget?C00152	http://www.ebi.ac.uk/chebi/advancedSearchFT.do?searchString=17196	https://metacyc.org/compound?orgid=META&id=ASN	70-47-3	https://pubchem.ncbi.nlm.nih.gov/summary/summary.cgi?cid=6267	InChI=1S/C4H8N2O3/c5-2(4(8)9)1-3(6)7/h2H,1,5H2,(H2,6,7)(H,8,9)/t2-/m0/s1	NC(=O)C[C@H]([NH3+])C([O-])=O		https://www.ncbi.nlm.nih.gov/pubmed/14617088	325		534	nanomol/g FW	Rosette	Whole leaf	Free	photosynthetic cells, all subcellular compartments	Arabidopsis thaliana	light versus dark	325		534	342.105		562.105	L-asparagine	photosynthetic cells, all subcellular compartments
134	L-aspartate	asp	132.096	http://chlorokb.fr/simpleMol/L-aspartate	http://www.genome.jp/dbget-bin/www_bget?C00049	http://www.ebi.ac.uk/chebi/advancedSearchFT.do?searchString=17053	https://metacyc.org/compound?orgid=META&id=L-ASPARTATE	56-84-8	https://pubchem.ncbi.nlm.nih.gov/summary/summary.cgi?cid=5960	InChI=1S/C4H7NO4/c5-2(4(8)9)1-3(6)7/h2H,1,5H2,(H,6,7)(H,8,9)/p-1/t2-/m0/s1	[NH3+][C@@H](CC([O-])=O)C([O-])=O		https://www.ncbi.nlm.nih.gov/pubmed/18162591		18.9		nanomol/mg DW	Rosette	Whole leaf	Free	photosynthetic cells, all subcellular compartments	Arabidopsis thaliana	none		2536.91			2670.43		L-aspartate	photosynthetic cells, all subcellular compartments
135	L-aspartate	asp	132.096	http://chlorokb.fr/simpleMol/L-aspartate	http://www.genome.jp/dbget-bin/www_bget?C00049	http://www.ebi.ac.uk/chebi/advancedSearchFT.do?searchString=17053	https://metacyc.org/compound?orgid=META&id=L-ASPARTATE	56-84-8	https://pubchem.ncbi.nlm.nih.gov/summary/summary.cgi?cid=5960	InChI=1S/C4H7NO4/c5-2(4(8)9)1-3(6)7/h2H,1,5H2,(H,6,7)(H,8,9)/p-1/t2-/m0/s1	[NH3+][C@@H](CC([O-])=O)C([O-])=O		https://www.ncbi.nlm.nih.gov/pubmed/24223944	1785		2830	nanomol/g FW	Rosette	Whole leaf	Free	photosynthetic cells, all subcellular compartments	Arabidopsis thaliana	plants grown at 21°C (1785) and 4°C (2830).	1785		2830	1878.95		2978.95	L-aspartate	photosynthetic cells, all subcellular compartments
136	L-aspartate	asp	132.096	http://chlorokb.fr/simpleMol/L-aspartate	http://www.genome.jp/dbget-bin/www_bget?C00049	http://www.ebi.ac.uk/chebi/advancedSearchFT.do?searchString=17053	https://metacyc.org/compound?orgid=META&id=L-ASPARTATE	56-84-8	https://pubchem.ncbi.nlm.nih.gov/summary/summary.cgi?cid=5960	InChI=1S/C4H7NO4/c5-2(4(8)9)1-3(6)7/h2H,1,5H2,(H,6,7)(H,8,9)/p-1/t2-/m0/s1	[NH3+][C@@H](CC([O-])=O)C([O-])=O		https://www.ncbi.nlm.nih.gov/pubmed/14617088	1617		2093	nanomol/g FW	Rosette	Whole leaf	Free	photosynthetic cells, all subcellular compartments	Arabidopsis thaliana	light versus dark	1617		2093	1702.11		2203.16	L-aspartate	photosynthetic cells, all subcellular compartments
137	L-cysteine	cys	121.154	http://chlorokb.fr/simpleMol/L-cysteine	http://www.genome.jp/dbget-bin/www_bget?C00097	http://www.ebi.ac.uk/chebi/advancedSearchFT.do?searchString=17561	https://metacyc.org/compound?orgid=META&id=CYS	52-90-4	https://pubchem.ncbi.nlm.nih.gov/summary/summary.cgi?cid=5862	InChI=1S/C3H7NO2S/c4-2(1-7)3(5)6/h2,7H,1,4H2,(H,5,6)/t2-/m0/s1	[NH3+][C@@H](CS)C([O-])=O		https://www.ncbi.nlm.nih.gov/pubmed/17288982		11.8		nanomol/g FW	Young leaf	Whole leaf	Free	photosynthetic cells, all subcellular compartments	Arabidopsis thaliana	15 to 31 days after sowing		11.8			12.4211		L-cysteine	photosynthetic cells, all subcellular compartments
138	L-cysteine	cys	121.154	http://chlorokb.fr/simpleMol/L-cysteine	http://www.genome.jp/dbget-bin/www_bget?C00097	http://www.ebi.ac.uk/chebi/advancedSearchFT.do?searchString=17561	https://metacyc.org/compound?orgid=META&id=CYS	52-90-4	https://pubchem.ncbi.nlm.nih.gov/summary/summary.cgi?cid=5862	InChI=1S/C3H7NO2S/c4-2(1-7)3(5)6/h2,7H,1,4H2,(H,5,6)/t2-/m0/s1	[NH3+][C@@H](CS)C([O-])=O		https://www.ncbi.nlm.nih.gov/pubmed/24223944	8		3.5	nanomol/g FW	Rosette	Whole leaf	Free	photosynthetic cells, all subcellular compartments	Arabidopsis thaliana	plants grown at 21°C (8) and 4°C (3.5).	8		3.5	8.42105		3.68421	L-cysteine	photosynthetic cells, all subcellular compartments
139	L-cysteine	cys	121.154	http://chlorokb.fr/simpleMol/L-cysteine	http://www.genome.jp/dbget-bin/www_bget?C00097	http://www.ebi.ac.uk/chebi/advancedSearchFT.do?searchString=17561	https://metacyc.org/compound?orgid=META&id=CYS	52-90-4	https://pubchem.ncbi.nlm.nih.gov/summary/summary.cgi?cid=5862	InChI=1S/C3H7NO2S/c4-2(1-7)3(5)6/h2,7H,1,4H2,(H,5,6)/t2-/m0/s1	[NH3+][C@@H](CS)C([O-])=O		https://www.ncbi.nlm.nih.gov/pubmed/34203750		6		nanomol/g FW	Mature leaf	Whole leaf	Free	photosynthetic cells, all subcellular compartments	Arabidopsis thaliana	plants at growth stage 5.1; Plants were grown in controlled environment chambers 12/12 h day/night cycle, 22/18 degree C, 120 µmol/m2/s irradiance, 390 µL/L CO2		6			6.31579		L-cysteine	photosynthetic cells, all subcellular compartments
140	L-glutamate	glt	146.122	http://chlorokb.fr/simpleMol/L-glutamate	http://www.genome.jp/dbget-bin/www_bget?C00025	http://www.ebi.ac.uk/chebi/advancedSearchFT.do?searchString=16015	https://metacyc.org/compound?orgid=META&id=GLT	56-86-0	https://pubchem.ncbi.nlm.nih.gov/summary/summary.cgi?cid=33032	InChI=1S/C5H9NO4/c6-3(5(9)10)1-2-4(7)8/h3H,1-2,6H2,(H,7,8)(H,9,10)/p-1/t3-/m0/s1	[NH3+][C@@H](CCC([O-])=O)C([O-])=O		https://www.ncbi.nlm.nih.gov/pubmed/18162591		43.7		nanomol/mg DW	Rosette	Whole leaf	Free	photosynthetic cells, all subcellular compartments	Arabidopsis thaliana	none		5865.77			6174.5		L-glutamate	photosynthetic cells, all subcellular compartments
141	L-glutamate	glt	146.122	http://chlorokb.fr/simpleMol/L-glutamate	http://www.genome.jp/dbget-bin/www_bget?C00025	http://www.ebi.ac.uk/chebi/advancedSearchFT.do?searchString=16015	https://metacyc.org/compound?orgid=META&id=GLT	56-86-0	https://pubchem.ncbi.nlm.nih.gov/summary/summary.cgi?cid=33032	InChI=1S/C5H9NO4/c6-3(5(9)10)1-2-4(7)8/h3H,1-2,6H2,(H,7,8)(H,9,10)/p-1/t3-/m0/s1	[NH3+][C@@H](CCC([O-])=O)C([O-])=O		https://www.ncbi.nlm.nih.gov/pubmed/24223944	2360		3030	nanomol/g FW	Mature leaf	Whole leaf	Free	photosynthetic cells, all subcellular compartments	Arabidopsis thaliana	34 days plus 14 days cold acclimation. Plants grown at 21°C (2360) and 4°C (3030).	2360		3030	2484.21		3189.47	L-glutamate	photosynthetic cells, all subcellular compartments
142	L-glutamate	glt	146.122	http://chlorokb.fr/simpleMol/L-glutamate	http://www.genome.jp/dbget-bin/www_bget?C00025	http://www.ebi.ac.uk/chebi/advancedSearchFT.do?searchString=16015	https://metacyc.org/compound?orgid=META&id=GLT	56-86-0	https://pubchem.ncbi.nlm.nih.gov/summary/summary.cgi?cid=33032	InChI=1S/C5H9NO4/c6-3(5(9)10)1-2-4(7)8/h3H,1-2,6H2,(H,7,8)(H,9,10)/p-1/t3-/m0/s1	[NH3+][C@@H](CCC([O-])=O)C([O-])=O		https://www.ncbi.nlm.nih.gov/pubmed/14617088	2960		3330	nanomol/g FW	Rosette	Whole leaf	Free	photosynthetic cells, all subcellular compartments	Arabidopsis thaliana	light versus dark	2960		3330	3115.79		3505.26	L-glutamate	photosynthetic cells, all subcellular compartments
143	L-glutamine	gln	146.146	http://chlorokb.fr/simpleMol/L-glutamine	http://www.genome.jp/dbget-bin/www_bget?C00064	http://www.ebi.ac.uk/chebi/advancedSearchFT.do?searchString=18050	https://metacyc.org/compound?orgid=META&id=GLN	56-85-9	https://pubchem.ncbi.nlm.nih.gov/summary/summary.cgi?cid=5961	InChI=1S/C5H10N2O3/c6-3(5(9)10)1-2-4(7)8/h3H,1-2,6H2,(H2,7,8)(H,9,10)/t3-/m0/s1	NC(=O)CC[C@H]([NH3+])C([O-])=O		https://www.ncbi.nlm.nih.gov/pubmed/18162591		159.8		nanomol/mg DW	Rosette	Whole leaf	Free	photosynthetic cells, all subcellular compartments	Arabidopsis thaliana	none		21449.7			22578.6		L-glutamine	photosynthetic cells, all subcellular compartments
144	L-glutamine	gln	146.146	http://chlorokb.fr/simpleMol/L-glutamine	http://www.genome.jp/dbget-bin/www_bget?C00064	http://www.ebi.ac.uk/chebi/advancedSearchFT.do?searchString=18050	https://metacyc.org/compound?orgid=META&id=GLN	56-85-9	https://pubchem.ncbi.nlm.nih.gov/summary/summary.cgi?cid=5961	InChI=1S/C5H10N2O3/c6-3(5(9)10)1-2-4(7)8/h3H,1-2,6H2,(H2,7,8)(H,9,10)/t3-/m0/s1	NC(=O)CC[C@H]([NH3+])C([O-])=O		https://www.ncbi.nlm.nih.gov/pubmed/24223944	2525		8992	nanomol/g FW	Rosette	Whole leaf	Free	photosynthetic cells, all subcellular compartments	Arabidopsis thaliana	plants grown at 21°C (2525) and 4°C (8992).	2525		8992	2657.89		9465.26	L-glutamine	photosynthetic cells, all subcellular compartments
145	L-glutamine	gln	146.146	http://chlorokb.fr/simpleMol/L-glutamine	http://www.genome.jp/dbget-bin/www_bget?C00064	http://www.ebi.ac.uk/chebi/advancedSearchFT.do?searchString=18050	https://metacyc.org/compound?orgid=META&id=GLN	56-85-9	https://pubchem.ncbi.nlm.nih.gov/summary/summary.cgi?cid=5961	InChI=1S/C5H10N2O3/c6-3(5(9)10)1-2-4(7)8/h3H,1-2,6H2,(H2,7,8)(H,9,10)/t3-/m0/s1	NC(=O)CC[C@H]([NH3+])C([O-])=O		https://www.ncbi.nlm.nih.gov/pubmed/14617088	1859		1993	nanomol/g FW	Rosette	Whole leaf	Free	photosynthetic cells, all subcellular compartments	Arabidopsis thaliana	light versus dark	1859		1993	1956.84		2097.89	L-glutamine	photosynthetic cells, all subcellular compartments
146	L-glutamine	gln	146.146	http://chlorokb.fr/simpleMol/L-glutamine	http://www.genome.jp/dbget-bin/www_bget?C00064	http://www.ebi.ac.uk/chebi/advancedSearchFT.do?searchString=18050	https://metacyc.org/compound?orgid=META&id=GLN	56-85-9	https://pubchem.ncbi.nlm.nih.gov/summary/summary.cgi?cid=5961	InChI=1S/C5H10N2O3/c6-3(5(9)10)1-2-4(7)8/h3H,1-2,6H2,(H2,7,8)(H,9,10)/t3-/m0/s1	NC(=O)CC[C@H]([NH3+])C([O-])=O		https://www.ncbi.nlm.nih.gov/pubmed/29032248	4000		14000	microMolar	n.d.	Xylem sap	n.d.	xylem sap	Arabidopsis thaliana	Plants were cultured hydroponically in nutrient solution containing 2 mM KNO3 for 5 weeks before transfer to nutrient solution lacking nitrogen or containing 10 mM NH4<SUP>+</SUP> as the sole N source.				4000		14000	L-glutamine	xylem sap
147	glycine	gly	75.067	http://chlorokb.fr/simpleMol/glycine	http://www.genome.jp/dbget-bin/www_bget?C00037	http://www.ebi.ac.uk/chebi/advancedSearchFT.do?searchString=15428	https://metacyc.org/compound?orgid=META&id=GLY	56-40-6	https://pubchem.ncbi.nlm.nih.gov/summary/summary.cgi?cid=750	InChI=1S/C2H5NO2/c3-1-2(4)5/h1,3H2,(H,4,5)	[NH3+]CC([O-])=O		https://www.ncbi.nlm.nih.gov/pubmed/18162591		6.2		nanomol/mg DW	Rosette	Whole leaf	Free	photosynthetic cells, all subcellular compartments	Arabidopsis thaliana	none		832.215			876.016		glycine	photosynthetic cells, all subcellular compartments
148	glycine	gly	75.067	http://chlorokb.fr/simpleMol/glycine	http://www.genome.jp/dbget-bin/www_bget?C00037	http://www.ebi.ac.uk/chebi/advancedSearchFT.do?searchString=15428	https://metacyc.org/compound?orgid=META&id=GLY	56-40-6	https://pubchem.ncbi.nlm.nih.gov/summary/summary.cgi?cid=750	InChI=1S/C2H5NO2/c3-1-2(4)5/h1,3H2,(H,4,5)	[NH3+]CC([O-])=O		https://www.ncbi.nlm.nih.gov/pubmed/24223944	250		5180	nanomol/g FW	Rosette	Whole leaf	Free	photosynthetic cells, all subcellular compartments	Arabidopsis thaliana	plants grown at 21°C (250) and 4°C (5180).	250		5180	263.158		5452.63	glycine	photosynthetic cells, all subcellular compartments
149	glycine	gly	75.067	http://chlorokb.fr/simpleMol/glycine	http://www.genome.jp/dbget-bin/www_bget?C00037	http://www.ebi.ac.uk/chebi/advancedSearchFT.do?searchString=15428	https://metacyc.org/compound?orgid=META&id=GLY	56-40-6	https://pubchem.ncbi.nlm.nih.gov/summary/summary.cgi?cid=750	InChI=1S/C2H5NO2/c3-1-2(4)5/h1,3H2,(H,4,5)	[NH3+]CC([O-])=O		https://www.ncbi.nlm.nih.gov/pubmed/14617088	57		443	nanomol/g FW	Rosette	Whole leaf	Free	photosynthetic cells, all subcellular compartments	Arabidopsis thaliana	Dark versus light	57		443	60		466.316	glycine	photosynthetic cells, all subcellular compartments
150	glycine	gly	75.067	http://chlorokb.fr/simpleMol/glycine	http://www.genome.jp/dbget-bin/www_bget?C00037	http://www.ebi.ac.uk/chebi/advancedSearchFT.do?searchString=15428	https://metacyc.org/compound?orgid=META&id=GLY	56-40-6	https://pubchem.ncbi.nlm.nih.gov/summary/summary.cgi?cid=750	InChI=1S/C2H5NO2/c3-1-2(4)5/h1,3H2,(H,4,5)	[NH3+]CC([O-])=O		https://www.ncbi.nlm.nih.gov/pubmed/34203750		1400		nanomol/g FW	Mature leaf	Whole leaf	Free	photosynthetic cells, all subcellular compartments	Arabidopsis thaliana	plants at growth stage 5.1; Plants were grown in controlled environment chambers 12/12 h day/night cycle, 22/18 degree C, 120 µmol/m2/s irradiance, 390 µL/L CO2		1400			1473.68		glycine	photosynthetic cells, all subcellular compartments
151	L-histidine	his	155.156	http://chlorokb.fr/simpleMol/L-histidine	http://www.genome.jp/dbget-bin/www_bget?C00135	http://www.ebi.ac.uk/chebi/advancedSearchFT.do?searchString=15971	https://metacyc.org/compound?orgid=META&id=HIS	71-00-1	https://pubchem.ncbi.nlm.nih.gov/summary/summary.cgi?cid=6274	InChI=1S/C6H9N3O2/c7-5(6(10)11)1-4-2-8-3-9-4/h2-3,5H,1,7H2,(H,8,9)(H,10,11)/t5-/m0/s1	[NH3+][C@@H](Cc1c[nH]cn1)C([O-])=O		https://www.ncbi.nlm.nih.gov/pubmed/18162591		0.4		nanomol/mg DW	Rosette	Whole leaf	Free	photosynthetic cells, all subcellular compartments	Arabidopsis thaliana	nmol/mg dry weight		53.6913			56.5171		L-histidine	photosynthetic cells, all subcellular compartments
152	L-histidine	his	155.156	http://chlorokb.fr/simpleMol/L-histidine	http://www.genome.jp/dbget-bin/www_bget?C00135	http://www.ebi.ac.uk/chebi/advancedSearchFT.do?searchString=15971	https://metacyc.org/compound?orgid=META&id=HIS	71-00-1	https://pubchem.ncbi.nlm.nih.gov/summary/summary.cgi?cid=6274	InChI=1S/C6H9N3O2/c7-5(6(10)11)1-4-2-8-3-9-4/h2-3,5H,1,7H2,(H,8,9)(H,10,11)/t5-/m0/s1	[NH3+][C@@H](Cc1c[nH]cn1)C([O-])=O		https://www.ncbi.nlm.nih.gov/pubmed/24223944	33		50	nanomol/g FW	Rosette	Whole leaf	Free	photosynthetic cells, all subcellular compartments	Arabidopsis thaliana	plants grown at 21°C (33) and 4°C (50).	33		50	34.7368		52.6316	L-histidine	photosynthetic cells, all subcellular compartments
153	L-histidine	his	155.156	http://chlorokb.fr/simpleMol/L-histidine	http://www.genome.jp/dbget-bin/www_bget?C00135	http://www.ebi.ac.uk/chebi/advancedSearchFT.do?searchString=15971	https://metacyc.org/compound?orgid=META&id=HIS	71-00-1	https://pubchem.ncbi.nlm.nih.gov/summary/summary.cgi?cid=6274	InChI=1S/C6H9N3O2/c7-5(6(10)11)1-4-2-8-3-9-4/h2-3,5H,1,7H2,(H,8,9)(H,10,11)/t5-/m0/s1	[NH3+][C@@H](Cc1c[nH]cn1)C([O-])=O		https://www.ncbi.nlm.nih.gov/pubmed/14617088	44		63	nanomol/g FW	Rosette	Whole leaf	Free	photosynthetic cells, all subcellular compartments	Arabidopsis thaliana	light versus dark	44		63	46.3158		66.3158	L-histidine	photosynthetic cells, all subcellular compartments
154	L-isoleucine	ile	131.174	http://chlorokb.fr/simpleMol/L-isoleucine	http://www.genome.jp/dbget-bin/www_bget?C00407	http://www.ebi.ac.uk/chebi/advancedSearchFT.do?searchString=17191	https://metacyc.org/compound?orgid=META&id=ILE	73-32-5	https://pubchem.ncbi.nlm.nih.gov/summary/summary.cgi?cid=6306	InChI=1S/C6H13NO2/c1-3-4(2)5(7)6(8)9/h4-5H,3,7H2,1-2H3,(H,8,9)/t4-,5-/m0/s1	CC[C@H](C)[C@H]([NH3+])C([O-])=O	https://lipidmaps.org/databases/lmsd/LMFA01100047?LMID=LMFA01100047	https://www.ncbi.nlm.nih.gov/pubmed/11844113		54		nanomol/g FW	Mature leaf	Whole leaf	Free	photosynthetic cells, all subcellular compartments	Arabidopsis thaliana	none		54			56.8421		L-isoleucine	photosynthetic cells, all subcellular compartments
155	L-isoleucine	ile	131.174	http://chlorokb.fr/simpleMol/L-isoleucine	http://www.genome.jp/dbget-bin/www_bget?C00407	http://www.ebi.ac.uk/chebi/advancedSearchFT.do?searchString=17191	https://metacyc.org/compound?orgid=META&id=ILE	73-32-5	https://pubchem.ncbi.nlm.nih.gov/summary/summary.cgi?cid=6306	InChI=1S/C6H13NO2/c1-3-4(2)5(7)6(8)9/h4-5H,3,7H2,1-2H3,(H,8,9)/t4-,5-/m0/s1	CC[C@H](C)[C@H]([NH3+])C([O-])=O	https://lipidmaps.org/databases/lmsd/LMFA01100047?LMID=LMFA01100047	https://www.ncbi.nlm.nih.gov/pubmed/18162591		0.24		nanomol/mg DW	Rosette	Whole leaf	Free	photosynthetic cells, all subcellular compartments	Arabidopsis thaliana	none		32.2148			33.9103		L-isoleucine	photosynthetic cells, all subcellular compartments
156	L-isoleucine	ile	131.174	http://chlorokb.fr/simpleMol/L-isoleucine	http://www.genome.jp/dbget-bin/www_bget?C00407	http://www.ebi.ac.uk/chebi/advancedSearchFT.do?searchString=17191	https://metacyc.org/compound?orgid=META&id=ILE	73-32-5	https://pubchem.ncbi.nlm.nih.gov/summary/summary.cgi?cid=6306	InChI=1S/C6H13NO2/c1-3-4(2)5(7)6(8)9/h4-5H,3,7H2,1-2H3,(H,8,9)/t4-,5-/m0/s1	CC[C@H](C)[C@H]([NH3+])C([O-])=O	https://lipidmaps.org/databases/lmsd/LMFA01100047?LMID=LMFA01100047	https://www.ncbi.nlm.nih.gov/pubmed/24223944	14		35	nanomol/g FW	Rosette	Whole leaf	Free	photosynthetic cells, all subcellular compartments	Arabidopsis thaliana	plants grown at 21°C (14) and 4°C (35).	14		35	14.7368		36.8421	L-isoleucine	photosynthetic cells, all subcellular compartments
157	L-isoleucine	ile	131.174	http://chlorokb.fr/simpleMol/L-isoleucine	http://www.genome.jp/dbget-bin/www_bget?C00407	http://www.ebi.ac.uk/chebi/advancedSearchFT.do?searchString=17191	https://metacyc.org/compound?orgid=META&id=ILE	73-32-5	https://pubchem.ncbi.nlm.nih.gov/summary/summary.cgi?cid=6306	InChI=1S/C6H13NO2/c1-3-4(2)5(7)6(8)9/h4-5H,3,7H2,1-2H3,(H,8,9)/t4-,5-/m0/s1	CC[C@H](C)[C@H]([NH3+])C([O-])=O	https://lipidmaps.org/databases/lmsd/LMFA01100047?LMID=LMFA01100047	https://www.ncbi.nlm.nih.gov/pubmed/14617088	23		22	nanomol/g FW	Rosette	Whole leaf	Free	photosynthetic cells, all subcellular compartments	Arabidopsis thaliana	light versus dark	23		22	24.2105		23.1579	L-isoleucine	photosynthetic cells, all subcellular compartments
158	L-leucine	leu	131.174	http://chlorokb.fr/simpleMol/L-leucine	http://www.genome.jp/dbget-bin/www_bget?C00123	http://www.ebi.ac.uk/chebi/advancedSearchFT.do?searchString=15603	https://metacyc.org/compound?orgid=META&id=LEU	61-90-5	https://pubchem.ncbi.nlm.nih.gov/summary/summary.cgi?cid=6106	InChI=1S/C6H13NO2/c1-4(2)3-5(7)6(8)9/h4-5H,3,7H2,1-2H3,(H,8,9)/t5-/m0/s1	CC(C)C[C@H]([NH3+])C([O-])=O	https://lipidmaps.org/databases/lmsd/LMFA01100048?LMID=LMFA01100048	https://www.ncbi.nlm.nih.gov/pubmed/18162591		0.36		nanomol/mg DW	Rosette	Whole leaf	Free	photosynthetic cells, all subcellular compartments	Arabidopsis thaliana	none		48.3221			50.8654		L-leucine	photosynthetic cells, all subcellular compartments
159	L-leucine	leu	131.174	http://chlorokb.fr/simpleMol/L-leucine	http://www.genome.jp/dbget-bin/www_bget?C00123	http://www.ebi.ac.uk/chebi/advancedSearchFT.do?searchString=15603	https://metacyc.org/compound?orgid=META&id=LEU	61-90-5	https://pubchem.ncbi.nlm.nih.gov/summary/summary.cgi?cid=6106	InChI=1S/C6H13NO2/c1-4(2)3-5(7)6(8)9/h4-5H,3,7H2,1-2H3,(H,8,9)/t5-/m0/s1	CC(C)C[C@H]([NH3+])C([O-])=O	https://lipidmaps.org/databases/lmsd/LMFA01100048?LMID=LMFA01100048	https://www.ncbi.nlm.nih.gov/pubmed/24223944	20		43	nanomol/g FW	Rosette	Whole leaf	Free	photosynthetic cells, all subcellular compartments	Arabidopsis thaliana	plants grown at 21°C (20) and 4°C (43).	20		43	21.0526		45.2632	L-leucine	photosynthetic cells, all subcellular compartments
160	L-leucine	leu	131.174	http://chlorokb.fr/simpleMol/L-leucine	http://www.genome.jp/dbget-bin/www_bget?C00123	http://www.ebi.ac.uk/chebi/advancedSearchFT.do?searchString=15603	https://metacyc.org/compound?orgid=META&id=LEU	61-90-5	https://pubchem.ncbi.nlm.nih.gov/summary/summary.cgi?cid=6106	InChI=1S/C6H13NO2/c1-4(2)3-5(7)6(8)9/h4-5H,3,7H2,1-2H3,(H,8,9)/t5-/m0/s1	CC(C)C[C@H]([NH3+])C([O-])=O	https://lipidmaps.org/databases/lmsd/LMFA01100048?LMID=LMFA01100048	https://www.ncbi.nlm.nih.gov/pubmed/14617088	20		24	nanomol/g FW	Rosette	Whole leaf	Free	photosynthetic cells, all subcellular compartments	Arabidopsis thaliana	light versus dark	20		24	21.0526		25.2632	L-leucine	photosynthetic cells, all subcellular compartments
161	L-lysine	lys	147.197	http://chlorokb.fr/simpleMol/L-lysine	http://www.genome.jp/dbget-bin/www_bget?C00047	http://www.ebi.ac.uk/chebi/advancedSearchFT.do?searchString=18019	https://metacyc.org/compound?orgid=META&id=LYS	56-87-1	https://pubchem.ncbi.nlm.nih.gov/summary/summary.cgi?cid=5962	InChI=1S/C6H14N2O2/c7-4-2-1-3-5(8)6(9)10/h5H,1-4,7-8H2,(H,9,10)/p+1/t5-/m0/s1	[NH3+]CCCC[C@H]([NH3+])C([O-])=O		https://www.ncbi.nlm.nih.gov/pubmed/11844113		9		nanomol/g FW	Mature leaf	Whole leaf	Free	photosynthetic cells, all subcellular compartments	Arabidopsis thaliana	none		9			9.47368		L-lysine	photosynthetic cells, all subcellular compartments
162	L-lysine	lys	147.197	http://chlorokb.fr/simpleMol/L-lysine	http://www.genome.jp/dbget-bin/www_bget?C00047	http://www.ebi.ac.uk/chebi/advancedSearchFT.do?searchString=18019	https://metacyc.org/compound?orgid=META&id=LYS	56-87-1	https://pubchem.ncbi.nlm.nih.gov/summary/summary.cgi?cid=5962	InChI=1S/C6H14N2O2/c7-4-2-1-3-5(8)6(9)10/h5H,1-4,7-8H2,(H,9,10)/p+1/t5-/m0/s1	[NH3+]CCCC[C@H]([NH3+])C([O-])=O		https://www.ncbi.nlm.nih.gov/pubmed/18162591		0.7		nanomol/mg DW	Rosette	Whole leaf	Free	photosynthetic cells, all subcellular compartments	Arabidopsis thaliana	none		93.9597			98.905		L-lysine	photosynthetic cells, all subcellular compartments
163	L-lysine	lys	147.197	http://chlorokb.fr/simpleMol/L-lysine	http://www.genome.jp/dbget-bin/www_bget?C00047	http://www.ebi.ac.uk/chebi/advancedSearchFT.do?searchString=18019	https://metacyc.org/compound?orgid=META&id=LYS	56-87-1	https://pubchem.ncbi.nlm.nih.gov/summary/summary.cgi?cid=5962	InChI=1S/C6H14N2O2/c7-4-2-1-3-5(8)6(9)10/h5H,1-4,7-8H2,(H,9,10)/p+1/t5-/m0/s1	[NH3+]CCCC[C@H]([NH3+])C([O-])=O		https://www.ncbi.nlm.nih.gov/pubmed/24223944	18		15	nanomol/g FW	Rosette	Whole leaf	Free	photosynthetic cells, all subcellular compartments	Arabidopsis thaliana	plants grown at 21°C (18) and 4°C (15).	18		15	18.9474		15.7895	L-lysine	photosynthetic cells, all subcellular compartments
164	L-lysine	lys	147.197	http://chlorokb.fr/simpleMol/L-lysine	http://www.genome.jp/dbget-bin/www_bget?C00047	http://www.ebi.ac.uk/chebi/advancedSearchFT.do?searchString=18019	https://metacyc.org/compound?orgid=META&id=LYS	56-87-1	https://pubchem.ncbi.nlm.nih.gov/summary/summary.cgi?cid=5962	InChI=1S/C6H14N2O2/c7-4-2-1-3-5(8)6(9)10/h5H,1-4,7-8H2,(H,9,10)/p+1/t5-/m0/s1	[NH3+]CCCC[C@H]([NH3+])C([O-])=O		https://www.ncbi.nlm.nih.gov/pubmed/14617088	39		56	nanomol/g FW	Rosette	Whole leaf	Free	photosynthetic cells, all subcellular compartments	Arabidopsis thaliana	light versus dark	39		56	41.0526		58.9474	L-lysine	photosynthetic cells, all subcellular compartments
165	L-methionine	met	149.207	http://chlorokb.fr/simpleMol/L-methionine	http://www.genome.jp/dbget-bin/www_bget?C00073	http://www.ebi.ac.uk/chebi/advancedSearchFT.do?searchString=16643	https://metacyc.org/compound?orgid=META&id=MET	63-68-3	https://pubchem.ncbi.nlm.nih.gov/summary/summary.cgi?cid=6137	InChI=1S/C5H11NO2S/c1-9-3-2-4(6)5(7)8/h4H,2-3,6H2,1H3,(H,7,8)/t4-/m0/s1	CSCC[C@H]([NH3+])C([O-])=O		https://www.ncbi.nlm.nih.gov/pubmed/17030798		25		nanomol/g FW	Cell culture	Whole Cell	Total	photosynthetic cells, all subcellular compartments	Arabidopsis thaliana	150-200 µM assuming that all intracellular L-methionine is located in the cytoplasm.		25			26.3158		L-methionine	photosynthetic cells, all subcellular compartments
166	L-methionine	met	149.207	http://chlorokb.fr/simpleMol/L-methionine	http://www.genome.jp/dbget-bin/www_bget?C00073	http://www.ebi.ac.uk/chebi/advancedSearchFT.do?searchString=16643	https://metacyc.org/compound?orgid=META&id=MET	63-68-3	https://pubchem.ncbi.nlm.nih.gov/summary/summary.cgi?cid=6137	InChI=1S/C5H11NO2S/c1-9-3-2-4(6)5(7)8/h4H,2-3,6H2,1H3,(H,7,8)/t4-/m0/s1	CSCC[C@H]([NH3+])C([O-])=O		https://www.ncbi.nlm.nih.gov/pubmed/11844113		24.1		nanomol/g FW	Mature leaf	Whole leaf	Free	photosynthetic cells, all subcellular compartments	Arabidopsis thaliana	none		24.1			25.3684		L-methionine	photosynthetic cells, all subcellular compartments
167	L-methionine	met	149.207	http://chlorokb.fr/simpleMol/L-methionine	http://www.genome.jp/dbget-bin/www_bget?C00073	http://www.ebi.ac.uk/chebi/advancedSearchFT.do?searchString=16643	https://metacyc.org/compound?orgid=META&id=MET	63-68-3	https://pubchem.ncbi.nlm.nih.gov/summary/summary.cgi?cid=6137	InChI=1S/C5H11NO2S/c1-9-3-2-4(6)5(7)8/h4H,2-3,6H2,1H3,(H,7,8)/t4-/m0/s1	CSCC[C@H]([NH3+])C([O-])=O		https://www.ncbi.nlm.nih.gov/pubmed/18162591		0.12		nanomol/mg DW	Rosette	Whole leaf	Free	photosynthetic cells, all subcellular compartments	Arabidopsis thaliana	none		16.1074			16.9551		L-methionine	photosynthetic cells, all subcellular compartments
168	L-methionine	met	149.207	http://chlorokb.fr/simpleMol/L-methionine	http://www.genome.jp/dbget-bin/www_bget?C00073	http://www.ebi.ac.uk/chebi/advancedSearchFT.do?searchString=16643	https://metacyc.org/compound?orgid=META&id=MET	63-68-3	https://pubchem.ncbi.nlm.nih.gov/summary/summary.cgi?cid=6137	InChI=1S/C5H11NO2S/c1-9-3-2-4(6)5(7)8/h4H,2-3,6H2,1H3,(H,7,8)/t4-/m0/s1	CSCC[C@H]([NH3+])C([O-])=O		https://www.ncbi.nlm.nih.gov/pubmed/24223944	11		39	nanomol/g FW	Rosette	Whole leaf	Free	photosynthetic cells, all subcellular compartments	Arabidopsis thaliana	plants grown at 21°C (11) and 4°C (39).	11		39	11.5789		41.0526	L-methionine	photosynthetic cells, all subcellular compartments
169	L-methionine	met	149.207	http://chlorokb.fr/simpleMol/L-methionine	http://www.genome.jp/dbget-bin/www_bget?C00073	http://www.ebi.ac.uk/chebi/advancedSearchFT.do?searchString=16643	https://metacyc.org/compound?orgid=META&id=MET	63-68-3	https://pubchem.ncbi.nlm.nih.gov/summary/summary.cgi?cid=6137	InChI=1S/C5H11NO2S/c1-9-3-2-4(6)5(7)8/h4H,2-3,6H2,1H3,(H,7,8)/t4-/m0/s1	CSCC[C@H]([NH3+])C([O-])=O		https://www.ncbi.nlm.nih.gov/pubmed/14617088	30		18	nanomol/g FW	Rosette	Whole leaf	Free	photosynthetic cells, all subcellular compartments	Arabidopsis thaliana	light versus dark	30		18	31.5789		18.9474	L-methionine	photosynthetic cells, all subcellular compartments
170	L-proline	pro	115.132	http://chlorokb.fr/simpleMol/L-proline	http://www.genome.jp/dbget-bin/www_bget?C00148	http://www.ebi.ac.uk/chebi/advancedSearchFT.do?searchString=17203	https://metacyc.org/compound?orgid=META&id=PRO	147-85-3	https://pubchem.ncbi.nlm.nih.gov/summary/summary.cgi?cid=145742	InChI=1S/C5H9NO2/c7-5(8)4-2-1-3-6-4/h4,6H,1-3H2,(H,7,8)/t4-/m0/s1	[O-]C(=O)[C@@H]1CCC[NH2+]1		https://www.ncbi.nlm.nih.gov/pubmed/11844113		325		nanomol/g FW	Mature leaf	Whole leaf	Free	photosynthetic cells, all subcellular compartments	Arabidopsis thaliana	none		325			342.105		L-proline	photosynthetic cells, all subcellular compartments
171	L-proline	pro	115.132	http://chlorokb.fr/simpleMol/L-proline	http://www.genome.jp/dbget-bin/www_bget?C00148	http://www.ebi.ac.uk/chebi/advancedSearchFT.do?searchString=17203	https://metacyc.org/compound?orgid=META&id=PRO	147-85-3	https://pubchem.ncbi.nlm.nih.gov/summary/summary.cgi?cid=145742	InChI=1S/C5H9NO2/c7-5(8)4-2-1-3-6-4/h4,6H,1-3H2,(H,7,8)/t4-/m0/s1	[O-]C(=O)[C@@H]1CCC[NH2+]1		https://www.ncbi.nlm.nih.gov/pubmed/20172963	0		3000	nanomol/g FW	Young leaf	Whole leaf	Free	photosynthetic cells, all subcellular compartments	Arabidopsis thaliana	Twelve-day-old seedlings; higher value corresponds to a water stress treatment.			3000			3157.89	L-proline	photosynthetic cells, all subcellular compartments
172	L-proline	pro	115.132	http://chlorokb.fr/simpleMol/L-proline	http://www.genome.jp/dbget-bin/www_bget?C00148	http://www.ebi.ac.uk/chebi/advancedSearchFT.do?searchString=17203	https://metacyc.org/compound?orgid=META&id=PRO	147-85-3	https://pubchem.ncbi.nlm.nih.gov/summary/summary.cgi?cid=145742	InChI=1S/C5H9NO2/c7-5(8)4-2-1-3-6-4/h4,6H,1-3H2,(H,7,8)/t4-/m0/s1	[O-]C(=O)[C@@H]1CCC[NH2+]1		https://www.ncbi.nlm.nih.gov/pubmed/24223944	414		5571	nanomol/g FW	Mature leaf	Whole leaf	Free	photosynthetic cells, all subcellular compartments	Arabidopsis thaliana	plants grown at 21°C (414) and 4°C (5571).	414		5571	435.789		5864.21	L-proline	photosynthetic cells, all subcellular compartments
173	L-proline	pro	115.132	http://chlorokb.fr/simpleMol/L-proline	http://www.genome.jp/dbget-bin/www_bget?C00148	http://www.ebi.ac.uk/chebi/advancedSearchFT.do?searchString=17203	https://metacyc.org/compound?orgid=META&id=PRO	147-85-3	https://pubchem.ncbi.nlm.nih.gov/summary/summary.cgi?cid=145742	InChI=1S/C5H9NO2/c7-5(8)4-2-1-3-6-4/h4,6H,1-3H2,(H,7,8)/t4-/m0/s1	[O-]C(=O)[C@@H]1CCC[NH2+]1		https://www.ncbi.nlm.nih.gov/pubmed/14617088	241		80	nanomol/g FW	Rosette	Whole leaf	Free	photosynthetic cells, all subcellular compartments	Arabidopsis thaliana	light versus dark	241		80	253.684		84.2105	L-proline	photosynthetic cells, all subcellular compartments
174	L-serine	ser	105.093	http://chlorokb.fr/simpleMol/L-serine	http://www.genome.jp/dbget-bin/www_bget?C00065	http://www.ebi.ac.uk/chebi/advancedSearchFT.do?searchString=17115	https://metacyc.org/compound?orgid=META&id=SER	56-45-1	https://pubchem.ncbi.nlm.nih.gov/summary/summary.cgi?cid=5951	InChI=1S/C3H7NO3/c4-2(1-5)3(6)7/h2,5H,1,4H2,(H,6,7)/t2-/m0/s1	[NH3+][C@@H](CO)C([O-])=O		https://www.ncbi.nlm.nih.gov/pubmed/18162591		11.5		nanomol/mg DW	Rosette	Whole leaf	Free	photosynthetic cells, all subcellular compartments	Arabidopsis thaliana	none		1543.62			1624.87		L-serine	photosynthetic cells, all subcellular compartments
175	L-serine	ser	105.093	http://chlorokb.fr/simpleMol/L-serine	http://www.genome.jp/dbget-bin/www_bget?C00065	http://www.ebi.ac.uk/chebi/advancedSearchFT.do?searchString=17115	https://metacyc.org/compound?orgid=META&id=SER	56-45-1	https://pubchem.ncbi.nlm.nih.gov/summary/summary.cgi?cid=5951	InChI=1S/C3H7NO3/c4-2(1-5)3(6)7/h2,5H,1,4H2,(H,6,7)/t2-/m0/s1	[NH3+][C@@H](CO)C([O-])=O		https://www.ncbi.nlm.nih.gov/pubmed/24223944	1290		1840	nanomol/g FW	Rosette	Whole leaf	Free	photosynthetic cells, all subcellular compartments	Arabidopsis thaliana	plants grown at 21°C (1290) and 4°C (1840).	1290		1840	1357.89		1936.84	L-serine	photosynthetic cells, all subcellular compartments
176	L-serine	ser	105.093	http://chlorokb.fr/simpleMol/L-serine	http://www.genome.jp/dbget-bin/www_bget?C00065	http://www.ebi.ac.uk/chebi/advancedSearchFT.do?searchString=17115	https://metacyc.org/compound?orgid=META&id=SER	56-45-1	https://pubchem.ncbi.nlm.nih.gov/summary/summary.cgi?cid=5951	InChI=1S/C3H7NO3/c4-2(1-5)3(6)7/h2,5H,1,4H2,(H,6,7)/t2-/m0/s1	[NH3+][C@@H](CO)C([O-])=O		https://www.ncbi.nlm.nih.gov/pubmed/14617088	1412		383	nanomol/g FW	Rosette	Whole leaf	Free	photosynthetic cells, all subcellular compartments	Arabidopsis thaliana	light versus dark	1412		383	1486.32		403.158	L-serine	photosynthetic cells, all subcellular compartments
177	L-serine	ser	105.093	http://chlorokb.fr/simpleMol/L-serine	http://www.genome.jp/dbget-bin/www_bget?C00065	http://www.ebi.ac.uk/chebi/advancedSearchFT.do?searchString=17115	https://metacyc.org/compound?orgid=META&id=SER	56-45-1	https://pubchem.ncbi.nlm.nih.gov/summary/summary.cgi?cid=5951	InChI=1S/C3H7NO3/c4-2(1-5)3(6)7/h2,5H,1,4H2,(H,6,7)/t2-/m0/s1	[NH3+][C@@H](CO)C([O-])=O		https://www.ncbi.nlm.nih.gov/pubmed/34203750		600		nanomol/g FW	Mature leaf	Whole leaf	Free	photosynthetic cells, all subcellular compartments	Arabidopsis thaliana	plants at growth stage 5.1; Plants were grown in controlled environment chambers 12/12 h day/night cycle, 22/18 degree C, 120 µmol/m2/s irradiance, 390 µL/L CO2		600			631.579		L-serine	photosynthetic cells, all subcellular compartments
178	L-threonine	thr	119.12	http://chlorokb.fr/simpleMol/L-threonine	http://www.genome.jp/dbget-bin/www_bget?C00188	http://www.ebi.ac.uk/chebi/advancedSearchFT.do?searchString=16857	https://metacyc.org/compound?orgid=META&id=THR	72-19-5	https://pubchem.ncbi.nlm.nih.gov/summary/summary.cgi?cid=6288	InChI=1S/C4H9NO3/c1-2(6)3(5)4(7)8/h2-3,6H,5H2,1H3,(H,7,8)/t2-,3+/m1/s1	C[C@@H](O)[C@H]([NH3+])C([O-])=O		https://www.ncbi.nlm.nih.gov/pubmed/11844113		434		nanomol/g FW	Mature leaf	Whole leaf	Free	photosynthetic cells, all subcellular compartments	Arabidopsis thaliana	none		434			456.842		L-threonine	photosynthetic cells, all subcellular compartments
179	L-threonine	thr	119.12	http://chlorokb.fr/simpleMol/L-threonine	http://www.genome.jp/dbget-bin/www_bget?C00188	http://www.ebi.ac.uk/chebi/advancedSearchFT.do?searchString=16857	https://metacyc.org/compound?orgid=META&id=THR	72-19-5	https://pubchem.ncbi.nlm.nih.gov/summary/summary.cgi?cid=6288	InChI=1S/C4H9NO3/c1-2(6)3(5)4(7)8/h2-3,6H,5H2,1H3,(H,7,8)/t2-,3+/m1/s1	C[C@@H](O)[C@H]([NH3+])C([O-])=O		https://www.ncbi.nlm.nih.gov/pubmed/18162591		4.8		nanomol/mg DW	Rosette	Whole leaf	Free	photosynthetic cells, all subcellular compartments	Arabidopsis thaliana	none		644.295			678.206		L-threonine	photosynthetic cells, all subcellular compartments
180	L-threonine	thr	119.12	http://chlorokb.fr/simpleMol/L-threonine	http://www.genome.jp/dbget-bin/www_bget?C00188	http://www.ebi.ac.uk/chebi/advancedSearchFT.do?searchString=16857	https://metacyc.org/compound?orgid=META&id=THR	72-19-5	https://pubchem.ncbi.nlm.nih.gov/summary/summary.cgi?cid=6288	InChI=1S/C4H9NO3/c1-2(6)3(5)4(7)8/h2-3,6H,5H2,1H3,(H,7,8)/t2-,3+/m1/s1	C[C@@H](O)[C@H]([NH3+])C([O-])=O		https://www.ncbi.nlm.nih.gov/pubmed/24223944	850		985	nanomol/g FW	Rosette	Whole leaf	Free	photosynthetic cells, all subcellular compartments	Arabidopsis thaliana	plants grown at 21°C (850) and 4°C (985).	850		985	894.737		1036.84	L-threonine	photosynthetic cells, all subcellular compartments
181	L-threonine	thr	119.12	http://chlorokb.fr/simpleMol/L-threonine	http://www.genome.jp/dbget-bin/www_bget?C00188	http://www.ebi.ac.uk/chebi/advancedSearchFT.do?searchString=16857	https://metacyc.org/compound?orgid=META&id=THR	72-19-5	https://pubchem.ncbi.nlm.nih.gov/summary/summary.cgi?cid=6288	InChI=1S/C4H9NO3/c1-2(6)3(5)4(7)8/h2-3,6H,5H2,1H3,(H,7,8)/t2-,3+/m1/s1	C[C@@H](O)[C@H]([NH3+])C([O-])=O		https://www.ncbi.nlm.nih.gov/pubmed/14617088	400		193	nanomol/g FW	Rosette	Whole leaf	Free	photosynthetic cells, all subcellular compartments	Arabidopsis thaliana	light versus dark	400		193	421.053		203.158	L-threonine	photosynthetic cells, all subcellular compartments
182	L-tryptophan	trp	204.228	http://chlorokb.fr/simpleMol/L-tryptophan	http://www.genome.jp/dbget-bin/www_bget?C00078	http://www.ebi.ac.uk/chebi/advancedSearchFT.do?searchString=16828	https://metacyc.org/compound?orgid=META&id=TRP	73-22-3	https://pubchem.ncbi.nlm.nih.gov/summary/summary.cgi?cid=6305	InChI=1S/C11H12N2O2/c12-9(11(14)15)5-7-6-13-10-4-2-1-3-8(7)10/h1-4,6,9,13H,5,12H2,(H,14,15)/t9-/m0/s1	[NH3+][C@@H](Cc1c[nH]c2ccccc12)C([O-])=O		https://www.ncbi.nlm.nih.gov/pubmed/18162591		0.02		nanomol/mg DW	Rosette	Whole leaf	Free	photosynthetic cells, all subcellular compartments	Arabidopsis thaliana	none		2.68456			2.82586		L-tryptophan	photosynthetic cells, all subcellular compartments
183	L-tryptophan	trp	204.228	http://chlorokb.fr/simpleMol/L-tryptophan	http://www.genome.jp/dbget-bin/www_bget?C00078	http://www.ebi.ac.uk/chebi/advancedSearchFT.do?searchString=16828	https://metacyc.org/compound?orgid=META&id=TRP	73-22-3	https://pubchem.ncbi.nlm.nih.gov/summary/summary.cgi?cid=6305	InChI=1S/C11H12N2O2/c12-9(11(14)15)5-7-6-13-10-4-2-1-3-8(7)10/h1-4,6,9,13H,5,12H2,(H,14,15)/t9-/m0/s1	[NH3+][C@@H](Cc1c[nH]c2ccccc12)C([O-])=O		https://www.ncbi.nlm.nih.gov/pubmed/24223944	9		27	nanomol/g FW	Rosette	Whole leaf	Free	photosynthetic cells, all subcellular compartments	Arabidopsis thaliana	plants grown at 21°C (9) and 4°C (27).	9		27	9.47368		28.4211	L-tryptophan	photosynthetic cells, all subcellular compartments
184	L-tryptophan	trp	204.228	http://chlorokb.fr/simpleMol/L-tryptophan	http://www.genome.jp/dbget-bin/www_bget?C00078	http://www.ebi.ac.uk/chebi/advancedSearchFT.do?searchString=16828	https://metacyc.org/compound?orgid=META&id=TRP	73-22-3	https://pubchem.ncbi.nlm.nih.gov/summary/summary.cgi?cid=6305	InChI=1S/C11H12N2O2/c12-9(11(14)15)5-7-6-13-10-4-2-1-3-8(7)10/h1-4,6,9,13H,5,12H2,(H,14,15)/t9-/m0/s1	[NH3+][C@@H](Cc1c[nH]c2ccccc12)C([O-])=O		https://www.ncbi.nlm.nih.gov/pubmed/14617088	11		9	nanomol/g FW	Rosette	Whole leaf	Free	photosynthetic cells, all subcellular compartments	Arabidopsis thaliana	light versus dark	11		9	11.5789		9.47368	L-tryptophan	photosynthetic cells, all subcellular compartments
185	L-valine	val	117.147	http://chlorokb.fr/simpleMol/L-valine	http://www.genome.jp/dbget-bin/www_bget?C00183	http://www.ebi.ac.uk/chebi/advancedSearchFT.do?searchString=16414	https://metacyc.org/compound?orgid=META&id=VAL	72-18-4	https://pubchem.ncbi.nlm.nih.gov/summary/summary.cgi?cid=6287	InChI=1S/C5H11NO2/c1-3(2)4(6)5(7)8/h3-4H,6H2,1-2H3,(H,7,8)/t4-/m0/s1	CC(C)[C@H]([NH3+])C([O-])=O	https://lipidmaps.org/databases/lmsd/LMFA01100046?LMID=LMFA01100046	https://www.ncbi.nlm.nih.gov/pubmed/18162591		1.04		nanomol/mg DW	Rosette	Whole leaf	Free	photosynthetic cells, all subcellular compartments	Arabidopsis thaliana	none		139.597			146.945		L-valine	photosynthetic cells, all subcellular compartments
186	L-valine	val	117.147	http://chlorokb.fr/simpleMol/L-valine	http://www.genome.jp/dbget-bin/www_bget?C00183	http://www.ebi.ac.uk/chebi/advancedSearchFT.do?searchString=16414	https://metacyc.org/compound?orgid=META&id=VAL	72-18-4	https://pubchem.ncbi.nlm.nih.gov/summary/summary.cgi?cid=6287	InChI=1S/C5H11NO2/c1-3(2)4(6)5(7)8/h3-4H,6H2,1-2H3,(H,7,8)/t4-/m0/s1	CC(C)[C@H]([NH3+])C([O-])=O	https://lipidmaps.org/databases/lmsd/LMFA01100046?LMID=LMFA01100046	https://www.ncbi.nlm.nih.gov/pubmed/24223944	73		213	nanomol/g FW	Rosette	Whole leaf	Free	photosynthetic cells, all subcellular compartments	Arabidopsis thaliana	plants grown at 21°C (73) and 4°C (213).	73		213	76.8421		224.211	L-valine	photosynthetic cells, all subcellular compartments
187	L-valine	val	117.147	http://chlorokb.fr/simpleMol/L-valine	http://www.genome.jp/dbget-bin/www_bget?C00183	http://www.ebi.ac.uk/chebi/advancedSearchFT.do?searchString=16414	https://metacyc.org/compound?orgid=META&id=VAL	72-18-4	https://pubchem.ncbi.nlm.nih.gov/summary/summary.cgi?cid=6287	InChI=1S/C5H11NO2/c1-3(2)4(6)5(7)8/h3-4H,6H2,1-2H3,(H,7,8)/t4-/m0/s1	CC(C)[C@H]([NH3+])C([O-])=O	https://lipidmaps.org/databases/lmsd/LMFA01100046?LMID=LMFA01100046	https://www.ncbi.nlm.nih.gov/pubmed/14617088	57		73	nanomol/g FW	Rosette	Whole leaf	Free	photosynthetic cells, all subcellular compartments	Arabidopsis thaliana	light versus dark	57		73	60		76.8421	L-valine	photosynthetic cells, all subcellular compartments
188	lutein	none	568.881	http://chlorokb.fr/simpleMol/lutein	http://www.genome.jp/dbget-bin/www_bget?C08601	http://www.ebi.ac.uk/chebi/advancedSearchFT.do?searchString=28838	https://metacyc.org/compound?orgid=META&id=CPD1F-119	127-40-2	https://pubchem.ncbi.nlm.nih.gov/summary/summary.cgi?cid=5281243	InChI=1S/C40H56O2/c1-29(17-13-19-31(3)21-23-37-33(5)25-35(41)27-39(37,7)8)15-11-12-16-30(2)18-14-20-32(4)22-24-38-34(6)26-36(42)28-40(38,9)10/h11-25,35-37,41-42H,26-28H2,1-10H3/b12-11+,17-13+,18-14+,23-21+,24-22+,29-15+,30-16+,31-19+,32-20+/t35-,36+,37-/m0/s1	C\C(\C=C\C=C(/C)\C=C\[C@H]1C(C)=C[C@H](O)CC1(C)C)=C/C=C/C=C(\C)/C=C/C=C(\C)/C=C/C1=C(C)C[C@@H](O)CC1(C)C	https://lipidmaps.org/databases/lmsd/LMPR01070274?LMID=LMPR01070274	https://www.ncbi.nlm.nih.gov/pubmed/9668132	246.3		266	millimol/mol chlorophyll a	Mature leaf	Whole leaf	Total	thylakoid membranes	Arabidopsis thaliana	before or after exposure to high light (HL, 2000 micromol photons/m2/sec) for 30 min.	229.059		247.38	15635.5		16886	lutein	thylakoid membranes
189	lutein	none	568.881	http://chlorokb.fr/simpleMol/lutein	http://www.genome.jp/dbget-bin/www_bget?C08601	http://www.ebi.ac.uk/chebi/advancedSearchFT.do?searchString=28838	https://metacyc.org/compound?orgid=META&id=CPD1F-119	127-40-2	https://pubchem.ncbi.nlm.nih.gov/summary/summary.cgi?cid=5281243	InChI=1S/C40H56O2/c1-29(17-13-19-31(3)21-23-37-33(5)25-35(41)27-39(37,7)8)15-11-12-16-30(2)18-14-20-32(4)22-24-38-34(6)26-36(42)28-40(38,9)10/h11-25,35-37,41-42H,26-28H2,1-10H3/b12-11+,17-13+,18-14+,23-21+,24-22+,29-15+,30-16+,31-19+,32-20+/t35-,36+,37-/m0/s1	C\C(\C=C\C=C(/C)\C=C\[C@H]1C(C)=C[C@H](O)CC1(C)C)=C/C=C/C=C(\C)/C=C/C=C(\C)/C=C/C1=C(C)C[C@@H](O)CC1(C)C	https://lipidmaps.org/databases/lmsd/LMPR01070274?LMID=LMPR01070274	https://www.ncbi.nlm.nih.gov/pubmed/16492736		127		millimol/mol chlorophyll (a+b)	Mature leaf	Whole leaf	Total	thylakoid membranes	Arabidopsis thaliana	Plants were grown under a 12-h photoperiod (100–120 micromol/m2/s; 22°C) and 18°C at night.		165.1			11269.7		lutein	thylakoid membranes
190	lutein	none	568.881	http://chlorokb.fr/simpleMol/lutein	http://www.genome.jp/dbget-bin/www_bget?C08601	http://www.ebi.ac.uk/chebi/advancedSearchFT.do?searchString=28838	https://metacyc.org/compound?orgid=META&id=CPD1F-119	127-40-2	https://pubchem.ncbi.nlm.nih.gov/summary/summary.cgi?cid=5281243	InChI=1S/C40H56O2/c1-29(17-13-19-31(3)21-23-37-33(5)25-35(41)27-39(37,7)8)15-11-12-16-30(2)18-14-20-32(4)22-24-38-34(6)26-36(42)28-40(38,9)10/h11-25,35-37,41-42H,26-28H2,1-10H3/b12-11+,17-13+,18-14+,23-21+,24-22+,29-15+,30-16+,31-19+,32-20+/t35-,36+,37-/m0/s1	C\C(\C=C\C=C(/C)\C=C\[C@H]1C(C)=C[C@H](O)CC1(C)C)=C/C=C/C=C(\C)/C=C/C=C(\C)/C=C/C1=C(C)C[C@@H](O)CC1(C)C	https://lipidmaps.org/databases/lmsd/LMPR01070274?LMID=LMPR01070274	https://www.ncbi.nlm.nih.gov/pubmed/16890225	107		109	millimol/mol chlorophyll (a+b)	Mature leaf	Whole leaf	Total	thylakoid membranes	Arabidopsis thaliana	Plants grown at 30 microE/m2/s for 35 days were dark-adapted for 2 h or treated for 450 with high intensity light.	139.1		141.7	9494.9		9672.38	lutein	thylakoid membranes
191	(S)-malate	none	132.073	http://chlorokb.fr/simpleMol/(S)-malate	http://www.genome.jp/dbget-bin/www_bget?C00149	http://www.ebi.ac.uk/chebi/advancedSearchFT.do?searchString=30797	https://metacyc.org/compound?orgid=META&id=MAL	97-67-6	https://pubchem.ncbi.nlm.nih.gov/summary/summary.cgi?cid=222656	InChI=1S/C4H6O5/c5-2(4(8)9)1-3(6)7/h2,5H,1H2,(H,6,7)(H,8,9)/p-2/t2-/m0/s1	O[C@@H](CC([O-])=O)C([O-])=O		https://www.ncbi.nlm.nih.gov/pubmed/14617088	4687		9125	nanomol/g FW	Rosette	Whole leaf	Total	cytosol, mitochondrion matrix, peroxisome, stroma, vacuole (photosynthetic cells)	Arabidopsis thaliana	Light versus dark.	4687		9125	5422.5		10556.9	(S)-malate	cytosol, mitochondrion matrix, peroxisome, stroma, vacuole (photosynthetic cells)
192	(S)-malate	none	132.073	http://chlorokb.fr/simpleMol/(S)-malate	http://www.genome.jp/dbget-bin/www_bget?C00149	http://www.ebi.ac.uk/chebi/advancedSearchFT.do?searchString=30797	https://metacyc.org/compound?orgid=META&id=MAL	97-67-6	https://pubchem.ncbi.nlm.nih.gov/summary/summary.cgi?cid=222656	InChI=1S/C4H6O5/c5-2(4(8)9)1-3(6)7/h2,5H,1H2,(H,6,7)(H,8,9)/p-2/t2-/m0/s1	O[C@@H](CC([O-])=O)C([O-])=O		https://www.ncbi.nlm.nih.gov/pubmed/22140244		18000		nanomol/g FW	Mature leaf	Whole leaf	Total	cytosol, mitochondrion matrix, peroxisome, stroma, vacuole (photosynthetic cells)	Arabidopsis thaliana	7 hours of high light.		18000			20824.6		(S)-malate	cytosol, mitochondrion matrix, peroxisome, stroma, vacuole (photosynthetic cells)
193	(S)-malate	none	132.073	http://chlorokb.fr/simpleMol/(S)-malate	http://www.genome.jp/dbget-bin/www_bget?C00149	http://www.ebi.ac.uk/chebi/advancedSearchFT.do?searchString=30797	https://metacyc.org/compound?orgid=META&id=MAL	97-67-6	https://pubchem.ncbi.nlm.nih.gov/summary/summary.cgi?cid=222656	InChI=1S/C4H6O5/c5-2(4(8)9)1-3(6)7/h2,5H,1H2,(H,6,7)(H,8,9)/p-2/t2-/m0/s1	O[C@@H](CC([O-])=O)C([O-])=O		https://www.ncbi.nlm.nih.gov/pubmed/12947042	3700		4200	nanomol/g FW	Mature leaf	Whole leaf	Total	cytosol, mitochondrion matrix, peroxisome, stroma, vacuole (photosynthetic cells)	Arabidopsis thaliana	middle of the day - end of the light period	3700		4200	4280.62		4859.08	(S)-malate	cytosol, mitochondrion matrix, peroxisome, stroma, vacuole (photosynthetic cells)
194	(S)-malate	none	132.073	http://chlorokb.fr/simpleMol/(S)-malate	http://www.genome.jp/dbget-bin/www_bget?C00149	http://www.ebi.ac.uk/chebi/advancedSearchFT.do?searchString=30797	https://metacyc.org/compound?orgid=META&id=MAL	97-67-6	https://pubchem.ncbi.nlm.nih.gov/summary/summary.cgi?cid=222656	InChI=1S/C4H6O5/c5-2(4(8)9)1-3(6)7/h2,5H,1H2,(H,6,7)(H,8,9)/p-2/t2-/m0/s1	O[C@@H](CC([O-])=O)C([O-])=O		https://www.ncbi.nlm.nih.gov/pubmed/16665257	1124		6740	nanomol/g FW	Mature leaf	Vacuole non aqueous fraction	Total	vacuole (photosynthetic cells)	Spinacia oleracea	(S)-malate can accumulate to 300 mM in the vacuole but remains constant during the day in the cytosol (2 mM) and in the stroma. Original values in PMID:16665257 were per mg chlorophyll we used a conversion factor of 890 mg FW /mg chlorophyll (Winter, 1994_Planta, vol.193, pp530-535).	1124		6740	1478.95		8868.42	(S)-malate	vacuole (photosynthetic cells)
195	(S)-malate	none	132.073	http://chlorokb.fr/simpleMol/(S)-malate	http://www.genome.jp/dbget-bin/www_bget?C00149	http://www.ebi.ac.uk/chebi/advancedSearchFT.do?searchString=30797	https://metacyc.org/compound?orgid=META&id=MAL	97-67-6	https://pubchem.ncbi.nlm.nih.gov/summary/summary.cgi?cid=222656	InChI=1S/C4H6O5/c5-2(4(8)9)1-3(6)7/h2,5H,1H2,(H,6,7)(H,8,9)/p-2/t2-/m0/s1	O[C@@H](CC([O-])=O)C([O-])=O		https://www.ncbi.nlm.nih.gov/pubmed/29660082		120		femtomol/vacuole	Isolated vacuoles	Vacuole	Total	isolated vacuole (femtomol/vacuole unit)	Arabidopsis thaliana	Isolated vacuoles (vacuole volume is assumed to be 66,5 pL-i.e the average of spongy and palisade vacuole volume); vacuoles were isolated from Arabidopsis thaliana suspension-cultured cells cultured in modified Murashige and Skoog medium supplemented with 4.5 mM 2,4-D and 3% sucrose.					1820.83		(S)-malate	isolated vacuole (femtomol/vacuole unit)
196	(S)-malate	none	132.073	http://chlorokb.fr/simpleMol/(S)-malate	http://www.genome.jp/dbget-bin/www_bget?C00149	http://www.ebi.ac.uk/chebi/advancedSearchFT.do?searchString=30797	https://metacyc.org/compound?orgid=META&id=MAL	97-67-6	https://pubchem.ncbi.nlm.nih.gov/summary/summary.cgi?cid=222656	InChI=1S/C4H6O5/c5-2(4(8)9)1-3(6)7/h2,5H,1H2,(H,6,7)(H,8,9)/p-2/t2-/m0/s1	O[C@@H](CC([O-])=O)C([O-])=O		https://www.ncbi.nlm.nih.gov/pubmed/24307470		21		nanomol/mg chlorophyll	Isolated chloroplasts	Stroma	Total	stroma of isolated chloroplasts (per mg chl unit)	Spinacia oleracea	Isolated chloroplasts					361.14		(S)-malate	stroma of isolated chloroplasts (per mg chl unit)
197	(S)-malate	none	132.073	http://chlorokb.fr/simpleMol/(S)-malate	http://www.genome.jp/dbget-bin/www_bget?C00149	http://www.ebi.ac.uk/chebi/advancedSearchFT.do?searchString=30797	https://metacyc.org/compound?orgid=META&id=MAL	97-67-6	https://pubchem.ncbi.nlm.nih.gov/summary/summary.cgi?cid=222656	InChI=1S/C4H6O5/c5-2(4(8)9)1-3(6)7/h2,5H,1H2,(H,6,7)(H,8,9)/p-2/t2-/m0/s1	O[C@@H](CC([O-])=O)C([O-])=O		https://www.ncbi.nlm.nih.gov/pubmed/31361942	24.6		42	nanomol/mg DW	Mature leaf	Whole leaf	Total	cytosol, mitochondrion matrix, peroxisome, stroma, vacuole (photosynthetic cells)	Arabidopsis thaliana	6 week old-plants; Light intensity was set to 120 µmol/m2/s in an 8 h/16 h day/night 22°C/16°C cycle with 70% relative air humidity.	3302.01		5637.58	3820.18		6522.25	(S)-malate	cytosol, mitochondrion matrix, peroxisome, stroma, vacuole (photosynthetic cells)
198	Mg-protoporphyrin	none	582.94	http://chlorokb.fr/simpleMol/Mg-protoporphyrin	http://www.genome.jp/dbget-bin/www_bget?C03516	http://www.ebi.ac.uk/chebi/advancedSearchFT.do?searchString=15431	https://metacyc.org/compound?orgid=META&id=MG-PROTOPORPHYRIN		https://pubchem.ncbi.nlm.nih.gov/summary/summary.cgi?cid=440035	InChI=1S/C34H34N4O4.Mg/c1-7-21-17(3)25-13-26-19(5)23(9-11-33(39)40)31(37-26)16-32-24(10-12-34(41)42)20(6)28(38-32)15-30-22(8-2)18(4)27(36-30)14-29(21)35-25;/h7-8,13-16H,1-2,9-12H2,3-6H3,(H4,35,36,37,38,39,40,41,42);/q;+2/p-4/b25-13-,26-13-,27-14-,28-15-,29-14-,30-15-,31-16-,32-16-	CC1=C(CCC([O-])=O)C2=[N+]3C1=Cc1c(C)c(C=C)c4C=C5C(C)=C(C=C)C6=[N+]5[Mg--]3(n14)n1c(=C6)c(C)c(CCC([O-])=O)c1=C2		https://www.ncbi.nlm.nih.gov/pubmed/12511958		414		picomol/g FW	Young leaf	Whole leaf	Total	stroma (photosynthetic cells)	Arabidopsis thaliana	none		0.414			6.87631		Mg-protoporphyrin	stroma (photosynthetic cells)
199	Mg-protoporphyrin	none	582.94	http://chlorokb.fr/simpleMol/Mg-protoporphyrin	http://www.genome.jp/dbget-bin/www_bget?C03516	http://www.ebi.ac.uk/chebi/advancedSearchFT.do?searchString=15431	https://metacyc.org/compound?orgid=META&id=MG-PROTOPORPHYRIN		https://pubchem.ncbi.nlm.nih.gov/summary/summary.cgi?cid=440035	InChI=1S/C34H34N4O4.Mg/c1-7-21-17(3)25-13-26-19(5)23(9-11-33(39)40)31(37-26)16-32-24(10-12-34(41)42)20(6)28(38-32)15-30-22(8-2)18(4)27(36-30)14-29(21)35-25;/h7-8,13-16H,1-2,9-12H2,3-6H3,(H4,35,36,37,38,39,40,41,42);/q;+2/p-4/b25-13-,26-13-,27-14-,28-15-,29-14-,30-15-,31-16-,32-16-	CC1=C(CCC([O-])=O)C2=[N+]3C1=Cc1c(C)c(C=C)c4C=C5C(C)=C(C=C)C6=[N+]5[Mg--]3(n14)n1c(=C6)c(C)c(CCC([O-])=O)c1=C2		https://www.ncbi.nlm.nih.gov/pubmed/18818313		39		picomol/g FW	Young leaf	Whole leaf	Total	stroma (photosynthetic cells)	Arabidopsis thaliana	Plants grown on Murashige and Skoog agar medium; 23 °C; continuous light conditions.		0.039			0.647769		Mg-protoporphyrin	stroma (photosynthetic cells)
200	Mg-protoporphyrin	none	582.94	http://chlorokb.fr/simpleMol/Mg-protoporphyrin	http://www.genome.jp/dbget-bin/www_bget?C03516	http://www.ebi.ac.uk/chebi/advancedSearchFT.do?searchString=15431	https://metacyc.org/compound?orgid=META&id=MG-PROTOPORPHYRIN		https://pubchem.ncbi.nlm.nih.gov/summary/summary.cgi?cid=440035	InChI=1S/C34H34N4O4.Mg/c1-7-21-17(3)25-13-26-19(5)23(9-11-33(39)40)31(37-26)16-32-24(10-12-34(41)42)20(6)28(38-32)15-30-22(8-2)18(4)27(36-30)14-29(21)35-25;/h7-8,13-16H,1-2,9-12H2,3-6H3,(H4,35,36,37,38,39,40,41,42);/q;+2/p-4/b25-13-,26-13-,27-14-,28-15-,29-14-,30-15-,31-16-,32-16-	CC1=C(CCC([O-])=O)C2=[N+]3C1=Cc1c(C)c(C=C)c4C=C5C(C)=C(C=C)C6=[N+]5[Mg--]3(n14)n1c(=C6)c(C)c(CCC([O-])=O)c1=C2		https://www.ncbi.nlm.nih.gov/pubmed/18818314	0		47	picomol/g FW	Young leaf	Whole leaf	Total	stroma (photosynthetic cells)	Arabidopsis thaliana	dark versu light; Plants grown on 0.5 x Murashige and Skoog 0.8 % agar medium; dark conditions or 24 h white light.			0.047			0.780644	Mg-protoporphyrin	stroma (photosynthetic cells)
201	131-oxo-magnesium-protoporphyrin IX 13-monomethyl ester	none	611.959	http://chlorokb.fr/simpleMol/131-oxo-magnesium-protoporphyrin IX 13-monomethyl ester	http://www.genome.jp/dbget-bin/www_bget?C11830	http://www.ebi.ac.uk/chebi/advancedSearchFT.do?searchString=15433	https://metacyc.org/compound?orgid=META&id=131-OXO-MAGNESIUM-PROTOPORPHYRIN-IX-13-M		https://pubchem.ncbi.nlm.nih.gov/summary/summary.cgi?cid=443427	InChI=1S/C35H34N4O5.Mg/c1-8-21-17(3)24-12-25-19(5)23(10-11-33(41)42)30(38-25)15-31-35(32(40)16-34(43)44-7)20(6)27(39-31)14-29-22(9-2)18(4)26(37-29)13-28(21)36-24;/h8-9,12-15H,1-2,10-11,16H2,3-7H3,(H3,36,37,38,39,40,41,42);/q;+2/p-3/b24-12-,25-12-,26-13-,27-14-,28-13-,29-14-,30-15-,31-15-	COC(=O)CC(=O)c1c(C)c2=CC3=[N+]4C(=Cc5c(C=C)c(C)c6C=C7C(C)=C(CCC([O-])=O)C8=[N+]7[Mg--]4(n56)n2c1=C8)C(C)=C3C=C		https://www.ncbi.nlm.nih.gov/pubmed/18818313	35		87	picomol/g FW	Young leaf	Whole leaf	Total	stroma (photosynthetic cells)	Arabidopsis thaliana	Plants grown on Murashige and Skoog agar medium; 23 °C; continuous light conditions.	0.035		0.087	0.581331		1.44502	131-oxo-magnesium-protoporphyrin IX 13-monomethyl ester	stroma (photosynthetic cells)
202	131-oxo-magnesium-protoporphyrin IX 13-monomethyl ester	none	611.959	http://chlorokb.fr/simpleMol/131-oxo-magnesium-protoporphyrin IX 13-monomethyl ester	http://www.genome.jp/dbget-bin/www_bget?C11830	http://www.ebi.ac.uk/chebi/advancedSearchFT.do?searchString=15433	https://metacyc.org/compound?orgid=META&id=131-OXO-MAGNESIUM-PROTOPORPHYRIN-IX-13-M		https://pubchem.ncbi.nlm.nih.gov/summary/summary.cgi?cid=443427	InChI=1S/C35H34N4O5.Mg/c1-8-21-17(3)24-12-25-19(5)23(10-11-33(41)42)30(38-25)15-31-35(32(40)16-34(43)44-7)20(6)27(39-31)14-29-22(9-2)18(4)26(37-29)13-28(21)36-24;/h8-9,12-15H,1-2,10-11,16H2,3-7H3,(H3,36,37,38,39,40,41,42);/q;+2/p-3/b24-12-,25-12-,26-13-,27-14-,28-13-,29-14-,30-15-,31-15-	COC(=O)CC(=O)c1c(C)c2=CC3=[N+]4C(=Cc5c(C=C)c(C)c6C=C7C(C)=C(CCC([O-])=O)C8=[N+]7[Mg--]4(n56)n2c1=C8)C(C)=C3C=C		https://www.ncbi.nlm.nih.gov/pubmed/12511958		67		picomol/g FW	Young leaf	Whole leaf	Total	stroma (photosynthetic cells)	Arabidopsis thaliana	none		0.067			1.11283		131-oxo-magnesium-protoporphyrin IX 13-monomethyl ester	stroma (photosynthetic cells)
203	131-oxo-magnesium-protoporphyrin IX 13-monomethyl ester	none	611.959	http://chlorokb.fr/simpleMol/131-oxo-magnesium-protoporphyrin IX 13-monomethyl ester	http://www.genome.jp/dbget-bin/www_bget?C11830	http://www.ebi.ac.uk/chebi/advancedSearchFT.do?searchString=15433	https://metacyc.org/compound?orgid=META&id=131-OXO-MAGNESIUM-PROTOPORPHYRIN-IX-13-M		https://pubchem.ncbi.nlm.nih.gov/summary/summary.cgi?cid=443427	InChI=1S/C35H34N4O5.Mg/c1-8-21-17(3)24-12-25-19(5)23(10-11-33(41)42)30(38-25)15-31-35(32(40)16-34(43)44-7)20(6)27(39-31)14-29-22(9-2)18(4)26(37-29)13-28(21)36-24;/h8-9,12-15H,1-2,10-11,16H2,3-7H3,(H3,36,37,38,39,40,41,42);/q;+2/p-3/b24-12-,25-12-,26-13-,27-14-,28-13-,29-14-,30-15-,31-15-	COC(=O)CC(=O)c1c(C)c2=CC3=[N+]4C(=Cc5c(C=C)c(C)c6C=C7C(C)=C(CCC([O-])=O)C8=[N+]7[Mg--]4(n56)n2c1=C8)C(C)=C3C=C		https://www.ncbi.nlm.nih.gov/pubmed/18818314		0		picomol/g FW	Young leaf	Whole leaf	Total	stroma (photosynthetic cells)	Arabidopsis thaliana	Not detected; Plants grown on 0.5 x Murashige and Skoog 0.8 % agar medium; dark conditions or 24 h white light.							131-oxo-magnesium-protoporphyrin IX 13-monomethyl ester	stroma (photosynthetic cells)
204	Mg2+	none	24.305	http://chlorokb.fr/simpleMol/Mg2+	http://www.genome.jp/dbget-bin/www_bget?C00305	http://www.ebi.ac.uk/chebi/advancedSearchFT.do?searchString=18420	https://metacyc.org/compound?orgid=META&id=MG%2b2	22537-22-0	https://pubchem.ncbi.nlm.nih.gov/summary/summary.cgi?cid=888	InChI=1S/Mg/q+2	[Mg++]		https://www.ncbi.nlm.nih.gov/pubmed/11816	400		500	nanomol/mg chlorophyll	Mature leaf	Chloroplast	Total	isolated chloroplasts (per mg chl unit)	Spinacia oleracea	none	480		600	4216.74		5270.93	Mg2+	isolated chloroplasts (per mg chl unit)
205	Mg2+	none	24.305	http://chlorokb.fr/simpleMol/Mg2+	http://www.genome.jp/dbget-bin/www_bget?C00305	http://www.ebi.ac.uk/chebi/advancedSearchFT.do?searchString=18420	https://metacyc.org/compound?orgid=META&id=MG%2b2	22537-22-0	https://pubchem.ncbi.nlm.nih.gov/summary/summary.cgi?cid=888	InChI=1S/Mg/q+2	[Mg++]		https://www.ncbi.nlm.nih.gov/pubmed/11816		1000		microMolar	Mature leaf	Stroma	Free	stroma (photosynthetic cells)	Spinacia oleracea	none					1000		Mg2+	stroma (photosynthetic cells)
206	Mg2+	none	24.305	http://chlorokb.fr/simpleMol/Mg2+	http://www.genome.jp/dbget-bin/www_bget?C00305	http://www.ebi.ac.uk/chebi/advancedSearchFT.do?searchString=18420	https://metacyc.org/compound?orgid=META&id=MG%2b2	22537-22-0	https://pubchem.ncbi.nlm.nih.gov/summary/summary.cgi?cid=888	InChI=1S/Mg/q+2	[Mg++]		https://www.ncbi.nlm.nih.gov/pubmed/16661806	400		1000	nanomol/mg chlorophyll	Isolated chloroplasts	Chloroplast	Total	isolated chloroplasts (per mg chl unit)	Spinacia oleracea	none				4216.74		10541.9	Mg2+	isolated chloroplasts (per mg chl unit)
207	Mg2+	none	24.305	http://chlorokb.fr/simpleMol/Mg2+	http://www.genome.jp/dbget-bin/www_bget?C00305	http://www.ebi.ac.uk/chebi/advancedSearchFT.do?searchString=18420	https://metacyc.org/compound?orgid=META&id=MG%2b2	22537-22-0	https://pubchem.ncbi.nlm.nih.gov/summary/summary.cgi?cid=888	InChI=1S/Mg/q+2	[Mg++]		https://www.ncbi.nlm.nih.gov/pubmed/16661806	1000		3000	microMolar	Isolated chloroplasts	Stroma	Free	stroma (photosynthetic cells)	Spinacia oleracea	dark				1000		3000	Mg2+	stroma (photosynthetic cells)
208	Mg2+	none	24.305	http://chlorokb.fr/simpleMol/Mg2+	http://www.genome.jp/dbget-bin/www_bget?C00305	http://www.ebi.ac.uk/chebi/advancedSearchFT.do?searchString=18420	https://metacyc.org/compound?orgid=META&id=MG%2b2	22537-22-0	https://pubchem.ncbi.nlm.nih.gov/summary/summary.cgi?cid=888	InChI=1S/Mg/q+2	[Mg++]		https://www.ncbi.nlm.nih.gov/pubmed/25313036		250		microMolar	Cell culture	Cytosol	Total	cytosol (heterotrophic cells)	Acer platanus	Cell of cambial origin					250		Mg2+	cytosol (heterotrophic cells)
209	Mg2+	none	24.305	http://chlorokb.fr/simpleMol/Mg2+	http://www.genome.jp/dbget-bin/www_bget?C00305	http://www.ebi.ac.uk/chebi/advancedSearchFT.do?searchString=18420	https://metacyc.org/compound?orgid=META&id=MG%2b2	22537-22-0	https://pubchem.ncbi.nlm.nih.gov/summary/summary.cgi?cid=888	InChI=1S/Mg/q+2	[Mg++]		https://www.ncbi.nlm.nih.gov/pubmed/25313036		2400		microMolar	Cell culture	Mitochondrion	Total	mitochondrion matrix (heterotrophic cells)	Acer platanus	Cell of cambial origin					2400		Mg2+	mitochondrion matrix (heterotrophic cells)
210	Mg2+	none	24.305	http://chlorokb.fr/simpleMol/Mg2+	http://www.genome.jp/dbget-bin/www_bget?C00305	http://www.ebi.ac.uk/chebi/advancedSearchFT.do?searchString=18420	https://metacyc.org/compound?orgid=META&id=MG%2b2	22537-22-0	https://pubchem.ncbi.nlm.nih.gov/summary/summary.cgi?cid=888	InChI=1S/Mg/q+2	[Mg++]		https://www.ncbi.nlm.nih.gov/pubmed/11816	182		265	nanomol/mg chlorophyll	Isolated chloroplasts	Thylakoid	Total	thylakoid membranes plus lumen of isolated chloroplasts (per mg chl unit)	Spinacia oleracea	light (182), dark (265)				8489.46		12361	Mg2+	thylakoid membranes plus lumen of isolated chloroplasts (per mg chl unit)
211	Mg2+	none	24.305	http://chlorokb.fr/simpleMol/Mg2+	http://www.genome.jp/dbget-bin/www_bget?C00305	http://www.ebi.ac.uk/chebi/advancedSearchFT.do?searchString=18420	https://metacyc.org/compound?orgid=META&id=MG%2b2	22537-22-0	https://pubchem.ncbi.nlm.nih.gov/summary/summary.cgi?cid=888	InChI=1S/Mg/q+2	[Mg++]		https://www.ncbi.nlm.nih.gov/pubmed/16945092		2700		microgram/g DW	Rosette	Whole leaf	Total	all leaf cells, all subcellular compartments	Arabidopsis thaliana	Stage 5.0		14911.2			13555.6		Mg2+	all leaf cells, all subcellular compartments
212	N-acetyl-L-ornithine	none	174.199	http://chlorokb.fr/simpleMol/N-acetyl-L-ornithine	http://www.genome.jp/dbget-bin/www_bget?C00437	http://www.ebi.ac.uk/chebi/advancedSearchFT.do?searchString=16543	https://metacyc.org/compound?orgid=META&id=N-ALPHA-ACETYLORNITHINE	6205-08-9	https://pubchem.ncbi.nlm.nih.gov/summary/summary.cgi?cid=439232	InChI=1S/C7H14N2O3/c1-5(10)9-6(7(11)12)3-2-4-8/h6H,2-4,8H2,1H3,(H,9,10)(H,11,12)/t6-/m0/s1	CC(=O)N[C@@H](CCC[NH3+])C([O-])=O		https://www.ncbi.nlm.nih.gov/pubmed/25713174		3		microgram/g FW	Mature leaf	Whole leaf	Total	cytosol, stroma (photosynthetic cells)	Arabidopsis thaliana	none		17.2217			183.876		N-acetyl-L-ornithine	cytosol, stroma (photosynthetic cells)
213	N-acetyl-L-ornithine	none	174.199	http://chlorokb.fr/simpleMol/N-acetyl-L-ornithine	http://www.genome.jp/dbget-bin/www_bget?C00437	http://www.ebi.ac.uk/chebi/advancedSearchFT.do?searchString=16543	https://metacyc.org/compound?orgid=META&id=N-ALPHA-ACETYLORNITHINE	6205-08-9	https://pubchem.ncbi.nlm.nih.gov/summary/summary.cgi?cid=439232	InChI=1S/C7H14N2O3/c1-5(10)9-6(7(11)12)3-2-4-8/h6H,2-4,8H2,1H3,(H,9,10)(H,11,12)/t6-/m0/s1	CC(=O)N[C@@H](CCC[NH3+])C([O-])=O		https://www.ncbi.nlm.nih.gov/pubmed/21917546		1500		nanomol/g FW	Rosette	Whole leaf	Total	cytosol, stroma (photosynthetic cells)	Arabidopsis thaliana	Maximal value measured 3 days after methyl-jasmonate treatment.		1500			16015.5		N-acetyl-L-ornithine	cytosol, stroma (photosynthetic cells)
214	Na+	none	22.99	http://chlorokb.fr/simpleMol/Na+	http://www.genome.jp/dbget-bin/www_bget?C01330	http://www.ebi.ac.uk/chebi/advancedSearchFT.do?searchString=29101	https://metacyc.org/compound?orgid=META&id=NA%2b	17341-25-2	https://pubchem.ncbi.nlm.nih.gov/summary/summary.cgi?cid=923	InChI=1S/Na/q+1	[Na+]		https://www.ncbi.nlm.nih.gov/pubmed/6696431		72000		microMolar	Isolated chloroplasts	Chloroplast	Total	chloroplast	Spinacia oleracea	7 mM in spinach leaf; 27.5 mM in sugar beet leaf; 16.1 mM pea leaf.					72000		Na+	chloroplast
215	NAD+	none	662.422	http://chlorokb.fr/simpleMol/NAD+	http://www.genome.jp/dbget-bin/www_bget?C00003	http://www.ebi.ac.uk/chebi/advancedSearchFT.do?searchString=15846	https://metacyc.org/compound?orgid=META&id=NAD	53-84-9	https://pubchem.ncbi.nlm.nih.gov/summary/summary.cgi?cid=5893	InChI=1S/C21H27N7O14P2/c22-17-12-19(25-7-24-17)28(8-26-12)21-16(32)14(30)11(41-21)6-39-44(36,37)42-43(34,35)38-5-10-13(29)15(31)20(40-10)27-3-1-2-9(4-27)18(23)33/h1-4,7-8,10-11,13-16,20-21,29-32H,5-6H2,(H5-,22,23,24,25,33,34,35,36,37)/p-1/t10-,11-,13-,14-,15-,16-,20-,21-/m1/s1	NC(=O)c1ccc[n+](c1)[C@@H]1O[C@H](COP([O-])(=O)OP([O-])(=O)OC[C@H]2O[C@H]([C@H](O)[C@@H]2O)n2cnc3c(N)ncnc23)[C@@H](O)[C@H]1O		https://www.ncbi.nlm.nih.gov/pubmed/14507432		520		microMolar	Young leaf	Cytosol	Total	cytosol (photosynthetic cells)	Pisum sativum	Light; leaf protoplasts					520		NAD+	cytosol (photosynthetic cells)
216	NAD+	none	662.422	http://chlorokb.fr/simpleMol/NAD+	http://www.genome.jp/dbget-bin/www_bget?C00003	http://www.ebi.ac.uk/chebi/advancedSearchFT.do?searchString=15846	https://metacyc.org/compound?orgid=META&id=NAD	53-84-9	https://pubchem.ncbi.nlm.nih.gov/summary/summary.cgi?cid=5893	InChI=1S/C21H27N7O14P2/c22-17-12-19(25-7-24-17)28(8-26-12)21-16(32)14(30)11(41-21)6-39-44(36,37)42-43(34,35)38-5-10-13(29)15(31)20(40-10)27-3-1-2-9(4-27)18(23)33/h1-4,7-8,10-11,13-16,20-21,29-32H,5-6H2,(H5-,22,23,24,25,33,34,35,36,37)/p-1/t10-,11-,13-,14-,15-,16-,20-,21-/m1/s1	NC(=O)c1ccc[n+](c1)[C@@H]1O[C@H](COP([O-])(=O)OP([O-])(=O)OC[C@H]2O[C@H]([C@H](O)[C@@H]2O)n2cnc3c(N)ncnc23)[C@@H](O)[C@H]1O		https://www.ncbi.nlm.nih.gov/pubmed/17288982		13.1		nanomol/g FW	Rosette	Whole leaf	Total	cytoplasm excluding vacuole (photosynthetic cells)	Arabidopsis thaliana	15 to 31 days after sowing.		13.1			68.9474		NAD+	cytoplasm excluding vacuole (photosynthetic cells)
217	NAD+	none	662.422	http://chlorokb.fr/simpleMol/NAD+	http://www.genome.jp/dbget-bin/www_bget?C00003	http://www.ebi.ac.uk/chebi/advancedSearchFT.do?searchString=15846	https://metacyc.org/compound?orgid=META&id=NAD	53-84-9	https://pubchem.ncbi.nlm.nih.gov/summary/summary.cgi?cid=5893	InChI=1S/C21H27N7O14P2/c22-17-12-19(25-7-24-17)28(8-26-12)21-16(32)14(30)11(41-21)6-39-44(36,37)42-43(34,35)38-5-10-13(29)15(31)20(40-10)27-3-1-2-9(4-27)18(23)33/h1-4,7-8,10-11,13-16,20-21,29-32H,5-6H2,(H5-,22,23,24,25,33,34,35,36,37)/p-1/t10-,11-,13-,14-,15-,16-,20-,21-/m1/s1	NC(=O)c1ccc[n+](c1)[C@@H]1O[C@H](COP([O-])(=O)OP([O-])(=O)OC[C@H]2O[C@H]([C@H](O)[C@@H]2O)n2cnc3c(N)ncnc23)[C@@H](O)[C@H]1O		https://www.ncbi.nlm.nih.gov/pubmed/16668101		190		microMolar	Isolated chloroplasts	Stroma	Total	stroma (photosynthetic cells)	Spinacia oleracea	Non-aqueous fractionation; light conditions -8.5 h (NADH + NAD+ :0,19 mM).					190		NAD+	stroma (photosynthetic cells)
218	NAD+	none	662.422	http://chlorokb.fr/simpleMol/NAD+	http://www.genome.jp/dbget-bin/www_bget?C00003	http://www.ebi.ac.uk/chebi/advancedSearchFT.do?searchString=15846	https://metacyc.org/compound?orgid=META&id=NAD	53-84-9	https://pubchem.ncbi.nlm.nih.gov/summary/summary.cgi?cid=5893	InChI=1S/C21H27N7O14P2/c22-17-12-19(25-7-24-17)28(8-26-12)21-16(32)14(30)11(41-21)6-39-44(36,37)42-43(34,35)38-5-10-13(29)15(31)20(40-10)27-3-1-2-9(4-27)18(23)33/h1-4,7-8,10-11,13-16,20-21,29-32H,5-6H2,(H5-,22,23,24,25,33,34,35,36,37)/p-1/t10-,11-,13-,14-,15-,16-,20-,21-/m1/s1	NC(=O)c1ccc[n+](c1)[C@@H]1O[C@H](COP([O-])(=O)OP([O-])(=O)OC[C@H]2O[C@H]([C@H](O)[C@@H]2O)n2cnc3c(N)ncnc23)[C@@H](O)[C@H]1O		https://www.ncbi.nlm.nih.gov/pubmed/16668101		920		microMolar	Isolated chloroplasts	Stroma	Total	stroma (photosynthetic cells)	Spinacia oleracea	Non-aqueous fractionation; dark condition-2 h(NADH + NAD+ :0,92 mM).					920		NAD+	stroma (photosynthetic cells)
219	NAD+	none	662.422	http://chlorokb.fr/simpleMol/NAD+	http://www.genome.jp/dbget-bin/www_bget?C00003	http://www.ebi.ac.uk/chebi/advancedSearchFT.do?searchString=15846	https://metacyc.org/compound?orgid=META&id=NAD	53-84-9	https://pubchem.ncbi.nlm.nih.gov/summary/summary.cgi?cid=5893	InChI=1S/C21H27N7O14P2/c22-17-12-19(25-7-24-17)28(8-26-12)21-16(32)14(30)11(41-21)6-39-44(36,37)42-43(34,35)38-5-10-13(29)15(31)20(40-10)27-3-1-2-9(4-27)18(23)33/h1-4,7-8,10-11,13-16,20-21,29-32H,5-6H2,(H5-,22,23,24,25,33,34,35,36,37)/p-1/t10-,11-,13-,14-,15-,16-,20-,21-/m1/s1	NC(=O)c1ccc[n+](c1)[C@@H]1O[C@H](COP([O-])(=O)OP([O-])(=O)OC[C@H]2O[C@H]([C@H](O)[C@@H]2O)n2cnc3c(N)ncnc23)[C@@H](O)[C@H]1O		https://www.ncbi.nlm.nih.gov/pubmed/14507432		1550		microMolar	Isolated mitochondria	Mitochondrion	Total	mitochondrion matrix (photosynthetic cells)	Pisum sativum	Rapid fractionation of pea protoplasts by filtration; light (NADH + NAD+ = 2,01 mM)					1550		NAD+	mitochondrion matrix (photosynthetic cells)
220	NAD+	none	662.422	http://chlorokb.fr/simpleMol/NAD+	http://www.genome.jp/dbget-bin/www_bget?C00003	http://www.ebi.ac.uk/chebi/advancedSearchFT.do?searchString=15846	https://metacyc.org/compound?orgid=META&id=NAD	53-84-9	https://pubchem.ncbi.nlm.nih.gov/summary/summary.cgi?cid=5893	InChI=1S/C21H27N7O14P2/c22-17-12-19(25-7-24-17)28(8-26-12)21-16(32)14(30)11(41-21)6-39-44(36,37)42-43(34,35)38-5-10-13(29)15(31)20(40-10)27-3-1-2-9(4-27)18(23)33/h1-4,7-8,10-11,13-16,20-21,29-32H,5-6H2,(H5-,22,23,24,25,33,34,35,36,37)/p-1/t10-,11-,13-,14-,15-,16-,20-,21-/m1/s1	NC(=O)c1ccc[n+](c1)[C@@H]1O[C@H](COP([O-])(=O)OP([O-])(=O)OC[C@H]2O[C@H]([C@H](O)[C@@H]2O)n2cnc3c(N)ncnc23)[C@@H](O)[C@H]1O		https://www.ncbi.nlm.nih.gov/pubmed/14507432		1520		microMolar	Isolated mitochondria	Mitochondrion	Total	mitochondrion matrix (photosynthetic cells)	Pisum sativum	Rapid fractionation of pea protoplasts by filtration; dark (NADH + NAD+ = 1,6 mM)					1520		NAD+	mitochondrion matrix (photosynthetic cells)
221	NAD+	none	662.422	http://chlorokb.fr/simpleMol/NAD+	http://www.genome.jp/dbget-bin/www_bget?C00003	http://www.ebi.ac.uk/chebi/advancedSearchFT.do?searchString=15846	https://metacyc.org/compound?orgid=META&id=NAD	53-84-9	https://pubchem.ncbi.nlm.nih.gov/summary/summary.cgi?cid=5893	InChI=1S/C21H27N7O14P2/c22-17-12-19(25-7-24-17)28(8-26-12)21-16(32)14(30)11(41-21)6-39-44(36,37)42-43(34,35)38-5-10-13(29)15(31)20(40-10)27-3-1-2-9(4-27)18(23)33/h1-4,7-8,10-11,13-16,20-21,29-32H,5-6H2,(H5-,22,23,24,25,33,34,35,36,37)/p-1/t10-,11-,13-,14-,15-,16-,20-,21-/m1/s1	NC(=O)c1ccc[n+](c1)[C@@H]1O[C@H](COP([O-])(=O)OP([O-])(=O)OC[C@H]2O[C@H]([C@H](O)[C@@H]2O)n2cnc3c(N)ncnc23)[C@@H](O)[C@H]1O		https://www.ncbi.nlm.nih.gov/pubmed/18978034		9		nanomol/g FW	Mature leaf	Whole leaf	Total	cytoplasm excluding vacuole (photosynthetic cells)	Arabidopsis thaliana	Ler Ecotype; 21 day-old plants.		9			47.3684		NAD+	cytoplasm excluding vacuole (photosynthetic cells)
222	NAD+	none	662.422	http://chlorokb.fr/simpleMol/NAD+	http://www.genome.jp/dbget-bin/www_bget?C00003	http://www.ebi.ac.uk/chebi/advancedSearchFT.do?searchString=15846	https://metacyc.org/compound?orgid=META&id=NAD	53-84-9	https://pubchem.ncbi.nlm.nih.gov/summary/summary.cgi?cid=5893	InChI=1S/C21H27N7O14P2/c22-17-12-19(25-7-24-17)28(8-26-12)21-16(32)14(30)11(41-21)6-39-44(36,37)42-43(34,35)38-5-10-13(29)15(31)20(40-10)27-3-1-2-9(4-27)18(23)33/h1-4,7-8,10-11,13-16,20-21,29-32H,5-6H2,(H5-,22,23,24,25,33,34,35,36,37)/p-1/t10-,11-,13-,14-,15-,16-,20-,21-/m1/s1	NC(=O)c1ccc[n+](c1)[C@@H]1O[C@H](COP([O-])(=O)OP([O-])(=O)OC[C@H]2O[C@H]([C@H](O)[C@@H]2O)n2cnc3c(N)ncnc23)[C@@H](O)[C@H]1O		https://www.ncbi.nlm.nih.gov/pubmed/16661409		5.7		nanomol/mg mitochondrial protein	Isolated mitochondria	Mitochondrion	Total	isolated mitochondria (per mg protein unit)	Vigna radiata	Assuming 1 µL matrix per mg mitochondrial proteins.					5700		NAD+	isolated mitochondria (per mg protein unit)
223	NADH	none	663.43	http://chlorokb.fr/simpleMol/NADH	http://www.genome.jp/dbget-bin/www_bget?C00004	http://www.ebi.ac.uk/chebi/advancedSearchFT.do?searchString=16908	https://metacyc.org/compound?orgid=META&id=NADH	58-68-4	https://pubchem.ncbi.nlm.nih.gov/summary/summary.cgi?cid=439153	InChI=1S/C21H29N7O14P2/c22-17-12-19(25-7-24-17)28(8-26-12)21-16(32)14(30)11(41-21)6-39-44(36,37)42-43(34,35)38-5-10-13(29)15(31)20(40-10)27-3-1-2-9(4-27)18(23)33/h1,3-4,7-8,10-11,13-16,20-21,29-32H,2,5-6H2,(H2,23,33)(H,34,35)(H,36,37)(H2,22,24,25)/p-2/t10-,11-,13-,14-,15-,16-,20-,21-/m1/s1	NC(=O)C1=CN(C=CC1)[C@@H]1O[C@H](COP([O-])(=O)OP([O-])(=O)OC[C@H]2O[C@H]([C@H](O)[C@@H]2O)n2cnc3c(N)ncnc23)[C@@H](O)[C@H]1O		https://www.ncbi.nlm.nih.gov/pubmed/14507432		55		microMolar	Young leaf	Cytosol	Total	cytosol (photosynthetic cells)	Pisum sativum	Light; leaf protoplasts 10-123 day-old plant					55		NADH	cytosol (photosynthetic cells)
224	NADH	none	663.43	http://chlorokb.fr/simpleMol/NADH	http://www.genome.jp/dbget-bin/www_bget?C00004	http://www.ebi.ac.uk/chebi/advancedSearchFT.do?searchString=16908	https://metacyc.org/compound?orgid=META&id=NADH	58-68-4	https://pubchem.ncbi.nlm.nih.gov/summary/summary.cgi?cid=439153	InChI=1S/C21H29N7O14P2/c22-17-12-19(25-7-24-17)28(8-26-12)21-16(32)14(30)11(41-21)6-39-44(36,37)42-43(34,35)38-5-10-13(29)15(31)20(40-10)27-3-1-2-9(4-27)18(23)33/h1,3-4,7-8,10-11,13-16,20-21,29-32H,2,5-6H2,(H2,23,33)(H,34,35)(H,36,37)(H2,22,24,25)/p-2/t10-,11-,13-,14-,15-,16-,20-,21-/m1/s1	NC(=O)C1=CN(C=CC1)[C@@H]1O[C@H](COP([O-])(=O)OP([O-])(=O)OC[C@H]2O[C@H]([C@H](O)[C@@H]2O)n2cnc3c(N)ncnc23)[C@@H](O)[C@H]1O		https://www.ncbi.nlm.nih.gov/pubmed/17288982		2.8		nanomol/g FW	Mature leaf	Whole leaf	Total	cytoplasm excluding vacuole (photosynthetic cells)	Arabidopsis thaliana	15 to 31 days after sowing		2.8			14.7368		NADH	cytoplasm excluding vacuole (photosynthetic cells)
225	NADH	none	663.43	http://chlorokb.fr/simpleMol/NADH	http://www.genome.jp/dbget-bin/www_bget?C00004	http://www.ebi.ac.uk/chebi/advancedSearchFT.do?searchString=16908	https://metacyc.org/compound?orgid=META&id=NADH	58-68-4	https://pubchem.ncbi.nlm.nih.gov/summary/summary.cgi?cid=439153	InChI=1S/C21H29N7O14P2/c22-17-12-19(25-7-24-17)28(8-26-12)21-16(32)14(30)11(41-21)6-39-44(36,37)42-43(34,35)38-5-10-13(29)15(31)20(40-10)27-3-1-2-9(4-27)18(23)33/h1,3-4,7-8,10-11,13-16,20-21,29-32H,2,5-6H2,(H2,23,33)(H,34,35)(H,36,37)(H2,22,24,25)/p-2/t10-,11-,13-,14-,15-,16-,20-,21-/m1/s1	NC(=O)C1=CN(C=CC1)[C@@H]1O[C@H](COP([O-])(=O)OP([O-])(=O)OC[C@H]2O[C@H]([C@H](O)[C@@H]2O)n2cnc3c(N)ncnc23)[C@@H](O)[C@H]1O		https://www.ncbi.nlm.nih.gov/pubmed/16668101		0		microMolar	Isolated chloroplasts	Stroma	Total	stroma (photosynthetic cells)	Spinacia oleracea	Non-aqueous fractionation; light (NADH + NAD+ :0,19 mM). The NAD system in the cytosol as well as in the stroma was found to be highly oxidized. The authors could not determine any NADH.					0		NADH	stroma (photosynthetic cells)
226	NADH	none	663.43	http://chlorokb.fr/simpleMol/NADH	http://www.genome.jp/dbget-bin/www_bget?C00004	http://www.ebi.ac.uk/chebi/advancedSearchFT.do?searchString=16908	https://metacyc.org/compound?orgid=META&id=NADH	58-68-4	https://pubchem.ncbi.nlm.nih.gov/summary/summary.cgi?cid=439153	InChI=1S/C21H29N7O14P2/c22-17-12-19(25-7-24-17)28(8-26-12)21-16(32)14(30)11(41-21)6-39-44(36,37)42-43(34,35)38-5-10-13(29)15(31)20(40-10)27-3-1-2-9(4-27)18(23)33/h1,3-4,7-8,10-11,13-16,20-21,29-32H,2,5-6H2,(H2,23,33)(H,34,35)(H,36,37)(H2,22,24,25)/p-2/t10-,11-,13-,14-,15-,16-,20-,21-/m1/s1	NC(=O)C1=CN(C=CC1)[C@@H]1O[C@H](COP([O-])(=O)OP([O-])(=O)OC[C@H]2O[C@H]([C@H](O)[C@@H]2O)n2cnc3c(N)ncnc23)[C@@H](O)[C@H]1O		https://www.ncbi.nlm.nih.gov/pubmed/18978034		8.5		nanomol/g FW	Mature leaf	Whole leaf	Total	cytoplasm excluding vacuole (photosynthetic cells)	Arabidopsis thaliana	Ler ecotype; 21 day-old plants.		8.5			44.7368		NADH	cytoplasm excluding vacuole (photosynthetic cells)
227	NADH	none	663.43	http://chlorokb.fr/simpleMol/NADH	http://www.genome.jp/dbget-bin/www_bget?C00004	http://www.ebi.ac.uk/chebi/advancedSearchFT.do?searchString=16908	https://metacyc.org/compound?orgid=META&id=NADH	58-68-4	https://pubchem.ncbi.nlm.nih.gov/summary/summary.cgi?cid=439153	InChI=1S/C21H29N7O14P2/c22-17-12-19(25-7-24-17)28(8-26-12)21-16(32)14(30)11(41-21)6-39-44(36,37)42-43(34,35)38-5-10-13(29)15(31)20(40-10)27-3-1-2-9(4-27)18(23)33/h1,3-4,7-8,10-11,13-16,20-21,29-32H,2,5-6H2,(H2,23,33)(H,34,35)(H,36,37)(H2,22,24,25)/p-2/t10-,11-,13-,14-,15-,16-,20-,21-/m1/s1	NC(=O)C1=CN(C=CC1)[C@@H]1O[C@H](COP([O-])(=O)OP([O-])(=O)OC[C@H]2O[C@H]([C@H](O)[C@@H]2O)n2cnc3c(N)ncnc23)[C@@H](O)[C@H]1O		https://www.ncbi.nlm.nih.gov/pubmed/14507432		460		microMolar	Isolated mitochondria	Mitochondrion	Total	mitochondrion matrix (photosynthetic cells)	Pisum sativum	Rapid fractionation of pea protoplasts by filtration; light (NADH + NAD+ = 2,01 mM)					460		NADH	mitochondrion matrix (photosynthetic cells)
228	NADH	none	663.43	http://chlorokb.fr/simpleMol/NADH	http://www.genome.jp/dbget-bin/www_bget?C00004	http://www.ebi.ac.uk/chebi/advancedSearchFT.do?searchString=16908	https://metacyc.org/compound?orgid=META&id=NADH	58-68-4	https://pubchem.ncbi.nlm.nih.gov/summary/summary.cgi?cid=439153	InChI=1S/C21H29N7O14P2/c22-17-12-19(25-7-24-17)28(8-26-12)21-16(32)14(30)11(41-21)6-39-44(36,37)42-43(34,35)38-5-10-13(29)15(31)20(40-10)27-3-1-2-9(4-27)18(23)33/h1,3-4,7-8,10-11,13-16,20-21,29-32H,2,5-6H2,(H2,23,33)(H,34,35)(H,36,37)(H2,22,24,25)/p-2/t10-,11-,13-,14-,15-,16-,20-,21-/m1/s1	NC(=O)C1=CN(C=CC1)[C@@H]1O[C@H](COP([O-])(=O)OP([O-])(=O)OC[C@H]2O[C@H]([C@H](O)[C@@H]2O)n2cnc3c(N)ncnc23)[C@@H](O)[C@H]1O		https://www.ncbi.nlm.nih.gov/pubmed/14507432		75		microMolar	Isolated mitochondria	Mitochondrion	Total	mitochondrion matrix (photosynthetic cells)	Pisum sativum	Rapid fractionation of pea protoplasts by filtration; dark (NADH + NAD+ = 1,6 mM)					75		NADH	mitochondrion matrix (photosynthetic cells)
229	NADP+	none	740.386	http://chlorokb.fr/simpleMol/NADP+	http://www.genome.jp/dbget-bin/www_bget?C00006	http://www.ebi.ac.uk/chebi/advancedSearchFT.do?searchString=18009	https://metacyc.org/compound?orgid=META&id=NADP	53-59-8	https://pubchem.ncbi.nlm.nih.gov/summary/summary.cgi?cid=5886	InChI=1S/C21H28N7O17P3/c22-17-12-19(25-7-24-17)28(8-26-12)21-16(44-46(33,34)35)14(30)11(43-21)6-41-48(38,39)45-47(36,37)40-5-10-13(29)15(31)20(42-10)27-3-1-2-9(4-27)18(23)32/h1-4,7-8,10-11,13-16,20-21,29-31H,5-6H2,(H7-,22,23,24,25,32,33,34,35,36,37,38,39)/p-3/t10-,11-,13-,14-,15-,16-,20-,21-/m1/s1	NC(=O)c1ccc[n+](c1)[C@@H]1O[C@H](COP([O-])(=O)OP([O-])(=O)OC[C@H]2O[C@H]([C@H](OP([O-])([O-])=O)[C@@H]2O)n2cnc3c(N)ncnc23)[C@@H](O)[C@H]1O		https://www.ncbi.nlm.nih.gov/pubmed/14507432		140		microMolar	Young leaf	Cytosol	Total	cytosol (photosynthetic cells)	Pisum sativum	Light, leaf protoplasts					140		NADP+	cytosol (photosynthetic cells)
230	NADP+	none	740.386	http://chlorokb.fr/simpleMol/NADP+	http://www.genome.jp/dbget-bin/www_bget?C00006	http://www.ebi.ac.uk/chebi/advancedSearchFT.do?searchString=18009	https://metacyc.org/compound?orgid=META&id=NADP	53-59-8	https://pubchem.ncbi.nlm.nih.gov/summary/summary.cgi?cid=5886	InChI=1S/C21H28N7O17P3/c22-17-12-19(25-7-24-17)28(8-26-12)21-16(44-46(33,34)35)14(30)11(43-21)6-41-48(38,39)45-47(36,37)40-5-10-13(29)15(31)20(42-10)27-3-1-2-9(4-27)18(23)32/h1-4,7-8,10-11,13-16,20-21,29-31H,5-6H2,(H7-,22,23,24,25,32,33,34,35,36,37,38,39)/p-3/t10-,11-,13-,14-,15-,16-,20-,21-/m1/s1	NC(=O)c1ccc[n+](c1)[C@@H]1O[C@H](COP([O-])(=O)OP([O-])(=O)OC[C@H]2O[C@H]([C@H](OP([O-])([O-])=O)[C@@H]2O)n2cnc3c(N)ncnc23)[C@@H](O)[C@H]1O		https://www.ncbi.nlm.nih.gov/pubmed/17288982		9.7		nanomol/g FW	Mature leaf	Whole leaf	Total	cytoplasm excluding vacuole (photosynthetic cells)	Arabidopsis thaliana	15 to 31 days after sowing		9.7			51.0526		NADP+	cytoplasm excluding vacuole (photosynthetic cells)
231	NADP+	none	740.386	http://chlorokb.fr/simpleMol/NADP+	http://www.genome.jp/dbget-bin/www_bget?C00006	http://www.ebi.ac.uk/chebi/advancedSearchFT.do?searchString=18009	https://metacyc.org/compound?orgid=META&id=NADP	53-59-8	https://pubchem.ncbi.nlm.nih.gov/summary/summary.cgi?cid=5886	InChI=1S/C21H28N7O17P3/c22-17-12-19(25-7-24-17)28(8-26-12)21-16(44-46(33,34)35)14(30)11(43-21)6-41-48(38,39)45-47(36,37)40-5-10-13(29)15(31)20(42-10)27-3-1-2-9(4-27)18(23)32/h1-4,7-8,10-11,13-16,20-21,29-31H,5-6H2,(H7-,22,23,24,25,32,33,34,35,36,37,38,39)/p-3/t10-,11-,13-,14-,15-,16-,20-,21-/m1/s1	NC(=O)c1ccc[n+](c1)[C@@H]1O[C@H](COP([O-])(=O)OP([O-])(=O)OC[C@H]2O[C@H]([C@H](OP([O-])([O-])=O)[C@@H]2O)n2cnc3c(N)ncnc23)[C@@H](O)[C@H]1O		https://www.ncbi.nlm.nih.gov/pubmed/16668101		590		microMolar	Mature leaf	Chloroplast non aqueous fraction	Total	stroma (photosynthetic cells)	Spinacia oleracea	Non-aqueous fractionation; light					590		NADP+	stroma (photosynthetic cells)
232	NADP+	none	740.386	http://chlorokb.fr/simpleMol/NADP+	http://www.genome.jp/dbget-bin/www_bget?C00006	http://www.ebi.ac.uk/chebi/advancedSearchFT.do?searchString=18009	https://metacyc.org/compound?orgid=META&id=NADP	53-59-8	https://pubchem.ncbi.nlm.nih.gov/summary/summary.cgi?cid=5886	InChI=1S/C21H28N7O17P3/c22-17-12-19(25-7-24-17)28(8-26-12)21-16(44-46(33,34)35)14(30)11(43-21)6-41-48(38,39)45-47(36,37)40-5-10-13(29)15(31)20(42-10)27-3-1-2-9(4-27)18(23)32/h1-4,7-8,10-11,13-16,20-21,29-31H,5-6H2,(H7-,22,23,24,25,32,33,34,35,36,37,38,39)/p-3/t10-,11-,13-,14-,15-,16-,20-,21-/m1/s1	NC(=O)c1ccc[n+](c1)[C@@H]1O[C@H](COP([O-])(=O)OP([O-])(=O)OC[C@H]2O[C@H]([C@H](OP([O-])([O-])=O)[C@@H]2O)n2cnc3c(N)ncnc23)[C@@H](O)[C@H]1O		https://www.ncbi.nlm.nih.gov/pubmed/16668101		510		microMolar	Isolated chloroplasts	Chloroplast non aqueous fraction	Total	stroma (photosynthetic cells)	Spinacia oleracea	Non-aqueous fractionation; dark					510		NADP+	stroma (photosynthetic cells)
233	NADP+	none	740.386	http://chlorokb.fr/simpleMol/NADP+	http://www.genome.jp/dbget-bin/www_bget?C00006	http://www.ebi.ac.uk/chebi/advancedSearchFT.do?searchString=18009	https://metacyc.org/compound?orgid=META&id=NADP	53-59-8	https://pubchem.ncbi.nlm.nih.gov/summary/summary.cgi?cid=5886	InChI=1S/C21H28N7O17P3/c22-17-12-19(25-7-24-17)28(8-26-12)21-16(44-46(33,34)35)14(30)11(43-21)6-41-48(38,39)45-47(36,37)40-5-10-13(29)15(31)20(42-10)27-3-1-2-9(4-27)18(23)32/h1-4,7-8,10-11,13-16,20-21,29-31H,5-6H2,(H7-,22,23,24,25,32,33,34,35,36,37,38,39)/p-3/t10-,11-,13-,14-,15-,16-,20-,21-/m1/s1	NC(=O)c1ccc[n+](c1)[C@@H]1O[C@H](COP([O-])(=O)OP([O-])(=O)OC[C@H]2O[C@H]([C@H](OP([O-])([O-])=O)[C@@H]2O)n2cnc3c(N)ncnc23)[C@@H](O)[C@H]1O		https://www.ncbi.nlm.nih.gov/pubmed/14507432		80		microMolar	Isolated mitochondria	Mitochondrion matrix	Total	mitochondrion matrix (photosynthetic cells)	Pisum sativum	Rapid fractionation of pea protoplasts by filtration; light					80		NADP+	mitochondrion matrix (photosynthetic cells)
234	NADP+	none	740.386	http://chlorokb.fr/simpleMol/NADP+	http://www.genome.jp/dbget-bin/www_bget?C00006	http://www.ebi.ac.uk/chebi/advancedSearchFT.do?searchString=18009	https://metacyc.org/compound?orgid=META&id=NADP	53-59-8	https://pubchem.ncbi.nlm.nih.gov/summary/summary.cgi?cid=5886	InChI=1S/C21H28N7O17P3/c22-17-12-19(25-7-24-17)28(8-26-12)21-16(44-46(33,34)35)14(30)11(43-21)6-41-48(38,39)45-47(36,37)40-5-10-13(29)15(31)20(42-10)27-3-1-2-9(4-27)18(23)32/h1-4,7-8,10-11,13-16,20-21,29-31H,5-6H2,(H7-,22,23,24,25,32,33,34,35,36,37,38,39)/p-3/t10-,11-,13-,14-,15-,16-,20-,21-/m1/s1	NC(=O)c1ccc[n+](c1)[C@@H]1O[C@H](COP([O-])(=O)OP([O-])(=O)OC[C@H]2O[C@H]([C@H](OP([O-])([O-])=O)[C@@H]2O)n2cnc3c(N)ncnc23)[C@@H](O)[C@H]1O		https://www.ncbi.nlm.nih.gov/pubmed/14507432		270		microMolar	Isolated mitochondria	Mitochondrion matrix	Total	mitochondrion matrix (photosynthetic cells)	Pisum sativum	Rapid fractionation of pea protoplasts by filtration; dark					270		NADP+	mitochondrion matrix (photosynthetic cells)
235	NADP+	none	740.386	http://chlorokb.fr/simpleMol/NADP+	http://www.genome.jp/dbget-bin/www_bget?C00006	http://www.ebi.ac.uk/chebi/advancedSearchFT.do?searchString=18009	https://metacyc.org/compound?orgid=META&id=NADP	53-59-8	https://pubchem.ncbi.nlm.nih.gov/summary/summary.cgi?cid=5886	InChI=1S/C21H28N7O17P3/c22-17-12-19(25-7-24-17)28(8-26-12)21-16(44-46(33,34)35)14(30)11(43-21)6-41-48(38,39)45-47(36,37)40-5-10-13(29)15(31)20(42-10)27-3-1-2-9(4-27)18(23)32/h1-4,7-8,10-11,13-16,20-21,29-31H,5-6H2,(H7-,22,23,24,25,32,33,34,35,36,37,38,39)/p-3/t10-,11-,13-,14-,15-,16-,20-,21-/m1/s1	NC(=O)c1ccc[n+](c1)[C@@H]1O[C@H](COP([O-])(=O)OP([O-])(=O)OC[C@H]2O[C@H]([C@H](OP([O-])([O-])=O)[C@@H]2O)n2cnc3c(N)ncnc23)[C@@H](O)[C@H]1O		https://www.ncbi.nlm.nih.gov/pubmed/18978034		4		nanomol/g FW	Mature leaf	Whole leaf	Total	cytoplasm excluding vacuole (photosynthetic cells)	Arabidopsis thaliana	Ler Ecotype; 21 day-old plants.		4			21.0526		NADP+	cytoplasm excluding vacuole (photosynthetic cells)
236	NADPH	none	741.394	http://chlorokb.fr/simpleMol/NADPH	http://www.genome.jp/dbget-bin/www_bget?C00005	http://www.ebi.ac.uk/chebi/advancedSearchFT.do?searchString=16474	https://metacyc.org/compound?orgid=META&id=NADPH	2646-71-1	https://pubchem.ncbi.nlm.nih.gov/summary/summary.cgi?cid=5884	InChI=1S/C21H30N7O17P3/c22-17-12-19(25-7-24-17)28(8-26-12)21-16(44-46(33,34)35)14(30)11(43-21)6-41-48(38,39)45-47(36,37)40-5-10-13(29)15(31)20(42-10)27-3-1-2-9(4-27)18(23)32/h1,3-4,7-8,10-11,13-16,20-21,29-31H,2,5-6H2,(H2,23,32)(H,36,37)(H,38,39)(H2,22,24,25)(H2,33,34,35)/p-4/t10-,11-,13-,14-,15-,16-,20-,21-/m1/s1	NC(=O)C1=CN(C=CC1)[C@@H]1O[C@H](COP([O-])(=O)OP([O-])(=O)OC[C@H]2O[C@H]([C@H](OP([O-])([O-])=O)[C@@H]2O)n2cnc3c(N)ncnc23)[C@@H](O)[C@H]1O		https://www.ncbi.nlm.nih.gov/pubmed/14507432	170		180	microMolar	Young leaf	Cytosol	Total	cytosol (photosynthetic cells)	Pisum sativum	Light:180 microM; Dark: 170 microM; leaf protoplast.				170		180	NADPH	cytosol (photosynthetic cells)
237	NADPH	none	741.394	http://chlorokb.fr/simpleMol/NADPH	http://www.genome.jp/dbget-bin/www_bget?C00005	http://www.ebi.ac.uk/chebi/advancedSearchFT.do?searchString=16474	https://metacyc.org/compound?orgid=META&id=NADPH	2646-71-1	https://pubchem.ncbi.nlm.nih.gov/summary/summary.cgi?cid=5884	InChI=1S/C21H30N7O17P3/c22-17-12-19(25-7-24-17)28(8-26-12)21-16(44-46(33,34)35)14(30)11(43-21)6-41-48(38,39)45-47(36,37)40-5-10-13(29)15(31)20(42-10)27-3-1-2-9(4-27)18(23)32/h1,3-4,7-8,10-11,13-16,20-21,29-31H,2,5-6H2,(H2,23,32)(H,36,37)(H,38,39)(H2,22,24,25)(H2,33,34,35)/p-4/t10-,11-,13-,14-,15-,16-,20-,21-/m1/s1	NC(=O)C1=CN(C=CC1)[C@@H]1O[C@H](COP([O-])(=O)OP([O-])(=O)OC[C@H]2O[C@H]([C@H](OP([O-])([O-])=O)[C@@H]2O)n2cnc3c(N)ncnc23)[C@@H](O)[C@H]1O		https://www.ncbi.nlm.nih.gov/pubmed/17288982		9.9		nanomol/g FW	Mature leaf	Whole leaf	Total	cytoplasm excluding vacuole (photosynthetic cells)	Arabidopsis thaliana	15 to 31 days after sowing		9.9			52.1053		NADPH	cytoplasm excluding vacuole (photosynthetic cells)
238	NADPH	none	741.394	http://chlorokb.fr/simpleMol/NADPH	http://www.genome.jp/dbget-bin/www_bget?C00005	http://www.ebi.ac.uk/chebi/advancedSearchFT.do?searchString=16474	https://metacyc.org/compound?orgid=META&id=NADPH	2646-71-1	https://pubchem.ncbi.nlm.nih.gov/summary/summary.cgi?cid=5884	InChI=1S/C21H30N7O17P3/c22-17-12-19(25-7-24-17)28(8-26-12)21-16(44-46(33,34)35)14(30)11(43-21)6-41-48(38,39)45-47(36,37)40-5-10-13(29)15(31)20(42-10)27-3-1-2-9(4-27)18(23)32/h1,3-4,7-8,10-11,13-16,20-21,29-31H,2,5-6H2,(H2,23,32)(H,36,37)(H,38,39)(H2,22,24,25)(H2,33,34,35)/p-4/t10-,11-,13-,14-,15-,16-,20-,21-/m1/s1	NC(=O)C1=CN(C=CC1)[C@@H]1O[C@H](COP([O-])(=O)OP([O-])(=O)OC[C@H]2O[C@H]([C@H](OP([O-])([O-])=O)[C@@H]2O)n2cnc3c(N)ncnc23)[C@@H](O)[C@H]1O		https://www.ncbi.nlm.nih.gov/pubmed/16668101		290		microMolar	Isolated chloroplasts	Chloroplast non aqueous fraction	Total	stroma (photosynthetic cells)	Spinacia oleracea	Non-aqueous fractionation; light (NADPH + NADP+ = 0,88 mM)					290		NADPH	stroma (photosynthetic cells)
239	NADPH	none	741.394	http://chlorokb.fr/simpleMol/NADPH	http://www.genome.jp/dbget-bin/www_bget?C00005	http://www.ebi.ac.uk/chebi/advancedSearchFT.do?searchString=16474	https://metacyc.org/compound?orgid=META&id=NADPH	2646-71-1	https://pubchem.ncbi.nlm.nih.gov/summary/summary.cgi?cid=5884	InChI=1S/C21H30N7O17P3/c22-17-12-19(25-7-24-17)28(8-26-12)21-16(44-46(33,34)35)14(30)11(43-21)6-41-48(38,39)45-47(36,37)40-5-10-13(29)15(31)20(42-10)27-3-1-2-9(4-27)18(23)32/h1,3-4,7-8,10-11,13-16,20-21,29-31H,2,5-6H2,(H2,23,32)(H,36,37)(H,38,39)(H2,22,24,25)(H2,33,34,35)/p-4/t10-,11-,13-,14-,15-,16-,20-,21-/m1/s1	NC(=O)C1=CN(C=CC1)[C@@H]1O[C@H](COP([O-])(=O)OP([O-])(=O)OC[C@H]2O[C@H]([C@H](OP([O-])([O-])=O)[C@@H]2O)n2cnc3c(N)ncnc23)[C@@H](O)[C@H]1O		https://www.ncbi.nlm.nih.gov/pubmed/16668101		120		microMolar	Isolated chloroplasts	Chloroplast non aqueous fraction	Total	stroma (photosynthetic cells)	Spinacia oleracea	Non-aqueous fractionation; dark (NADPH + NADP+) = 0,63 mM					120		NADPH	stroma (photosynthetic cells)
240	NADPH	none	741.394	http://chlorokb.fr/simpleMol/NADPH	http://www.genome.jp/dbget-bin/www_bget?C00005	http://www.ebi.ac.uk/chebi/advancedSearchFT.do?searchString=16474	https://metacyc.org/compound?orgid=META&id=NADPH	2646-71-1	https://pubchem.ncbi.nlm.nih.gov/summary/summary.cgi?cid=5884	InChI=1S/C21H30N7O17P3/c22-17-12-19(25-7-24-17)28(8-26-12)21-16(44-46(33,34)35)14(30)11(43-21)6-41-48(38,39)45-47(36,37)40-5-10-13(29)15(31)20(42-10)27-3-1-2-9(4-27)18(23)32/h1,3-4,7-8,10-11,13-16,20-21,29-31H,2,5-6H2,(H2,23,32)(H,36,37)(H,38,39)(H2,22,24,25)(H2,33,34,35)/p-4/t10-,11-,13-,14-,15-,16-,20-,21-/m1/s1	NC(=O)C1=CN(C=CC1)[C@@H]1O[C@H](COP([O-])(=O)OP([O-])(=O)OC[C@H]2O[C@H]([C@H](OP([O-])([O-])=O)[C@@H]2O)n2cnc3c(N)ncnc23)[C@@H](O)[C@H]1O		https://www.ncbi.nlm.nih.gov/pubmed/14507432		240		microMolar	Isolated mitochondria	Mitochondrion matrix	Total	mitochondrion matrix (photosynthetic cells)	Pisum sativum	Rapid fractionation of pea protoplasts by filtration; light (NADPH + NADP+ = 0,32 mM)					240		NADPH	mitochondrion matrix (photosynthetic cells)
241	NADPH	none	741.394	http://chlorokb.fr/simpleMol/NADPH	http://www.genome.jp/dbget-bin/www_bget?C00005	http://www.ebi.ac.uk/chebi/advancedSearchFT.do?searchString=16474	https://metacyc.org/compound?orgid=META&id=NADPH	2646-71-1	https://pubchem.ncbi.nlm.nih.gov/summary/summary.cgi?cid=5884	InChI=1S/C21H30N7O17P3/c22-17-12-19(25-7-24-17)28(8-26-12)21-16(44-46(33,34)35)14(30)11(43-21)6-41-48(38,39)45-47(36,37)40-5-10-13(29)15(31)20(42-10)27-3-1-2-9(4-27)18(23)32/h1,3-4,7-8,10-11,13-16,20-21,29-31H,2,5-6H2,(H2,23,32)(H,36,37)(H,38,39)(H2,22,24,25)(H2,33,34,35)/p-4/t10-,11-,13-,14-,15-,16-,20-,21-/m1/s1	NC(=O)C1=CN(C=CC1)[C@@H]1O[C@H](COP([O-])(=O)OP([O-])(=O)OC[C@H]2O[C@H]([C@H](OP([O-])([O-])=O)[C@@H]2O)n2cnc3c(N)ncnc23)[C@@H](O)[C@H]1O		https://www.ncbi.nlm.nih.gov/pubmed/14507432		50		microMolar	Isolated mitochondria	Mitochondrion matrix	Total	mitochondrion matrix (photosynthetic cells)	Pisum sativum	Rapid fractionation of pea protoplasts by filtration; dark (NADPH + NADP+ = 0,32 mM)					50		NADPH	mitochondrion matrix (photosynthetic cells)
242	NADPH	none	741.394	http://chlorokb.fr/simpleMol/NADPH	http://www.genome.jp/dbget-bin/www_bget?C00005	http://www.ebi.ac.uk/chebi/advancedSearchFT.do?searchString=16474	https://metacyc.org/compound?orgid=META&id=NADPH	2646-71-1	https://pubchem.ncbi.nlm.nih.gov/summary/summary.cgi?cid=5884	InChI=1S/C21H30N7O17P3/c22-17-12-19(25-7-24-17)28(8-26-12)21-16(44-46(33,34)35)14(30)11(43-21)6-41-48(38,39)45-47(36,37)40-5-10-13(29)15(31)20(42-10)27-3-1-2-9(4-27)18(23)32/h1,3-4,7-8,10-11,13-16,20-21,29-31H,2,5-6H2,(H2,23,32)(H,36,37)(H,38,39)(H2,22,24,25)(H2,33,34,35)/p-4/t10-,11-,13-,14-,15-,16-,20-,21-/m1/s1	NC(=O)C1=CN(C=CC1)[C@@H]1O[C@H](COP([O-])(=O)OP([O-])(=O)OC[C@H]2O[C@H]([C@H](OP([O-])([O-])=O)[C@@H]2O)n2cnc3c(N)ncnc23)[C@@H](O)[C@H]1O		https://www.ncbi.nlm.nih.gov/pubmed/18978034		3		nanomol/g FW	Mature leaf	Whole leaf	Total	cytoplasm excluding vacuole (photosynthetic cells)	Arabidopsis thaliana	Ler Ecotype; 21 day-old plants		3			15.7895		NADPH	cytoplasm excluding vacuole (photosynthetic cells)
243	nitrite	NO2-	46.005	http://chlorokb.fr/simpleMol/nitrite	http://www.genome.jp/dbget-bin/www_bget?C00088	http://www.ebi.ac.uk/chebi/advancedSearchFT.do?searchString=16301	https://metacyc.org/compound?orgid=META&id=NITRITE	14797-65-0	https://pubchem.ncbi.nlm.nih.gov/summary/summary.cgi?cid=946	InChI=1S/HNO2/c2-1-3/h(H,2,3)/p-1	[O-]N=O		https://www.ncbi.nlm.nih.gov/pubmed/17566055		25		nanomol/g FW	Mature leaf	Whole leaf	Total	cytosol, stroma (photosynthetic cells)	Arabidopsis thaliana	27-day-old plants; 22°C; continuous light (180 µmol photons/m<SUP>2</SUP>/s)		25			266.926		nitrite	cytosol, stroma (photosynthetic cells)
244	O-acetyl-L-serine	OAS	147.13	http://chlorokb.fr/simpleMol/O-acetyl-L-serine	http://www.genome.jp/dbget-bin/www_bget?C00979	http://www.ebi.ac.uk/chebi/advancedSearchFT.do?searchString=17981	https://metacyc.org/compound?orgid=META&id=ACETYLSERINE	5147-00-2	https://pubchem.ncbi.nlm.nih.gov/summary/summary.cgi?cid=99478	InChI=1S/C5H9NO4/c1-3(7)10-2-4(6)5(8)9/h4H,2,6H2,1H3,(H,8,9)/t4-/m0/s1	CC(=O)OC[C@H]([NH3+])C([O-])=O		https://www.ncbi.nlm.nih.gov/pubmed/17144895		20		nanomol/g FW	Mature leaf	Whole leaf	Total	cytosol, mitochondrion matrix, stroma (photosynthetic cells)	Arabidopsis thaliana	Shoots of 3-week-old wt		20			193.284		O-acetyl-L-serine	cytosol, mitochondrion matrix, stroma (photosynthetic cells)
245	O-acetyl-L-serine	OAS	147.13	http://chlorokb.fr/simpleMol/O-acetyl-L-serine	http://www.genome.jp/dbget-bin/www_bget?C00979	http://www.ebi.ac.uk/chebi/advancedSearchFT.do?searchString=17981	https://metacyc.org/compound?orgid=META&id=ACETYLSERINE	5147-00-2	https://pubchem.ncbi.nlm.nih.gov/summary/summary.cgi?cid=99478	InChI=1S/C5H9NO4/c1-3(7)10-2-4(6)5(8)9/h4H,2,6H2,1H3,(H,8,9)/t4-/m0/s1	CC(=O)OC[C@H]([NH3+])C([O-])=O		https://www.ncbi.nlm.nih.gov/pubmed/34203750		12		nanomol/g FW	Mature leaf	Whole leaf	Total	cytosol, mitochondrion matrix, stroma (photosynthetic cells)	Arabidopsis thaliana	plants at growth stage 5.1; Plants were grown in controlled environment chambers 12/12 h day/night cycle, 22/18 degree C, 120 µmol/m2/s irradiance, 390 µL/L CO2		12			115.971		O-acetyl-L-serine	cytosol, mitochondrion matrix, stroma (photosynthetic cells)
246	L-ornithine	none	133.17	http://chlorokb.fr/simpleMol/L-ornithine	http://www.genome.jp/dbget-bin/www_bget?C00077	http://www.ebi.ac.uk/chebi/advancedSearchFT.do?searchString=15729	https://metacyc.org/compound?orgid=META&id=L-ORNITHINE	70-26-8	https://pubchem.ncbi.nlm.nih.gov/summary/summary.cgi?cid=6262	InChI=1S/C5H12N2O2/c6-3-1-2-4(7)5(8)9/h4H,1-3,6-7H2,(H,8,9)/p+1/t4-/m0/s1	[NH3+]CCC[C@H]([NH3+])C([O-])=O		https://www.ncbi.nlm.nih.gov/pubmed/24223944	4.6		8	nanomol/g FW	Rosette	Whole leaf	Total	cytosol, mitochondrion matrix, stroma (photosynthetic cells)	Arabidopsis thaliana	plants grown at 21°C (4.6) and 4°C (8).	4.6		8	44.4554		77.3137	L-ornithine	cytosol, mitochondrion matrix, stroma (photosynthetic cells)
247	L-ornithine	none	133.17	http://chlorokb.fr/simpleMol/L-ornithine	http://www.genome.jp/dbget-bin/www_bget?C00077	http://www.ebi.ac.uk/chebi/advancedSearchFT.do?searchString=15729	https://metacyc.org/compound?orgid=META&id=L-ORNITHINE	70-26-8	https://pubchem.ncbi.nlm.nih.gov/summary/summary.cgi?cid=6262	InChI=1S/C5H12N2O2/c6-3-1-2-4(7)5(8)9/h4H,1-3,6-7H2,(H,8,9)/p+1/t4-/m0/s1	[NH3+]CCC[C@H]([NH3+])C([O-])=O		https://www.ncbi.nlm.nih.gov/pubmed/25713174		11		microgram/g FW	Mature leaf	Whole leaf	Total	cytosol, mitochondrion matrix, stroma (photosynthetic cells)	Arabidopsis thaliana	none		82.6012			798.275		L-ornithine	cytosol, mitochondrion matrix, stroma (photosynthetic cells)
248	oxaloacetate	OAA	130.057	http://chlorokb.fr/simpleMol/oxaloacetate	http://www.genome.jp/dbget-bin/www_bget?C00036	http://www.ebi.ac.uk/chebi/advancedSearchFT.do?searchString=30744	https://metacyc.org/compound?orgid=META&id=OXALACETIC_ACID	328-42-7	https://pubchem.ncbi.nlm.nih.gov/summary/summary.cgi?cid=164550	InChI=1S/C4H4O5/c5-2(4(8)9)1-3(6)7/h1H2,(H,6,7)(H,8,9)/p-2	[O-]C(=O)CC(=O)C([O-])=O	https://lipidmaps.org/databases/lmsd/LMFA01170120?LMID=LMFA01170120	https://www.ncbi.nlm.nih.gov/pubmed/12887583		93		microMolar	Leaf	Cytosol	Total	cytosol (photosynthetic cells)	-	This value is deduced from the text in PMID:12887583 (0.14 mM , 1.5-fold the cytosolic concentration of oxaloacetate [...])."					93		oxaloacetate	cytosol (photosynthetic cells)
249	oxaloacetate	OAA	130.057	http://chlorokb.fr/simpleMol/oxaloacetate	http://www.genome.jp/dbget-bin/www_bget?C00036	http://www.ebi.ac.uk/chebi/advancedSearchFT.do?searchString=30744	https://metacyc.org/compound?orgid=META&id=OXALACETIC_ACID	328-42-7	https://pubchem.ncbi.nlm.nih.gov/summary/summary.cgi?cid=164550	InChI=1S/C4H4O5/c5-2(4(8)9)1-3(6)7/h1H2,(H,6,7)(H,8,9)/p-2	[O-]C(=O)CC(=O)C([O-])=O	https://lipidmaps.org/databases/lmsd/LMFA01170120?LMID=LMFA01170120	https://www.ncbi.nlm.nih.gov/pubmed/16228378	25.8		26.5	nanomol/mg chlorophyll	Mature leaf	Whole leaf	Total	cytoplasm excluding vacuole (photosynthetic cells)	Oryza sativa	Light vs Dark; the uppermost fully expanded leaves were harvested at midday in a sunny day or after incubation in darkness for 3 h.	30.96		31.8	162.947		167.368	oxaloacetate	cytoplasm excluding vacuole (photosynthetic cells)
250	phosphate	none	95.979	http://chlorokb.fr/simpleMol/phosphate	http://www.genome.jp/dbget-bin/www_bget?C00009	http://www.ebi.ac.uk/chebi/advancedSearchFT.do?searchString=26078	https://metacyc.org/compound?orgid=META&id=Pi	7664-38-2	https://pubchem.ncbi.nlm.nih.gov/summary/summary.cgi?cid=1004	InChI=1S/H3O4P/c1-5(2,3)4/h(H3,1,2,3,4)/p-2	OP([O-])([O-])=O		https://www.ncbi.nlm.nih.gov/pubmed/16668493		33100		nanomol/g FW	Mature leaf	Whole leaf	Total	photosynthetic cells, all subcellular compartments	Arabidopsis thaliana	none		33100			34842.1		phosphate	photosynthetic cells, all subcellular compartments
251	phosphate	none	95.979	http://chlorokb.fr/simpleMol/phosphate	http://www.genome.jp/dbget-bin/www_bget?C00009	http://www.ebi.ac.uk/chebi/advancedSearchFT.do?searchString=26078	https://metacyc.org/compound?orgid=META&id=Pi	7664-38-2	https://pubchem.ncbi.nlm.nih.gov/summary/summary.cgi?cid=1004	InChI=1S/H3O4P/c1-5(2,3)4/h(H3,1,2,3,4)/p-2	OP([O-])([O-])=O		https://www.ncbi.nlm.nih.gov/pubmed/16661385		238		nanomol/mg chlorophyll	Isolated chloroplasts	Stroma	Total	stroma of isolated chloroplasts (per mg chl unit)	Spinacia oleracea	rapid preparation of chloroplast from protoplasts					4092.92		phosphate	stroma of isolated chloroplasts (per mg chl unit)
252	phosphate	none	95.979	http://chlorokb.fr/simpleMol/phosphate	http://www.genome.jp/dbget-bin/www_bget?C00009	http://www.ebi.ac.uk/chebi/advancedSearchFT.do?searchString=26078	https://metacyc.org/compound?orgid=META&id=Pi	7664-38-2	https://pubchem.ncbi.nlm.nih.gov/summary/summary.cgi?cid=1004	InChI=1S/H3O4P/c1-5(2,3)4/h(H3,1,2,3,4)/p-2	OP([O-])([O-])=O		https://www.ncbi.nlm.nih.gov/pubmed/16661696		11000		microMolar	Isolated chloroplasts	Stroma	Total	stroma (photosynthetic cells)	Spinacia oleracea	Freshly prepared chloroplasts					11000		phosphate	stroma (photosynthetic cells)
253	phosphate	none	95.979	http://chlorokb.fr/simpleMol/phosphate	http://www.genome.jp/dbget-bin/www_bget?C00009	http://www.ebi.ac.uk/chebi/advancedSearchFT.do?searchString=26078	https://metacyc.org/compound?orgid=META&id=Pi	7664-38-2	https://pubchem.ncbi.nlm.nih.gov/summary/summary.cgi?cid=1004	InChI=1S/H3O4P/c1-5(2,3)4/h(H3,1,2,3,4)/p-2	OP([O-])([O-])=O		https://www.ncbi.nlm.nih.gov/pubmed/16666481	10000		20000	microMolar	Isolated chloroplasts	Stroma	Total	stroma (photosynthetic cells)	Zea mays	20 mM in the dark and 10-17 mM in the light. Chloroplasts were isolated by non-aqueous fractionation.				10000		20000	phosphate	stroma (photosynthetic cells)
254	phosphate	none	95.979	http://chlorokb.fr/simpleMol/phosphate	http://www.genome.jp/dbget-bin/www_bget?C00009	http://www.ebi.ac.uk/chebi/advancedSearchFT.do?searchString=26078	https://metacyc.org/compound?orgid=META&id=Pi	7664-38-2	https://pubchem.ncbi.nlm.nih.gov/summary/summary.cgi?cid=1004	InChI=1S/H3O4P/c1-5(2,3)4/h(H3,1,2,3,4)/p-2	OP([O-])([O-])=O		https://www.ncbi.nlm.nih.gov/pubmed/19755536	60		80	microMolar	Cell culture	Cytosol	Free	cytosol (photosynthetic cells)	Arabidopsis thaliana	none				60		80	phosphate	cytosol (photosynthetic cells)
255	phosphate	none	95.979	http://chlorokb.fr/simpleMol/phosphate	http://www.genome.jp/dbget-bin/www_bget?C00009	http://www.ebi.ac.uk/chebi/advancedSearchFT.do?searchString=26078	https://metacyc.org/compound?orgid=META&id=Pi	7664-38-2	https://pubchem.ncbi.nlm.nih.gov/summary/summary.cgi?cid=1004	InChI=1S/H3O4P/c1-5(2,3)4/h(H3,1,2,3,4)/p-2	OP([O-])([O-])=O		https://www.ncbi.nlm.nih.gov/pubmed/16662227		4400		microMolar	Isolated vacuoles	Vacuole	Total	vacuole (photosynthetic cells)	Avena sativa	protoplasts prepared from 7 day-old oat leaves.					4400		phosphate	vacuole (photosynthetic cells)
256	phosphoenolpyruvate	PEP	165.019	http://chlorokb.fr/simpleMol/phosphoenolpyruvate	http://www.genome.jp/dbget-bin/www_bget?C00074	http://www.ebi.ac.uk/chebi/advancedSearchFT.do?searchString=44897	https://metacyc.org/compound?orgid=META&id=PHOSPHO-ENOL-PYRUVATE	138-08-9	https://pubchem.ncbi.nlm.nih.gov/summary/summary.cgi?cid=1005	InChI=1S/C3H5O6P/c1-2(3(4)5)9-10(6,7)8/h1H2,(H,4,5)(H2,6,7,8)/p-3	[O-]C(=O)C(=C)OP([O-])([O-])=O		https://www.ncbi.nlm.nih.gov/pubmed/16228378	48.3		61.2	nanomol/mg chlorophyll	Mature leaf	Whole leaf	Total	cytosol, stroma (photosynthetic cells)	Oryza sativa	Dark vs Light; assuming that all leaf PEP is distributed homogenously in the cytosol and the stroma, the PEP concentration is calculated to be 1 mM both in the light and in darkness.	57.96		73.44	618.841		784.121	phosphoenolpyruvate	cytosol, stroma (photosynthetic cells)
257	phosphoenolpyruvate	PEP	165.019	http://chlorokb.fr/simpleMol/phosphoenolpyruvate	http://www.genome.jp/dbget-bin/www_bget?C00074	http://www.ebi.ac.uk/chebi/advancedSearchFT.do?searchString=44897	https://metacyc.org/compound?orgid=META&id=PHOSPHO-ENOL-PYRUVATE	138-08-9	https://pubchem.ncbi.nlm.nih.gov/summary/summary.cgi?cid=1005	InChI=1S/C3H5O6P/c1-2(3(4)5)9-10(6,7)8/h1H2,(H,4,5)(H2,6,7,8)/p-3	[O-]C(=O)C(=C)OP([O-])([O-])=O		https://www.ncbi.nlm.nih.gov/pubmed/14617088	25		90	nanomol/g FW	Rosette	Whole leaf	Total	cytosol, stroma (photosynthetic cells)	Arabidopsis thaliana	End of dark period-4H in the light.	25		90	266.926		960.932	phosphoenolpyruvate	cytosol, stroma (photosynthetic cells)
258	phosphoenolpyruvate	PEP	165.019	http://chlorokb.fr/simpleMol/phosphoenolpyruvate	http://www.genome.jp/dbget-bin/www_bget?C00074	http://www.ebi.ac.uk/chebi/advancedSearchFT.do?searchString=44897	https://metacyc.org/compound?orgid=META&id=PHOSPHO-ENOL-PYRUVATE	138-08-9	https://pubchem.ncbi.nlm.nih.gov/summary/summary.cgi?cid=1005	InChI=1S/C3H5O6P/c1-2(3(4)5)9-10(6,7)8/h1H2,(H,4,5)(H2,6,7,8)/p-3	[O-]C(=O)C(=C)OP([O-])([O-])=O		https://www.ncbi.nlm.nih.gov/pubmed/23952675		29		nanomol/g FW	Rosette	Whole leaf	Total	cytosol, stroma (photosynthetic cells)	Arabidopsis thaliana	none		29			309.634		phosphoenolpyruvate	cytosol, stroma (photosynthetic cells)
259	phosphoenolpyruvate	PEP	165.019	http://chlorokb.fr/simpleMol/phosphoenolpyruvate	http://www.genome.jp/dbget-bin/www_bget?C00074	http://www.ebi.ac.uk/chebi/advancedSearchFT.do?searchString=44897	https://metacyc.org/compound?orgid=META&id=PHOSPHO-ENOL-PYRUVATE	138-08-9	https://pubchem.ncbi.nlm.nih.gov/summary/summary.cgi?cid=1005	InChI=1S/C3H5O6P/c1-2(3(4)5)9-10(6,7)8/h1H2,(H,4,5)(H2,6,7,8)/p-3	[O-]C(=O)C(=C)OP([O-])([O-])=O		https://www.ncbi.nlm.nih.gov/pubmed/12472685		60		nanomol/g FW	Mature leaf	Whole leaf	Total	cytosol, stroma (photosynthetic cells)	Arabidopsis thaliana	4-week-old plant; plants grown in soil;		60			640.622		phosphoenolpyruvate	cytosol, stroma (photosynthetic cells)
260	phosphoenolpyruvate	PEP	165.019	http://chlorokb.fr/simpleMol/phosphoenolpyruvate	http://www.genome.jp/dbget-bin/www_bget?C00074	http://www.ebi.ac.uk/chebi/advancedSearchFT.do?searchString=44897	https://metacyc.org/compound?orgid=META&id=PHOSPHO-ENOL-PYRUVATE	138-08-9	https://pubchem.ncbi.nlm.nih.gov/summary/summary.cgi?cid=1005	InChI=1S/C3H5O6P/c1-2(3(4)5)9-10(6,7)8/h1H2,(H,4,5)(H2,6,7,8)/p-3	[O-]C(=O)C(=C)OP([O-])([O-])=O		https://www.ncbi.nlm.nih.gov/pubmed/19098094	22		38	nanomol/g FW	Young leaf	Whole leaf	Total	cytosol, stroma (photosynthetic cells)	Arabidopsis thaliana	3-week-old plants; PEP level increased from 21 to 38 nmol/g FW under hypoxia	22		38	234.895		405.727	phosphoenolpyruvate	cytosol, stroma (photosynthetic cells)
261	phylloquinone	none	450.7	http://chlorokb.fr/simpleMol/phylloquinone	http://www.genome.jp/dbget-bin/www_bget?C02059	http://www.ebi.ac.uk/chebi/advancedSearchFT.do?searchString=18067	https://metacyc.org/compound?orgid=META&id=2-METHYL-3-PHYTYL-14-NAPHTHOQUINONE	84-80-0	https://pubchem.ncbi.nlm.nih.gov/summary/summary.cgi?cid=5280483	InChI=1S/C31H46O2/c1-22(2)12-9-13-23(3)14-10-15-24(4)16-11-17-25(5)20-21-27-26(6)30(32)28-18-7-8-19-29(28)31(27)33/h7-8,18-20,22-24H,9-17,21H2,1-6H3/b25-20+/t23-,24-/m1/s1	CC(C)CCC[C@@H](C)CCC[C@@H](C)CCC\C(C)=C\CC1=C(C)C(=O)c2ccccc2C1=O	https://lipidmaps.org/databases/lmsd/LMPR02030028?LMID=LMPR02030028	https://www.ncbi.nlm.nih.gov/pubmed/22372525		12		nanomol/g FW	Young leaf	Whole leaf	Total	thylakoid membranes	Arabidopsis thaliana	Arabidopsis seedlings (Col-0) were grown at 22C (100 µE/m2/s) with 10-h days for 2 weeks.		12			819.115		phylloquinone	thylakoid membranes
262	phytyl diphosphate	Phytyl-PPi	453.471	http://chlorokb.fr/simpleMol/phytyl diphosphate	http://www.genome.jp/dbget-bin/www_bget?C05427	http://www.ebi.ac.uk/chebi/advancedSearchFT.do?searchString=75837	https://metacyc.org/compound?orgid=META&id=PHYTYL-PYROPHOSPHATE		https://pubchem.ncbi.nlm.nih.gov/summary/summary.cgi?cid=14556929	InChI=1S/C20H42O7P2/c1-17(2)9-6-10-18(3)11-7-12-19(4)13-8-14-20(5)15-16-26-29(24,25)27-28(21,22)23/h15,17-19H,6-14,16H2,1-5H3,(H,24,25)(H2,21,22,23)/p-3/b20-15+/t18-,19-/m1/s1	CC(C)CCC[C@@H](C)CCC[C@@H](C)CCC\C(C)=C\COP([O-])(=O)OP([O-])([O-])=O	https://lipidmaps.org/databases/lmsd/LMPR0104010008?LMID=LMPR0104010008	https://www.ncbi.nlm.nih.gov/pubmed/26452599		15		nanomol/g FW	Young leaf	Whole leaf	Total	stroma (photosynthetic cells)	Arabidopsis thaliana	plants grown on MS medium containing 2% (w/v) sucrose.		15			249.142		phytyl diphosphate	stroma (photosynthetic cells)
263	Plastochromanol 8	none	410.64	http://chlorokb.fr/simpleMol/Plastochromanol 8	http://www.genome.jp/dbget-bin/www_bget?C14155	http://www.ebi.ac.uk/chebi/advancedSearchFT.do?searchString=33277	https://metacyc.org/compound?orgid=META&id=CPD-15838		https://pubchem.ncbi.nlm.nih.gov/summary/summary.cgi?cid=5282349	InChI=1S/C28H42O2/c1-20(2)11-8-12-21(3)13-9-14-22(4)15-10-17-28(7)18-16-25-19-26(29)23(5)24(6)27(25)30-28/h11,13,15,19,29H,8-10,12,14,16-18H2,1-7H3/b21-13+,22-15+/t28-/m1/s1	CC(C)=CCCC(\C)=C/CCC(\C)=C/CC[C@@]1(C)(OC2(\C(/CC1)=C/C(/O)=C(C)\C(/C)=2))		https://www.ncbi.nlm.nih.gov/pubmed/23913686		45		nanomol/g FW	Mature leaf	Whole leaf	Total	chloroplast envelope membrane	Arabidopsis thaliana	4 weeks old plants		45			11700		Plastochromanol 8	chloroplast envelope membrane
264	Plastochromanol 8	none	410.64	http://chlorokb.fr/simpleMol/Plastochromanol 8	http://www.genome.jp/dbget-bin/www_bget?C14155	http://www.ebi.ac.uk/chebi/advancedSearchFT.do?searchString=33277	https://metacyc.org/compound?orgid=META&id=CPD-15838		https://pubchem.ncbi.nlm.nih.gov/summary/summary.cgi?cid=5282349	InChI=1S/C28H42O2/c1-20(2)11-8-12-21(3)13-9-14-22(4)15-10-17-28(7)18-16-25-19-26(29)23(5)24(6)27(25)30-28/h11,13,15,19,29H,8-10,12,14,16-18H2,1-7H3/b21-13+,22-15+/t28-/m1/s1	CC(C)=CCCC(\C)=C/CCC(\C)=C/CC[C@@]1(C)(OC2(\C(/CC1)=C/C(/O)=C(C)\C(/C)=2))		https://www.ncbi.nlm.nih.gov/pubmed/19843012		1.2		nanomol/g FW	Mature leaf	Whole leaf	Total	chloroplast envelope membrane	Arabidopsis thaliana	6- to 8-week-old plants grown under an 8 h daylight regime.		1.2			312		Plastochromanol 8	chloroplast envelope membrane
265	plastoquinol-9	none	751.23	http://chlorokb.fr/simpleMol/plastoquinol-9	http://www.genome.jp/dbget-bin/www_bget?C16695	http://www.ebi.ac.uk/chebi/advancedSearchFT.do?searchString=28026	https://metacyc.org/compound?orgid=META&id=CPD-12829		https://pubchem.ncbi.nlm.nih.gov/summary/summary.cgi?cid=6440941	InChI=1S/C53H82O2/c1-40(2)21-13-22-41(3)23-14-24-42(4)25-15-26-43(5)27-16-28-44(6)29-17-30-45(7)31-18-32-46(8)33-19-34-47(9)35-20-36-48(10)37-38-51-39-52(54)49(11)50(12)53(51)55/h21,23,25,27,29,31,33,35,37,39,54-55H,13-20,22,24,26,28,30,32,34,36,38H2,1-12H3/b41-23+,42-25+,43-27+,44-29+,45-31+,46-33+,47-35+,48-37+	CC(C)=CCC\C(C)=C\CC\C(C)=C\CC\C(C)=C\CC\C(C)=C\CC\C(C)=C\CC\C(C)=C\CC\C(C)=C\CC\C(C)=C\Cc1cc(O)c(C)c(C)c1O		https://www.ncbi.nlm.nih.gov/pubmed/23913686		32		nanomol/g FW	Mature leaf	Whole leaf	Total	thylakoid membranes	Arabidopsis thaliana	non photoactive pool (not re-oxidized at dark)		32			2184.31		plastoquinol-9	thylakoid membranes
266	plastoquinol-9	none	751.23	http://chlorokb.fr/simpleMol/plastoquinol-9	http://www.genome.jp/dbget-bin/www_bget?C16695	http://www.ebi.ac.uk/chebi/advancedSearchFT.do?searchString=28026	https://metacyc.org/compound?orgid=META&id=CPD-12829		https://pubchem.ncbi.nlm.nih.gov/summary/summary.cgi?cid=6440941	InChI=1S/C53H82O2/c1-40(2)21-13-22-41(3)23-14-24-42(4)25-15-26-43(5)27-16-28-44(6)29-17-30-45(7)31-18-32-46(8)33-19-34-47(9)35-20-36-48(10)37-38-51-39-52(54)49(11)50(12)53(51)55/h21,23,25,27,29,31,33,35,37,39,54-55H,13-20,22,24,26,28,30,32,34,36,38H2,1-12H3/b41-23+,42-25+,43-27+,44-29+,45-31+,46-33+,47-35+,48-37+	CC(C)=CCC\C(C)=C\CC\C(C)=C\CC\C(C)=C\CC\C(C)=C\CC\C(C)=C\CC\C(C)=C\CC\C(C)=C\CC\C(C)=C\Cc1cc(O)c(C)c(C)c1O		https://www.ncbi.nlm.nih.gov/pubmed/19843012		23.8		nanomol/g FW	Mature leaf	Whole leaf	Total	thylakoid membranes	Arabidopsis thaliana	6- to 8-week-old plants grown under an 8 h daylight regime.		23.8			1624.58		plastoquinol-9	thylakoid membranes
267	plastoquinone-9	none	749.21	http://chlorokb.fr/simpleMol/plastoquinone-9	http://www.genome.jp/dbget-bin/www_bget?C10385	http://www.ebi.ac.uk/chebi/advancedSearchFT.do?searchString=28377	https://metacyc.org/compound?orgid=META&id=PLASTOQUINONE-9	4299-57-4	https://pubchem.ncbi.nlm.nih.gov/summary/summary.cgi?cid=5375177	InChI=1S/C53H80O2/c1-40(2)21-13-22-41(3)23-14-24-42(4)25-15-26-43(5)27-16-28-44(6)29-17-30-45(7)31-18-32-46(8)33-19-34-47(9)35-20-36-48(10)37-38-51-39-52(54)49(11)50(12)53(51)55/h21,23,25,27,29,31,33,35,37,39H,13-20,22,24,26,28,30,32,34,36,38H2,1-12H3/b41-23+,42-25+,43-27+,44-29+,45-31+,46-33+,47-35+,48-37+	CC(C)=CCC\C(C)=C\CC\C(C)=C\CC\C(C)=C\CC\C(C)=C\CC\C(C)=C\CC\C(C)=C\CC\C(C)=C\CC\C(C)=C\CC1=CC(=O)C(C)=C(C)C1=O		https://www.ncbi.nlm.nih.gov/pubmed/23913686		13		nanomol/g FW	Mature leaf	Whole leaf	Total	thylakoid membranes	Arabidopsis thaliana	Photoactive pool; 4-week old plants.		13			887.374		plastoquinone-9	thylakoid membranes
268	plastoquinone-9	none	749.21	http://chlorokb.fr/simpleMol/plastoquinone-9	http://www.genome.jp/dbget-bin/www_bget?C10385	http://www.ebi.ac.uk/chebi/advancedSearchFT.do?searchString=28377	https://metacyc.org/compound?orgid=META&id=PLASTOQUINONE-9	4299-57-4	https://pubchem.ncbi.nlm.nih.gov/summary/summary.cgi?cid=5375177	InChI=1S/C53H80O2/c1-40(2)21-13-22-41(3)23-14-24-42(4)25-15-26-43(5)27-16-28-44(6)29-17-30-45(7)31-18-32-46(8)33-19-34-47(9)35-20-36-48(10)37-38-51-39-52(54)49(11)50(12)53(51)55/h21,23,25,27,29,31,33,35,37,39H,13-20,22,24,26,28,30,32,34,36,38H2,1-12H3/b41-23+,42-25+,43-27+,44-29+,45-31+,46-33+,47-35+,48-37+	CC(C)=CCC\C(C)=C\CC\C(C)=C\CC\C(C)=C\CC\C(C)=C\CC\C(C)=C\CC\C(C)=C\CC\C(C)=C\CC\C(C)=C\CC1=CC(=O)C(C)=C(C)C1=O		https://www.ncbi.nlm.nih.gov/pubmed/14508009		68		nanomol/g FW	Young leaf	Whole leaf	Total	thylakoid membranes	Arabidopsis thaliana	3-week soil-grown plants		68			4641.65		plastoquinone-9	thylakoid membranes
269	plastoquinone-9	none	749.21	http://chlorokb.fr/simpleMol/plastoquinone-9	http://www.genome.jp/dbget-bin/www_bget?C10385	http://www.ebi.ac.uk/chebi/advancedSearchFT.do?searchString=28377	https://metacyc.org/compound?orgid=META&id=PLASTOQUINONE-9	4299-57-4	https://pubchem.ncbi.nlm.nih.gov/summary/summary.cgi?cid=5375177	InChI=1S/C53H80O2/c1-40(2)21-13-22-41(3)23-14-24-42(4)25-15-26-43(5)27-16-28-44(6)29-17-30-45(7)31-18-32-46(8)33-19-34-47(9)35-20-36-48(10)37-38-51-39-52(54)49(11)50(12)53(51)55/h21,23,25,27,29,31,33,35,37,39H,13-20,22,24,26,28,30,32,34,36,38H2,1-12H3/b41-23+,42-25+,43-27+,44-29+,45-31+,46-33+,47-35+,48-37+	CC(C)=CCC\C(C)=C\CC\C(C)=C\CC\C(C)=C\CC\C(C)=C\CC\C(C)=C\CC\C(C)=C\CC\C(C)=C\CC\C(C)=C\CC1=CC(=O)C(C)=C(C)C1=O		https://www.ncbi.nlm.nih.gov/pubmed/21950843		180		nanomol/g FW	Mature leaf	Whole leaf	Total	thylakoid membranes	Arabidopsis thaliana	2–5 weeks old plants-soil grown; (oxydized + reduced plastoquinone)		180			12286.7		plastoquinone-9	thylakoid membranes
270	plastoquinone-9	none	749.21	http://chlorokb.fr/simpleMol/plastoquinone-9	http://www.genome.jp/dbget-bin/www_bget?C10385	http://www.ebi.ac.uk/chebi/advancedSearchFT.do?searchString=28377	https://metacyc.org/compound?orgid=META&id=PLASTOQUINONE-9	4299-57-4	https://pubchem.ncbi.nlm.nih.gov/summary/summary.cgi?cid=5375177	InChI=1S/C53H80O2/c1-40(2)21-13-22-41(3)23-14-24-42(4)25-15-26-43(5)27-16-28-44(6)29-17-30-45(7)31-18-32-46(8)33-19-34-47(9)35-20-36-48(10)37-38-51-39-52(54)49(11)50(12)53(51)55/h21,23,25,27,29,31,33,35,37,39H,13-20,22,24,26,28,30,32,34,36,38H2,1-12H3/b41-23+,42-25+,43-27+,44-29+,45-31+,46-33+,47-35+,48-37+	CC(C)=CCC\C(C)=C\CC\C(C)=C\CC\C(C)=C\CC\C(C)=C\CC\C(C)=C\CC\C(C)=C\CC\C(C)=C\CC\C(C)=C\CC1=CC(=O)C(C)=C(C)C1=O		https://www.ncbi.nlm.nih.gov/pubmed/20375106		47		nanomol/g FW	Leaf	Whole leaf	Total	thylakoid membranes	Arabidopsis thaliana	Plant cultured in soil in a controlled growth chamber: 80 µmol photons m<SUP>2</SUP>.s<SUP>−1</SUP>, 12/12 h light/dark cycle and 22–24°C. Reduced PQ-9 (dark), 29 nmol/g FW; oxidized PQ-9 (dark), 18 nmol/g FW. After 5 minutes high light (HL): Reduced PQ-9 (HL), 39 nmol/g FW; oxidized PQ-9 (HL), 8 nmol/g FW. See Ubiquinone-9 for simultaneous measurement of mitochondrial ubiquinone redox status.		47			3208.2		plastoquinone-9	thylakoid membranes
271	plastoquinone-9	none	749.21	http://chlorokb.fr/simpleMol/plastoquinone-9	http://www.genome.jp/dbget-bin/www_bget?C10385	http://www.ebi.ac.uk/chebi/advancedSearchFT.do?searchString=28377	https://metacyc.org/compound?orgid=META&id=PLASTOQUINONE-9	4299-57-4	https://pubchem.ncbi.nlm.nih.gov/summary/summary.cgi?cid=5375177	InChI=1S/C53H80O2/c1-40(2)21-13-22-41(3)23-14-24-42(4)25-15-26-43(5)27-16-28-44(6)29-17-30-45(7)31-18-32-46(8)33-19-34-47(9)35-20-36-48(10)37-38-51-39-52(54)49(11)50(12)53(51)55/h21,23,25,27,29,31,33,35,37,39H,13-20,22,24,26,28,30,32,34,36,38H2,1-12H3/b41-23+,42-25+,43-27+,44-29+,45-31+,46-33+,47-35+,48-37+	CC(C)=CCC\C(C)=C\CC\C(C)=C\CC\C(C)=C\CC\C(C)=C\CC\C(C)=C\CC\C(C)=C\CC\C(C)=C\CC\C(C)=C\CC1=CC(=O)C(C)=C(C)C1=O		https://www.ncbi.nlm.nih.gov/pubmed/16989770	21		26	millimol/mol chlorophyll (a+b)	Leaf	Whole leaf	Total	thylakoid membranes	Arabidopsis thaliana	Total PQ quantification indicates 25 plastoquinone molecules/1000 chlorophyll molecules (21 at light, 26 in the dark). The photoactive pool corresponds to only 8 plastoquinone molecules/1000 chlorophyll molecules. Non photoactive PQ accumulates in the plastoglobuli and chloroplast envelope, and is not involved in photosynthetic electron transport.	27.3		33.8	1863.49		2307.17	plastoquinone-9	thylakoid membranes
272	protoporphyrin IX	none	560.651	http://chlorokb.fr/simpleMol/protoporphyrin IX	http://www.genome.jp/dbget-bin/www_bget?C02191	http://www.ebi.ac.uk/chebi/advancedSearchFT.do?searchString=15430	https://metacyc.org/compound?orgid=META&id=PROTOPORPHYRIN_IX	553-12-8	https://pubchem.ncbi.nlm.nih.gov/summary/summary.cgi?cid=4971	InChI=1S/C34H34N4O4/c1-7-21-17(3)25-13-26-19(5)23(9-11-33(39)40)31(37-26)16-32-24(10-12-34(41)42)20(6)28(38-32)15-30-22(8-2)18(4)27(36-30)14-29(21)35-25/h7-8,13-16,35,38H,1-2,9-12H2,3-6H3,(H,39,40)(H,41,42)/p-2/b25-13-,26-13-,27-14-,28-15-,29-14-,30-15-,31-16-,32-16-	Cc1c(CCC([O-])=O)c2cc3[nH]c(cc4nc(cc5[nH]c(cc1n2)c(C)c5C=C)c(C)c4C=C)c(C)c3CCC([O-])=O		https://www.ncbi.nlm.nih.gov/pubmed/18818313		30		picomol/g FW	Mature leaf	Whole leaf	Total	stroma (photosynthetic cells)	Arabidopsis thaliana	Plants grown on Murashige and Skoog agar medium; 23 °C; continuous light conditions.		0.03			0.498284		protoporphyrin IX	stroma (photosynthetic cells)
273	protoporphyrin IX	none	560.651	http://chlorokb.fr/simpleMol/protoporphyrin IX	http://www.genome.jp/dbget-bin/www_bget?C02191	http://www.ebi.ac.uk/chebi/advancedSearchFT.do?searchString=15430	https://metacyc.org/compound?orgid=META&id=PROTOPORPHYRIN_IX	553-12-8	https://pubchem.ncbi.nlm.nih.gov/summary/summary.cgi?cid=4971	InChI=1S/C34H34N4O4/c1-7-21-17(3)25-13-26-19(5)23(9-11-33(39)40)31(37-26)16-32-24(10-12-34(41)42)20(6)28(38-32)15-30-22(8-2)18(4)27(36-30)14-29(21)35-25/h7-8,13-16,35,38H,1-2,9-12H2,3-6H3,(H,39,40)(H,41,42)/p-2/b25-13-,26-13-,27-14-,28-15-,29-14-,30-15-,31-16-,32-16-	Cc1c(CCC([O-])=O)c2cc3[nH]c(cc4nc(cc5[nH]c(cc1n2)c(C)c5C=C)c(C)c4C=C)c(C)c3CCC([O-])=O		https://www.ncbi.nlm.nih.gov/pubmed/18818314	0		32	picomol/g FW	Young leaf	Whole leaf	Total	stroma (photosynthetic cells)	Arabidopsis thaliana	protoporphyrin IX was undetectable in the light but detected in the dark; Plants grown on 0.5 x Murashige and Skoog 0.8 agar medium;			0.032			0.531502	protoporphyrin IX	stroma (photosynthetic cells)
274	pyridoxal 5'-phosphate	PLP	245.128	http://chlorokb.fr/simpleMol/pyridoxal 5'-phosphate	http://www.genome.jp/dbget-bin/www_bget?C00018	http://www.ebi.ac.uk/chebi/advancedSearchFT.do?searchString=18405	https://metacyc.org/compound?orgid=META&id=PYRIDOXAL_PHOSPHATE	54-47-7	https://pubchem.ncbi.nlm.nih.gov/summary/summary.cgi?cid=1051	InChI=1S/C8H10NO6P/c1-5-8(11)7(3-10)6(2-9-5)4-15-16(12,13)14/h2-3,11H,4H2,1H3,(H2,12,13,14)/p-2	Cc1ncc(COP([O-])([O-])=O)c(C=O)c1O		https://www.ncbi.nlm.nih.gov/pubmed/21855952		0.72		microgram/g FW	Mature leaf	Whole leaf	Free	cytosol, mitochondrion matrix, stroma (photosynthetic cells)	Nicotiana tabacum	2-weeks old plant; 0.72 microg/g FW corresponds approximately to 2.9 microM		2.93724			28.3861		pyridoxal 5'-phosphate	cytosol, mitochondrion matrix, stroma (photosynthetic cells)
275	diphosphate	PPi	174.951	http://chlorokb.fr/simpleMol/diphosphate	http://www.genome.jp/dbget-bin/www_bget?C00013	http://www.ebi.ac.uk/chebi/advancedSearchFT.do?searchString=29888	https://metacyc.org/compound?orgid=META&id=PPI	2466-09-3	https://pubchem.ncbi.nlm.nih.gov/summary/summary.cgi?cid=1023	InChI=1S/H4O7P2/c1-8(2,3)7-9(4,5)6/h(H2,1,2,3)(H2,4,5,6)/p-3	OP([O-])(=O)OP([O-])([O-])=O		https://www.ncbi.nlm.nih.gov/pubmed/24197102		0.75		nanomol/mg chlorophyll	Mature leaf	Whole leaf	Total	cytosol, stroma (photosynthetic cells)	Hordeum vulgare	none		0.9			9.60932		diphosphate	cytosol, stroma (photosynthetic cells)
276	diphosphate	PPi	174.951	http://chlorokb.fr/simpleMol/diphosphate	http://www.genome.jp/dbget-bin/www_bget?C00013	http://www.ebi.ac.uk/chebi/advancedSearchFT.do?searchString=29888	https://metacyc.org/compound?orgid=META&id=PPI	2466-09-3	https://pubchem.ncbi.nlm.nih.gov/summary/summary.cgi?cid=1023	InChI=1S/H4O7P2/c1-8(2,3)7-9(4,5)6/h(H2,1,2,3)(H2,4,5,6)/p-3	OP([O-])(=O)OP([O-])([O-])=O		https://www.ncbi.nlm.nih.gov/pubmed/29691313		30		nanomol/g FW	Seedling	Whole leaf	Total	cytosol, stroma (photosynthetic cells)	Arabidopsis thaliana	PPi content in 3.5 DAS etiolated seedlings		30			320.311		diphosphate	cytosol, stroma (photosynthetic cells)
277	pyruvate	none	87.055	http://chlorokb.fr/simpleMol/pyruvate	http://www.genome.jp/dbget-bin/www_bget?C00022	http://www.ebi.ac.uk/chebi/advancedSearchFT.do?searchString=32816	https://metacyc.org/compound?orgid=META&id=PYRUVATE	127-17-3	https://pubchem.ncbi.nlm.nih.gov/summary/summary.cgi?cid=1060	InChI=1S/C3H4O3/c1-2(4)3(5)6/h1H3,(H,5,6)/p-1	CC(=O)C([O-])=O	https://lipidmaps.org/databases/lmsd/LMFA01060077?LMID=LMFA01060077	https://www.ncbi.nlm.nih.gov/pubmed/14617088	55		100	nanomol/g FW	Rosette	Whole leaf	Total	cytoplasm excluding vacuole (photosynthetic cells)	Arabidopsis thaliana	End of dark period-4h in the light	55		100	289.474		526.316	pyruvate	cytoplasm excluding vacuole (photosynthetic cells)
278	pyruvate	none	87.055	http://chlorokb.fr/simpleMol/pyruvate	http://www.genome.jp/dbget-bin/www_bget?C00022	http://www.ebi.ac.uk/chebi/advancedSearchFT.do?searchString=32816	https://metacyc.org/compound?orgid=META&id=PYRUVATE	127-17-3	https://pubchem.ncbi.nlm.nih.gov/summary/summary.cgi?cid=1060	InChI=1S/C3H4O3/c1-2(4)3(5)6/h1H3,(H,5,6)/p-1	CC(=O)C([O-])=O	https://lipidmaps.org/databases/lmsd/LMFA01060077?LMID=LMFA01060077	https://www.ncbi.nlm.nih.gov/pubmed/29166881		2.5		microgram/g FW	Seedling	Whole leaf	Total	cytoplasm excluding vacuole (photosynthetic cells)	Arabidopsis thaliana	One week-old plant grown on plates (1/2 MS)		28.7175			151.145		pyruvate	cytoplasm excluding vacuole (photosynthetic cells)
279	pyruvate	none	87.055	http://chlorokb.fr/simpleMol/pyruvate	http://www.genome.jp/dbget-bin/www_bget?C00022	http://www.ebi.ac.uk/chebi/advancedSearchFT.do?searchString=32816	https://metacyc.org/compound?orgid=META&id=PYRUVATE	127-17-3	https://pubchem.ncbi.nlm.nih.gov/summary/summary.cgi?cid=1060	InChI=1S/C3H4O3/c1-2(4)3(5)6/h1H3,(H,5,6)/p-1	CC(=O)C([O-])=O	https://lipidmaps.org/databases/lmsd/LMFA01060077?LMID=LMFA01060077	https://www.ncbi.nlm.nih.gov/pubmed/23952675		101		nanomol/g FW	Rosette	Whole leaf	Total	cytoplasm excluding vacuole (photosynthetic cells)	Arabidopsis thaliana	none		101			531.579		pyruvate	cytoplasm excluding vacuole (photosynthetic cells)
280	pyruvate	none	87.055	http://chlorokb.fr/simpleMol/pyruvate	http://www.genome.jp/dbget-bin/www_bget?C00022	http://www.ebi.ac.uk/chebi/advancedSearchFT.do?searchString=32816	https://metacyc.org/compound?orgid=META&id=PYRUVATE	127-17-3	https://pubchem.ncbi.nlm.nih.gov/summary/summary.cgi?cid=1060	InChI=1S/C3H4O3/c1-2(4)3(5)6/h1H3,(H,5,6)/p-1	CC(=O)C([O-])=O	https://lipidmaps.org/databases/lmsd/LMFA01060077?LMID=LMFA01060077	https://www.ncbi.nlm.nih.gov/pubmed/12472685	30		60	nanomol/g FW	Mature leaf	Whole leaf	Total	cytoplasm excluding vacuole (photosynthetic cells)	Arabidopsis thaliana	4 week-old plants; grown in soil; dark versus light	30		60	157.895		315.789	pyruvate	cytoplasm excluding vacuole (photosynthetic cells)
281	pyruvate	none	87.055	http://chlorokb.fr/simpleMol/pyruvate	http://www.genome.jp/dbget-bin/www_bget?C00022	http://www.ebi.ac.uk/chebi/advancedSearchFT.do?searchString=32816	https://metacyc.org/compound?orgid=META&id=PYRUVATE	127-17-3	https://pubchem.ncbi.nlm.nih.gov/summary/summary.cgi?cid=1060	InChI=1S/C3H4O3/c1-2(4)3(5)6/h1H3,(H,5,6)/p-1	CC(=O)C([O-])=O	https://lipidmaps.org/databases/lmsd/LMFA01060077?LMID=LMFA01060077	https://www.ncbi.nlm.nih.gov/pubmed/19098094		5600		nanomol/g FW	Root	Whole root	Total	root cells	Pisum sativum	none		5600					pyruvate	root cells
282	pyruvate	none	87.055	http://chlorokb.fr/simpleMol/pyruvate	http://www.genome.jp/dbget-bin/www_bget?C00022	http://www.ebi.ac.uk/chebi/advancedSearchFT.do?searchString=32816	https://metacyc.org/compound?orgid=META&id=PYRUVATE	127-17-3	https://pubchem.ncbi.nlm.nih.gov/summary/summary.cgi?cid=1060	InChI=1S/C3H4O3/c1-2(4)3(5)6/h1H3,(H,5,6)/p-1	CC(=O)C([O-])=O	https://lipidmaps.org/databases/lmsd/LMFA01060077?LMID=LMFA01060077	https://www.ncbi.nlm.nih.gov/pubmed/19098094	4		12	nanomol/g FW	Young leaf	Whole leaf	Total	cytoplasm excluding vacuole (photosynthetic cells)	Arabidopsis thaliana	3-week-old Arabidopsis seedlings; pyruvate increased for 4 to 12 nmol/g FW upon hypoxia.	4		12	21.0526		63.1579	pyruvate	cytoplasm excluding vacuole (photosynthetic cells)
283	pyruvate	none	87.055	http://chlorokb.fr/simpleMol/pyruvate	http://www.genome.jp/dbget-bin/www_bget?C00022	http://www.ebi.ac.uk/chebi/advancedSearchFT.do?searchString=32816	https://metacyc.org/compound?orgid=META&id=PYRUVATE	127-17-3	https://pubchem.ncbi.nlm.nih.gov/summary/summary.cgi?cid=1060	InChI=1S/C3H4O3/c1-2(4)3(5)6/h1H3,(H,5,6)/p-1	CC(=O)C([O-])=O	https://lipidmaps.org/databases/lmsd/LMFA01060077?LMID=LMFA01060077	https://www.ncbi.nlm.nih.gov/pubmed/31361942	0.07		0.232	nanomol/mg DW	Mature leaf	Whole leaf	Total	cytoplasm excluding vacuole (photosynthetic cells)	Arabidopsis thaliana	6 week old-plants; Light intensity was set to 120 µmol/m2/s in an 8 h/16 h day/night 22°C/16°C cycle with 70% relative air humidity.	9.39597		31.1409	49.4525		163.9	pyruvate	cytoplasm excluding vacuole (photosynthetic cells)
284	D-ribulose-1,5-bisphosphate	none	306.059	http://chlorokb.fr/simpleMol/D-ribulose-1,5-bisphosphate	http://www.genome.jp/dbget-bin/www_bget?C01182	http://www.ebi.ac.uk/chebi/advancedSearchFT.do?searchString=16710	https://metacyc.org/compound?orgid=META&id=D-RIBULOSE-15-P2	14689-84-0	https://pubchem.ncbi.nlm.nih.gov/summary/summary.cgi?cid=123658	InChI=1S/C5H12O11P2/c6-3(1-15-17(9,10)11)5(8)4(7)2-16-18(12,13)14/h3,5-6,8H,1-2H2,(H2,9,10,11)(H2,12,13,14)/p-4/t3-,5-/m1/s1	O[C@H](COP([O-])([O-])=O)[C@@H](O)C(=O)COP([O-])([O-])=O		https://www.ncbi.nlm.nih.gov/pubmed/25602028	10		100	nanomol/g FW	Mature leaf	Whole leaf	Total	stroma (photosynthetic cells)	Arabidopsis thaliana	n.d.	10		100	166.095		1660.95	D-ribulose-1,5-bisphosphate	stroma (photosynthetic cells)
285	D-ribulose-1,5-bisphosphate	none	306.059	http://chlorokb.fr/simpleMol/D-ribulose-1,5-bisphosphate	http://www.genome.jp/dbget-bin/www_bget?C01182	http://www.ebi.ac.uk/chebi/advancedSearchFT.do?searchString=16710	https://metacyc.org/compound?orgid=META&id=D-RIBULOSE-15-P2	14689-84-0	https://pubchem.ncbi.nlm.nih.gov/summary/summary.cgi?cid=123658	InChI=1S/C5H12O11P2/c6-3(1-15-17(9,10)11)5(8)4(7)2-16-18(12,13)14/h3,5-6,8H,1-2H2,(H2,9,10,11)(H2,12,13,14)/p-4/t3-,5-/m1/s1	O[C@H](COP([O-])([O-])=O)[C@@H](O)C(=O)COP([O-])([O-])=O		https://www.ncbi.nlm.nih.gov/pubmed/3813547	1.7		9.4	nanomol/mg chlorophyll	Isolated chloroplasts	Stroma	Total	stroma of isolated chloroplasts (per mg chl unit)	Pisum sativum	pea chloroplasts (10 min illumination) not at steady state.				29.2352		161.653	D-ribulose-1,5-bisphosphate	stroma of isolated chloroplasts (per mg chl unit)
286	D-ribulose-1,5-bisphosphate	none	306.059	http://chlorokb.fr/simpleMol/D-ribulose-1,5-bisphosphate	http://www.genome.jp/dbget-bin/www_bget?C01182	http://www.ebi.ac.uk/chebi/advancedSearchFT.do?searchString=16710	https://metacyc.org/compound?orgid=META&id=D-RIBULOSE-15-P2	14689-84-0	https://pubchem.ncbi.nlm.nih.gov/summary/summary.cgi?cid=123658	InChI=1S/C5H12O11P2/c6-3(1-15-17(9,10)11)5(8)4(7)2-16-18(12,13)14/h3,5-6,8H,1-2H2,(H2,9,10,11)(H2,12,13,14)/p-4/t3-,5-/m1/s1	O[C@H](COP([O-])([O-])=O)[C@@H](O)C(=O)COP([O-])([O-])=O		https://www.ncbi.nlm.nih.gov/pubmed/16661385		81		nanomol/mg chlorophyll	Isolated chloroplasts	Stroma	Total	stroma of isolated chloroplasts (per mg chl unit)	Spinacia oleracea	rapid preparation of chloroplasts from protoplasts					1392.97		D-ribulose-1,5-bisphosphate	stroma of isolated chloroplasts (per mg chl unit)
287	S-adenosyl-L-homocysteine	SAH	384.409	http://chlorokb.fr/simpleMol/S-adenosyl-L-homocysteine	http://www.genome.jp/dbget-bin/www_bget?C00021	http://www.ebi.ac.uk/chebi/advancedSearchFT.do?searchString=16680	https://metacyc.org/compound?orgid=META&id=ADENOSYL-HOMO-CYS	979-92-0	https://pubchem.ncbi.nlm.nih.gov/summary/summary.cgi?cid=439155	InChI=1S/C14H20N6O5S/c15-6(14(23)24)1-2-26-3-7-9(21)10(22)13(25-7)20-5-19-8-11(16)17-4-18-12(8)20/h4-7,9-10,13,21-22H,1-3,15H2,(H,23,24)(H2,16,17,18)/t6-,7+,9+,10+,13+/m0/s1	Nc1ncnc2n(cnc12)[C@@H]1O[C@H](CSCC[C@H]([NH3+])C([O-])=O)[C@@H](O)[C@H]1O		https://www.ncbi.nlm.nih.gov/pubmed/12692340		1.37		nanomol/g FW	Rosette	Whole leaf	Total	cytoplasm excluding vacuole (photosynthetic cells)	Arabidopsis thaliana	none		1.37			7.21053		S-adenosyl-L-homocysteine	cytoplasm excluding vacuole (photosynthetic cells)
288	S-adenosyl-L-homocysteine	SAH	384.409	http://chlorokb.fr/simpleMol/S-adenosyl-L-homocysteine	http://www.genome.jp/dbget-bin/www_bget?C00021	http://www.ebi.ac.uk/chebi/advancedSearchFT.do?searchString=16680	https://metacyc.org/compound?orgid=META&id=ADENOSYL-HOMO-CYS	979-92-0	https://pubchem.ncbi.nlm.nih.gov/summary/summary.cgi?cid=439155	InChI=1S/C14H20N6O5S/c15-6(14(23)24)1-2-26-3-7-9(21)10(22)13(25-7)20-5-19-8-11(16)17-4-18-12(8)20/h4-7,9-10,13,21-22H,1-3,15H2,(H,23,24)(H2,16,17,18)/t6-,7+,9+,10+,13+/m0/s1	Nc1ncnc2n(cnc12)[C@@H]1O[C@H](CSCC[C@H]([NH3+])C([O-])=O)[C@@H](O)[C@H]1O		https://www.ncbi.nlm.nih.gov/pubmed/26662272	2000		4000	nanogram/g FW	Mature leaf	Whole leaf	Total	cytoplasm excluding vacuole (photosynthetic cells)	Arabidopsis thaliana	none	5.20279		10.4056	27.3831		54.7662	S-adenosyl-L-homocysteine	cytoplasm excluding vacuole (photosynthetic cells)
289	S2-	none	32.06	http://chlorokb.fr/simpleMol/S2-	http://www.genome.jp/dbget-bin/www_bget?C00132	http://www.ebi.ac.uk/chebi/advancedSearchFT.do?searchString=15138	https://metacyc.org/compound?orgid=META&id=CPD-7046		https://pubchem.ncbi.nlm.nih.gov/summary/summary.cgi?cid=29109	InChI=1S/S/q-2	[S-2]		https://www.ncbi.nlm.nih.gov/pubmed/19143986		125		microMolar	Isolated chloroplasts	Stroma	Total	stroma (photosynthetic cells)	Arabidopsis thaliana	2-3 week-old plants; non-aqueous fractionation					125		S2-	stroma (photosynthetic cells)
290	S2-	none	32.06	http://chlorokb.fr/simpleMol/S2-	http://www.genome.jp/dbget-bin/www_bget?C00132	http://www.ebi.ac.uk/chebi/advancedSearchFT.do?searchString=15138	https://metacyc.org/compound?orgid=META&id=CPD-7046		https://pubchem.ncbi.nlm.nih.gov/summary/summary.cgi?cid=29109	InChI=1S/S/q-2	[S-2]		https://www.ncbi.nlm.nih.gov/pubmed/19143986		55		microMolar	Leaf	Cytosol	Total	cytosol (photosynthetic cells)	Arabidopsis thaliana	2-3 week-old plants; non-aqueous fractionation					55		S2-	cytosol (photosynthetic cells)
291	S2-	none	32.06	http://chlorokb.fr/simpleMol/S2-	http://www.genome.jp/dbget-bin/www_bget?C00132	http://www.ebi.ac.uk/chebi/advancedSearchFT.do?searchString=15138	https://metacyc.org/compound?orgid=META&id=CPD-7046		https://pubchem.ncbi.nlm.nih.gov/summary/summary.cgi?cid=29109	InChI=1S/S/q-2	[S-2]		https://www.ncbi.nlm.nih.gov/pubmed/19143986		5		microMolar	Isolated vacuoles	Vacuole	Total	vacuole (photosynthetic cells)	Arabidopsis thaliana	2-3 week-old plants; non-aqueous fractionation					5		S2-	vacuole (photosynthetic cells)
292	salicylate	none	137.115	http://chlorokb.fr/simpleMol/salicylate	http://www.genome.jp/dbget-bin/www_bget?C00805	http://www.ebi.ac.uk/chebi/advancedSearchFT.do?searchString=16914	https://metacyc.org/compound?orgid=META&id=CPD-110	69-72-7	https://pubchem.ncbi.nlm.nih.gov/summary/summary.cgi?cid=338	InChI=1S/C7H6O3/c8-6-4-2-1-3-5(6)7(9)10/h1-4,8H,(H,9,10)/p-1	Oc1ccccc1C([O-])=O		https://www.ncbi.nlm.nih.gov/pubmed/18451262	3		5	microgram/g FW	Young leaf	Whole leaf	Total	cytoplasm excluding vacuole (photosynthetic cells)	Arabidopsis thaliana	n.d.	21.8794		36.4657	115.155		191.925	salicylate	cytoplasm excluding vacuole (photosynthetic cells)
293	salicylate	none	137.115	http://chlorokb.fr/simpleMol/salicylate	http://www.genome.jp/dbget-bin/www_bget?C00805	http://www.ebi.ac.uk/chebi/advancedSearchFT.do?searchString=16914	https://metacyc.org/compound?orgid=META&id=CPD-110	69-72-7	https://pubchem.ncbi.nlm.nih.gov/summary/summary.cgi?cid=338	InChI=1S/C7H6O3/c8-6-4-2-1-3-5(6)7(9)10/h1-4,8H,(H,9,10)/p-1	Oc1ccccc1C([O-])=O		https://www.ncbi.nlm.nih.gov/pubmed/26672068	0.3		4.25	microgram/g FW	Young leaf	Whole leaf	Total	cytoplasm excluding vacuole (photosynthetic cells)	Arabidopsis thaliana	0-48 H post infection.	2.18794		30.9959	11.5155		163.136	salicylate	cytoplasm excluding vacuole (photosynthetic cells)
294	shikimate	none	173.145	http://chlorokb.fr/simpleMol/shikimate	http://www.genome.jp/dbget-bin/www_bget?C00493	http://www.ebi.ac.uk/chebi/advancedSearchFT.do?searchString=16119	https://metacyc.org/compound?orgid=META&id=SHIKIMATE	138-59-0	https://pubchem.ncbi.nlm.nih.gov/summary/summary.cgi?cid=8742	InChI=1S/C7H10O5/c8-4-1-3(7(11)12)2-5(9)6(4)10/h1,4-6,8-10H,2H2,(H,11,12)/p-1/t4-,5-,6-/m1/s1	O[C@@H]1CC(=C[C@@H](O)[C@H]1O)C([O-])=O		https://www.ncbi.nlm.nih.gov/pubmed/24654847		20		microgram/g FW	Young leaf	Whole leaf	n.d.	cytosol, stroma (photosynthetic cells)	Arabidopsis thaliana	none		115.51			1233.3		shikimate	cytosol, stroma (photosynthetic cells)
295	shikimate	none	173.145	http://chlorokb.fr/simpleMol/shikimate	http://www.genome.jp/dbget-bin/www_bget?C00493	http://www.ebi.ac.uk/chebi/advancedSearchFT.do?searchString=16119	https://metacyc.org/compound?orgid=META&id=SHIKIMATE	138-59-0	https://pubchem.ncbi.nlm.nih.gov/summary/summary.cgi?cid=8742	InChI=1S/C7H10O5/c8-4-1-3(7(11)12)2-5(9)6(4)10/h1,4-6,8-10H,2H2,(H,11,12)/p-1/t4-,5-,6-/m1/s1	O[C@@H]1CC(=C[C@@H](O)[C@H]1O)C([O-])=O		https://www.ncbi.nlm.nih.gov/pubmed/23952675		21		nanomol/g FW	Rosette	Whole leaf	Total	cytosol, stroma (photosynthetic cells)	Arabidopsis thaliana	none		21			224.218		shikimate	cytosol, stroma (photosynthetic cells)
296	sucrose	none	342.299	http://chlorokb.fr/simpleMol/sucrose	http://www.genome.jp/dbget-bin/www_bget?C00089	http://www.ebi.ac.uk/chebi/advancedSearchFT.do?searchString=17992	https://metacyc.org/compound?orgid=META&id=SUCROSE	57-50-1	https://pubchem.ncbi.nlm.nih.gov/summary/summary.cgi?cid=5988	InChI=1S/C12H22O11/c13-1-4-6(16)8(18)9(19)11(21-4)23-12(3-15)10(20)7(17)5(2-14)22-12/h4-11,13-20H,1-3H2/t4-,5-,6-,7-,8+,9-,10+,11-,12+/m1/s1	OC[C@H]1O[C@@](CO)(O[C@H]2O[C@H](CO)[C@@H](O)[C@H](O)[C@H]2O)[C@@H](O)[C@@H]1O		https://www.ncbi.nlm.nih.gov/pubmed/12096097		8000		microMolar	Isolated chloroplasts	Stroma	Total	stroma (photosynthetic cells)	Spinacia oleracea	Sucrose was the predominant neutral sugar in the chloroplast and was present at a concentration of 8 mM at the start of the night period and decreased slowly with time. because sucrose was labelled, it must have originated from photosynthesis during the day.					8000		sucrose	stroma (photosynthetic cells)
297	sucrose	none	342.299	http://chlorokb.fr/simpleMol/sucrose	http://www.genome.jp/dbget-bin/www_bget?C00089	http://www.ebi.ac.uk/chebi/advancedSearchFT.do?searchString=17992	https://metacyc.org/compound?orgid=META&id=SUCROSE	57-50-1	https://pubchem.ncbi.nlm.nih.gov/summary/summary.cgi?cid=5988	InChI=1S/C12H22O11/c13-1-4-6(16)8(18)9(19)11(21-4)23-12(3-15)10(20)7(17)5(2-14)22-12/h4-11,13-20H,1-3H2/t4-,5-,6-,7-,8+,9-,10+,11-,12+/m1/s1	OC[C@H]1O[C@@](CO)(O[C@H]2O[C@H](CO)[C@@H](O)[C@H](O)[C@H]2O)[C@@H](O)[C@@H]1O		https://www.ncbi.nlm.nih.gov/pubmed/16661385		85.1		nanomol/mg chlorophyll	Isolated chloroplasts	Stroma	Total	stroma of isolated chloroplasts (per mg chl unit)	Spinacia oleracea	rapid preparation of chloroplast from protoplasts					1463.48		sucrose	stroma of isolated chloroplasts (per mg chl unit)
298	sucrose	none	342.299	http://chlorokb.fr/simpleMol/sucrose	http://www.genome.jp/dbget-bin/www_bget?C00089	http://www.ebi.ac.uk/chebi/advancedSearchFT.do?searchString=17992	https://metacyc.org/compound?orgid=META&id=SUCROSE	57-50-1	https://pubchem.ncbi.nlm.nih.gov/summary/summary.cgi?cid=5988	InChI=1S/C12H22O11/c13-1-4-6(16)8(18)9(19)11(21-4)23-12(3-15)10(20)7(17)5(2-14)22-12/h4-11,13-20H,1-3H2/t4-,5-,6-,7-,8+,9-,10+,11-,12+/m1/s1	OC[C@H]1O[C@@](CO)(O[C@H]2O[C@H](CO)[C@@H](O)[C@H](O)[C@H]2O)[C@@H](O)[C@@H]1O		https://www.ncbi.nlm.nih.gov/pubmed/25401493		1550		nanomol/g FW	Rosette	Whole leaf	Total	photosynthetic cells, all subcellular compartments	Arabidopsis thaliana	none		1550			1631.58		sucrose	photosynthetic cells, all subcellular compartments
299	sucrose	none	342.299	http://chlorokb.fr/simpleMol/sucrose	http://www.genome.jp/dbget-bin/www_bget?C00089	http://www.ebi.ac.uk/chebi/advancedSearchFT.do?searchString=17992	https://metacyc.org/compound?orgid=META&id=SUCROSE	57-50-1	https://pubchem.ncbi.nlm.nih.gov/summary/summary.cgi?cid=5988	InChI=1S/C12H22O11/c13-1-4-6(16)8(18)9(19)11(21-4)23-12(3-15)10(20)7(17)5(2-14)22-12/h4-11,13-20H,1-3H2/t4-,5-,6-,7-,8+,9-,10+,11-,12+/m1/s1	OC[C@H]1O[C@@](CO)(O[C@H]2O[C@H](CO)[C@@H](O)[C@H](O)[C@H]2O)[C@@H](O)[C@@H]1O		https://www.ncbi.nlm.nih.gov/pubmed/30216682	0		2000	nanomol/g FW	Mature leaf	Chloroplast non aqueous fraction	Total	stroma (photosynthetic cells)	Arabidopsis thaliana	Non aqueous fractionation methods; Control versus cold (5°C) + high light (320 µmol photons m<SUP>-2</SUP> . s<SUP>-1</SUP>)	0		2000	0		33218.9	sucrose	stroma (photosynthetic cells)
300	sucrose	none	342.299	http://chlorokb.fr/simpleMol/sucrose	http://www.genome.jp/dbget-bin/www_bget?C00089	http://www.ebi.ac.uk/chebi/advancedSearchFT.do?searchString=17992	https://metacyc.org/compound?orgid=META&id=SUCROSE	57-50-1	https://pubchem.ncbi.nlm.nih.gov/summary/summary.cgi?cid=5988	InChI=1S/C12H22O11/c13-1-4-6(16)8(18)9(19)11(21-4)23-12(3-15)10(20)7(17)5(2-14)22-12/h4-11,13-20H,1-3H2/t4-,5-,6-,7-,8+,9-,10+,11-,12+/m1/s1	OC[C@H]1O[C@@](CO)(O[C@H]2O[C@H](CO)[C@@H](O)[C@H](O)[C@H]2O)[C@@H](O)[C@@H]1O		https://www.ncbi.nlm.nih.gov/pubmed/30216682	2500		3500	nanomol/g FW	Mature leaf	Cytosol non aqueous fraction	Total	cytosol (photosynthetic cells)	Arabidopsis thaliana	Non aqueous fractionation methods; Control versus cold (5°C) + high light (320 µmol photons m<SUP>-2</SUP> . s<SUP>-1</SUP>)	2500		3500	74733.2		104626	sucrose	cytosol (photosynthetic cells)
301	sucrose	none	342.299	http://chlorokb.fr/simpleMol/sucrose	http://www.genome.jp/dbget-bin/www_bget?C00089	http://www.ebi.ac.uk/chebi/advancedSearchFT.do?searchString=17992	https://metacyc.org/compound?orgid=META&id=SUCROSE	57-50-1	https://pubchem.ncbi.nlm.nih.gov/summary/summary.cgi?cid=5988	InChI=1S/C12H22O11/c13-1-4-6(16)8(18)9(19)11(21-4)23-12(3-15)10(20)7(17)5(2-14)22-12/h4-11,13-20H,1-3H2/t4-,5-,6-,7-,8+,9-,10+,11-,12+/m1/s1	OC[C@H]1O[C@@](CO)(O[C@H]2O[C@H](CO)[C@@H](O)[C@H](O)[C@H]2O)[C@@H](O)[C@@H]1O		https://www.ncbi.nlm.nih.gov/pubmed/30216682	5500		7000	nanomol/g FW	Mature leaf	Vacuole non aqueous fraction	Total	vacuole (photosynthetic cells)	Arabidopsis thaliana	Non aqueous fractionation methods; Control versus cold (5°C) + high light (320 µmol photons m<SUP>-2</SUP> . s<SUP>-1</SUP>)	5500		7000	7236.84		9210.53	sucrose	vacuole (photosynthetic cells)
302	sucrose	none	342.299	http://chlorokb.fr/simpleMol/sucrose	http://www.genome.jp/dbget-bin/www_bget?C00089	http://www.ebi.ac.uk/chebi/advancedSearchFT.do?searchString=17992	https://metacyc.org/compound?orgid=META&id=SUCROSE	57-50-1	https://pubchem.ncbi.nlm.nih.gov/summary/summary.cgi?cid=5988	InChI=1S/C12H22O11/c13-1-4-6(16)8(18)9(19)11(21-4)23-12(3-15)10(20)7(17)5(2-14)22-12/h4-11,13-20H,1-3H2/t4-,5-,6-,7-,8+,9-,10+,11-,12+/m1/s1	OC[C@H]1O[C@@](CO)(O[C@H]2O[C@H](CO)[C@@H](O)[C@H](O)[C@H]2O)[C@@H](O)[C@@H]1O		https://www.ncbi.nlm.nih.gov/pubmed/30482788		1225		nanomol/g FW	Mature leaf	Chloroplast non aqueous fraction	Total	stroma (photosynthetic cells)	Arabidopsis thaliana	Non aqueous fractionation methods		1225			20346.6		sucrose	stroma (photosynthetic cells)
303	sucrose	none	342.299	http://chlorokb.fr/simpleMol/sucrose	http://www.genome.jp/dbget-bin/www_bget?C00089	http://www.ebi.ac.uk/chebi/advancedSearchFT.do?searchString=17992	https://metacyc.org/compound?orgid=META&id=SUCROSE	57-50-1	https://pubchem.ncbi.nlm.nih.gov/summary/summary.cgi?cid=5988	InChI=1S/C12H22O11/c13-1-4-6(16)8(18)9(19)11(21-4)23-12(3-15)10(20)7(17)5(2-14)22-12/h4-11,13-20H,1-3H2/t4-,5-,6-,7-,8+,9-,10+,11-,12+/m1/s1	OC[C@H]1O[C@@](CO)(O[C@H]2O[C@H](CO)[C@@H](O)[C@H](O)[C@H]2O)[C@@H](O)[C@@H]1O		https://www.ncbi.nlm.nih.gov/pubmed/30482788		5250		nanomol/g FW	Mature leaf	Cytosol non aqueous fraction	Total	cytosol (photosynthetic cells)	Arabidopsis thaliana	Non aqueous fractionation methods		5250			156940		sucrose	cytosol (photosynthetic cells)
304	sucrose	none	342.299	http://chlorokb.fr/simpleMol/sucrose	http://www.genome.jp/dbget-bin/www_bget?C00089	http://www.ebi.ac.uk/chebi/advancedSearchFT.do?searchString=17992	https://metacyc.org/compound?orgid=META&id=SUCROSE	57-50-1	https://pubchem.ncbi.nlm.nih.gov/summary/summary.cgi?cid=5988	InChI=1S/C12H22O11/c13-1-4-6(16)8(18)9(19)11(21-4)23-12(3-15)10(20)7(17)5(2-14)22-12/h4-11,13-20H,1-3H2/t4-,5-,6-,7-,8+,9-,10+,11-,12+/m1/s1	OC[C@H]1O[C@@](CO)(O[C@H]2O[C@H](CO)[C@@H](O)[C@H](O)[C@H]2O)[C@@H](O)[C@@H]1O		https://www.ncbi.nlm.nih.gov/pubmed/30482788		525		nanomol/g FW	Mature leaf	Vacuole non aqueous fraction	Total	vacuole (photosynthetic cells)	Arabidopsis thaliana	Non aqueous fractionation methods		525			690.789		sucrose	vacuole (photosynthetic cells)
305	sucrose	none	342.299	http://chlorokb.fr/simpleMol/sucrose	http://www.genome.jp/dbget-bin/www_bget?C00089	http://www.ebi.ac.uk/chebi/advancedSearchFT.do?searchString=17992	https://metacyc.org/compound?orgid=META&id=SUCROSE	57-50-1	https://pubchem.ncbi.nlm.nih.gov/summary/summary.cgi?cid=5988	InChI=1S/C12H22O11/c13-1-4-6(16)8(18)9(19)11(21-4)23-12(3-15)10(20)7(17)5(2-14)22-12/h4-11,13-20H,1-3H2/t4-,5-,6-,7-,8+,9-,10+,11-,12+/m1/s1	OC[C@H]1O[C@@](CO)(O[C@H]2O[C@H](CO)[C@@H](O)[C@H](O)[C@H]2O)[C@@H](O)[C@@H]1O		https://www.ncbi.nlm.nih.gov/pubmed/24028846		2480		nanomol/g FW	Seedling	Whole leaf	Total	photosynthetic cells, all subcellular compartments	Arabidopsis thaliana	14 day-old plants; grown in liquid media.		2480			2610.53		sucrose	photosynthetic cells, all subcellular compartments
306	sucrose	none	342.299	http://chlorokb.fr/simpleMol/sucrose	http://www.genome.jp/dbget-bin/www_bget?C00089	http://www.ebi.ac.uk/chebi/advancedSearchFT.do?searchString=17992	https://metacyc.org/compound?orgid=META&id=SUCROSE	57-50-1	https://pubchem.ncbi.nlm.nih.gov/summary/summary.cgi?cid=5988	InChI=1S/C12H22O11/c13-1-4-6(16)8(18)9(19)11(21-4)23-12(3-15)10(20)7(17)5(2-14)22-12/h4-11,13-20H,1-3H2/t4-,5-,6-,7-,8+,9-,10+,11-,12+/m1/s1	OC[C@H]1O[C@@](CO)(O[C@H]2O[C@H](CO)[C@@H](O)[C@H](O)[C@H]2O)[C@@H](O)[C@@H]1O		https://www.ncbi.nlm.nih.gov/pubmed/29660082		7.5		femtomol/vacuole	Isolated vacuoles	Vacuole	Total	isolated vacuole (femtomol/vacuole unit)	Arabidopsis thaliana	Isolated vacuoles (vacuole volume is assumed to be 66,5 pL-i.e the average of spongy and palisade vacuole volume); vacuoles were isolated from Arabidopsis thaliana suspension-cultured cells cultured in modified Murashige and Skoog medium supplemented with 4.5 mM 2,4-D and 3% sucrose.					113.802		sucrose	isolated vacuole (femtomol/vacuole unit)
307	sucrose	none	342.299	http://chlorokb.fr/simpleMol/sucrose	http://www.genome.jp/dbget-bin/www_bget?C00089	http://www.ebi.ac.uk/chebi/advancedSearchFT.do?searchString=17992	https://metacyc.org/compound?orgid=META&id=SUCROSE	57-50-1	https://pubchem.ncbi.nlm.nih.gov/summary/summary.cgi?cid=5988	InChI=1S/C12H22O11/c13-1-4-6(16)8(18)9(19)11(21-4)23-12(3-15)10(20)7(17)5(2-14)22-12/h4-11,13-20H,1-3H2/t4-,5-,6-,7-,8+,9-,10+,11-,12+/m1/s1	OC[C@H]1O[C@@](CO)(O[C@H]2O[C@H](CO)[C@@H](O)[C@H](O)[C@H]2O)[C@@H](O)[C@@H]1O		https://www.ncbi.nlm.nih.gov/pubmed/12447548		350000		microMolar	Mature leaf	Whole inflorescence	Total	phloem sap	Arabidopsis thaliana	The stylets of aphids feeding on the main inflorescence stalk were cut and phloem exudate from cut stylets was analyzed.					350000		sucrose	phloem sap
308	sulfate	SO42-	96.058	http://chlorokb.fr/simpleMol/sulfate	http://www.genome.jp/dbget-bin/www_bget?C00059	http://www.ebi.ac.uk/chebi/advancedSearchFT.do?searchString=16189	https://metacyc.org/compound?orgid=META&id=SULFATE	7664-93-9	https://pubchem.ncbi.nlm.nih.gov/summary/summary.cgi?cid=1117	InChI=1S/H2O4S/c1-5(2,3)4/h(H2,1,2,3,4)/p-2	[O-]S([O-])(=O)=O		https://www.ncbi.nlm.nih.gov/pubmed/10929111		9.5		nanomol/g FW	Mature leaf	Whole leaf	Total	photosynthetic cells, all subcellular compartments	Arabidopsis thaliana	Uptake flux was 24.8 nmol/g fresh weight/hour.		9.5			10		sulfate	photosynthetic cells, all subcellular compartments
309	sulfite	SO3-2	80.058	http://chlorokb.fr/simpleMol/sulfite	http://www.genome.jp/dbget-bin/www_bget?C00094	http://www.ebi.ac.uk/chebi/advancedSearchFT.do?searchString=17359	https://metacyc.org/compound?orgid=META&id=SO3		https://pubchem.ncbi.nlm.nih.gov/summary/summary.cgi?cid=1099	InChI=1S/H2O3S/c1-4(2)3/h(H2,1,2,3)/p-2	[O-]S([O-])=O		https://www.ncbi.nlm.nih.gov/pubmed/12492831		1.5		nanomol/g FW	Mature leaf	Whole leaf	Total	photosynthetic cells, all subcellular compartments	Arabidopsis thaliana	shoot of 20-day-old plants.		1.5			1.57895		sulfite	photosynthetic cells, all subcellular compartments
310	thiamine diphosphate	TPP	422.288	http://chlorokb.fr/simpleMol/thiamine diphosphate	http://www.genome.jp/dbget-bin/www_bget?C00068	http://www.ebi.ac.uk/chebi/advancedSearchFT.do?searchString=9532	https://metacyc.org/compound?orgid=META&id=THIAMINE-PYROPHOSPHATE		https://pubchem.ncbi.nlm.nih.gov/summary/summary.cgi?cid=1132	InChI=1S/C12H18N4O7P2S/c1-8-11(3-4-22-25(20,21)23-24(17,18)19)26-7-16(8)6-10-5-14-9(2)15-12(10)13/h5,7H,3-4,6H2,1-2H3,(H4-,13,14,15,17,18,19,20,21)/p-2	Cc1c(CCOP([O-])(=O)OP(O)([O-])=O)sc[n+]1Cc1cnc(C)nc1N,Cc1c(CCOP([O-])(=O)OP(O)([O-])=O)sc[n+]1Cc1cnc(C)nc1N		https://www.ncbi.nlm.nih.gov/pubmed/27677881		2		nanomol/g FW	Young leaf	Whole leaf	Total	cytosol, mitochondrion matrix, stroma (photosynthetic cells)	Arabidopsis thaliana	Plants were grown on half-strength MS medium containing 1% (w/v) sucrose.		2			19.3284		thiamine diphosphate	cytosol, mitochondrion matrix, stroma (photosynthetic cells)
311	thiamine diphosphate	TPP	422.288	http://chlorokb.fr/simpleMol/thiamine diphosphate	http://www.genome.jp/dbget-bin/www_bget?C00068	http://www.ebi.ac.uk/chebi/advancedSearchFT.do?searchString=9532	https://metacyc.org/compound?orgid=META&id=THIAMINE-PYROPHOSPHATE		https://pubchem.ncbi.nlm.nih.gov/summary/summary.cgi?cid=1132	InChI=1S/C12H18N4O7P2S/c1-8-11(3-4-22-25(20,21)23-24(17,18)19)26-7-16(8)6-10-5-14-9(2)15-12(10)13/h5,7H,3-4,6H2,1-2H3,(H4-,13,14,15,17,18,19,20,21)/p-2	Cc1c(CCOP([O-])(=O)OP(O)([O-])=O)sc[n+]1Cc1cnc(C)nc1N,Cc1c(CCOP([O-])(=O)OP(O)([O-])=O)sc[n+]1Cc1cnc(C)nc1N		https://www.ncbi.nlm.nih.gov/pubmed/23341335		60		microgram/g FW	Mature leaf	Whole leaf	Total	cytosol, mitochondrion matrix, stroma (photosynthetic cells)	Arabidopsis thaliana	21-day-old plants.		142.083			1373.12		thiamine diphosphate	cytosol, mitochondrion matrix, stroma (photosynthetic cells)
312	thiamine diphosphate	TPP	422.288	http://chlorokb.fr/simpleMol/thiamine diphosphate	http://www.genome.jp/dbget-bin/www_bget?C00068	http://www.ebi.ac.uk/chebi/advancedSearchFT.do?searchString=9532	https://metacyc.org/compound?orgid=META&id=THIAMINE-PYROPHOSPHATE		https://pubchem.ncbi.nlm.nih.gov/summary/summary.cgi?cid=1132	InChI=1S/C12H18N4O7P2S/c1-8-11(3-4-22-25(20,21)23-24(17,18)19)26-7-16(8)6-10-5-14-9(2)15-12(10)13/h5,7H,3-4,6H2,1-2H3,(H4-,13,14,15,17,18,19,20,21)/p-2	Cc1c(CCOP([O-])(=O)OP(O)([O-])=O)sc[n+]1Cc1cnc(C)nc1N,Cc1c(CCOP([O-])(=O)OP(O)([O-])=O)sc[n+]1Cc1cnc(C)nc1N		https://www.ncbi.nlm.nih.gov/pubmed/23755056		6150		picomol/g FW	Young leaf	Whole leaf	Total	cytosol, mitochondrion matrix, stroma (photosynthetic cells)	Arabidopsis thaliana	11-day-old plants; MS medium.		6.15			59.4349		thiamine diphosphate	cytosol, mitochondrion matrix, stroma (photosynthetic cells)
313	thiamine diphosphate	TPP	422.288	http://chlorokb.fr/simpleMol/thiamine diphosphate	http://www.genome.jp/dbget-bin/www_bget?C00068	http://www.ebi.ac.uk/chebi/advancedSearchFT.do?searchString=9532	https://metacyc.org/compound?orgid=META&id=THIAMINE-PYROPHOSPHATE		https://pubchem.ncbi.nlm.nih.gov/summary/summary.cgi?cid=1132	InChI=1S/C12H18N4O7P2S/c1-8-11(3-4-22-25(20,21)23-24(17,18)19)26-7-16(8)6-10-5-14-9(2)15-12(10)13/h5,7H,3-4,6H2,1-2H3,(H4-,13,14,15,17,18,19,20,21)/p-2	Cc1c(CCOP([O-])(=O)OP(O)([O-])=O)sc[n+]1Cc1cnc(C)nc1N,Cc1c(CCOP([O-])(=O)OP(O)([O-])=O)sc[n+]1Cc1cnc(C)nc1N		https://www.ncbi.nlm.nih.gov/pubmed/26454882		1		nanomol/g FW	Leaf	Whole leaf	Total	cytosol, mitochondrion matrix, stroma (photosynthetic cells)	Arabidopsis thaliana	Plants grown on soil.		1			9.66421		thiamine diphosphate	cytosol, mitochondrion matrix, stroma (photosynthetic cells)
314	thiamine diphosphate	TPP	422.288	http://chlorokb.fr/simpleMol/thiamine diphosphate	http://www.genome.jp/dbget-bin/www_bget?C00068	http://www.ebi.ac.uk/chebi/advancedSearchFT.do?searchString=9532	https://metacyc.org/compound?orgid=META&id=THIAMINE-PYROPHOSPHATE		https://pubchem.ncbi.nlm.nih.gov/summary/summary.cgi?cid=1132	InChI=1S/C12H18N4O7P2S/c1-8-11(3-4-22-25(20,21)23-24(17,18)19)26-7-16(8)6-10-5-14-9(2)15-12(10)13/h5,7H,3-4,6H2,1-2H3,(H4-,13,14,15,17,18,19,20,21)/p-2	Cc1c(CCOP([O-])(=O)OP(O)([O-])=O)sc[n+]1Cc1cnc(C)nc1N,Cc1c(CCOP([O-])(=O)OP(O)([O-])=O)sc[n+]1Cc1cnc(C)nc1N		https://www.ncbi.nlm.nih.gov/pubmed/32372067		1.5		nanomol/g FW	Seedling	Whole leaf	Total	cytosol, mitochondrion matrix, stroma (photosynthetic cells)	Arabidopsis thaliana	The unit in Fig2b of this reference is micromol/g FW. The 1000-fold difference in TPP abundance compared with other works suggest this is a typo. We considered unit was nmol/g FW		1.5			14.4963		thiamine diphosphate	cytosol, mitochondrion matrix, stroma (photosynthetic cells)
315	thiamine diphosphate	TPP	422.288	http://chlorokb.fr/simpleMol/thiamine diphosphate	http://www.genome.jp/dbget-bin/www_bget?C00068	http://www.ebi.ac.uk/chebi/advancedSearchFT.do?searchString=9532	https://metacyc.org/compound?orgid=META&id=THIAMINE-PYROPHOSPHATE		https://pubchem.ncbi.nlm.nih.gov/summary/summary.cgi?cid=1132	InChI=1S/C12H18N4O7P2S/c1-8-11(3-4-22-25(20,21)23-24(17,18)19)26-7-16(8)6-10-5-14-9(2)15-12(10)13/h5,7H,3-4,6H2,1-2H3,(H4-,13,14,15,17,18,19,20,21)/p-2	Cc1c(CCOP([O-])(=O)OP(O)([O-])=O)sc[n+]1Cc1cnc(C)nc1N,Cc1c(CCOP([O-])(=O)OP(O)([O-])=O)sc[n+]1Cc1cnc(C)nc1N		https://www.ncbi.nlm.nih.gov/pubmed/26454882		4.6		nanomol/mg chlorophyll	Leaf	Stroma	Total	stroma of isolated chloroplasts (per mg chl unit)	Arabidopsis thaliana	Original value is 0,25 nanomol/mg protein. Conversion assumes 18,4 mg protein per mg chlorophyll (see Lilley 1975, New Phytol, vol 75, pp1-10)		5.52			79.1069		thiamine diphosphate	stroma of isolated chloroplasts (per mg chl unit)
316	thiosulfate	S2O3-2	113.126	http://chlorokb.fr/simpleMol/thiosulfate	http://www.genome.jp/dbget-bin/www_bget?C00320	http://www.ebi.ac.uk/chebi/advancedSearchFT.do?searchString=16094	https://metacyc.org/compound?orgid=META&id=S2O3		https://pubchem.ncbi.nlm.nih.gov/summary/summary.cgi?cid=1084	InChI=1S/H2O3S2/c1-5(2,3)4/h(H2,1,2,3,4)/p-1	[O-]S(S)(=O)=O		https://www.ncbi.nlm.nih.gov/pubmed/12492831		8		nanomol/g FW	Mature leaf	Whole leaf	Total	photosynthetic cells, all subcellular compartments	Arabidopsis thaliana	shoot of 20-day-old plants		8			8.42105		thiosulfate	photosynthetic cells, all subcellular compartments
317	trans-neoxanthin	none	600.88	http://chlorokb.fr/simpleMol/trans-neoxanthin	http://www.genome.jp/dbget-bin/www_bget?C08606	http://www.ebi.ac.uk/chebi/advancedSearchFT.do?searchString=32446	https://metacyc.org/compound?orgid=META&id=CPD1F-135	30743-41-0	https://pubchem.ncbi.nlm.nih.gov/summary/summary.cgi?cid=5281247	InChI=1S/C40H56O4/c1-29(17-13-19-31(3)21-22-35-36(5,6)25-33(41)27-38(35,9)43)15-11-12-16-30(2)18-14-20-32(4)23-24-40-37(7,8)26-34(42)28-39(40,10)44-40/h11-21,23-24,33-34,41-43H,25-28H2,1-10H3/b12-11+,17-13+,18-14+,24-23+,29-15+,30-16+,31-19+,32-20+/t22-,33-,34-,38+,39+,40-/m0/s1	C\C(\C=C\C=C(/C)\C=C\[C@@]12O[C@]1(C)C[C@@H](O)CC2(C)C)=C/C=C/C=C(\C)/C=C/C=C(\C)C=[C@]=C1C(C)(C)C[C@H](O)C[C@@]1(C)O	https://lipidmaps.org/databases/lmsd/LMPR01070290?LMID=LMPR01070290	https://www.ncbi.nlm.nih.gov/pubmed/16890225	46		43	millimol/mol chlorophyll (a+b)	Mature leaf	Chloroplast	Total	chloroplast envelope membrane	Arabidopsis thaliana	Plants grown at 30 microE/m2/s for 35 days were dark-adapted for 2 h or treated for 45 min with high intensity light (1200 microE/m2/s for 45 min, RT).	59.8		55.9	15548		14534	trans-neoxanthin	chloroplast envelope membrane
318	trans-neoxanthin	none	600.88	http://chlorokb.fr/simpleMol/trans-neoxanthin	http://www.genome.jp/dbget-bin/www_bget?C08606	http://www.ebi.ac.uk/chebi/advancedSearchFT.do?searchString=32446	https://metacyc.org/compound?orgid=META&id=CPD1F-135	30743-41-0	https://pubchem.ncbi.nlm.nih.gov/summary/summary.cgi?cid=5281247	InChI=1S/C40H56O4/c1-29(17-13-19-31(3)21-22-35-36(5,6)25-33(41)27-38(35,9)43)15-11-12-16-30(2)18-14-20-32(4)23-24-40-37(7,8)26-34(42)28-39(40,10)44-40/h11-21,23-24,33-34,41-43H,25-28H2,1-10H3/b12-11+,17-13+,18-14+,24-23+,29-15+,30-16+,31-19+,32-20+/t22-,33-,34-,38+,39+,40-/m0/s1	C\C(\C=C\C=C(/C)\C=C\[C@@]12O[C@]1(C)C[C@@H](O)CC2(C)C)=C/C=C/C=C(\C)/C=C/C=C(\C)C=[C@]=C1C(C)(C)C[C@H](O)C[C@@]1(C)O	https://lipidmaps.org/databases/lmsd/LMPR01070290?LMID=LMPR01070290	https://www.ncbi.nlm.nih.gov/pubmed/16492736		32.5		millimol/mol chlorophyll (a+b)	Mature leaf	Chloroplast	Total	chloroplast envelope membrane	Arabidopsis thaliana	Plants were grown under a 12-h photoperiod (100–120 micromol/m2/s; 22°C) and 18°C at night.		42.25			10985		trans-neoxanthin	chloroplast envelope membrane
319	UDP	none	401.14	http://chlorokb.fr/simpleMol/UDP	http://www.genome.jp/dbget-bin/www_bget?C00015	http://www.ebi.ac.uk/chebi/advancedSearchFT.do?searchString=17659	https://metacyc.org/compound?orgid=META&id=UDP	58-98-0	https://pubchem.ncbi.nlm.nih.gov/summary/summary.cgi?cid=6031	InChI=1S/C9H14N2O12P2/c12-5-1-2-11(9(15)10-5)8-7(14)6(13)4(22-8)3-21-25(19,20)23-24(16,17)18/h1-2,4,6-8,13-14H,3H2,(H,19,20)(H,10,12,15)(H2,16,17,18)/p-3/t4-,6-,7-,8-/m1/s1	O[C@H]1[C@@H](O)[C@@H](O[C@@H]1COP([O-])(=O)OP([O-])([O-])=O)n1ccc(=O)[nH]c1=O		https://www.ncbi.nlm.nih.gov/pubmed/21599668		50.7		nanomol/g FW	Mature leaf	Whole leaf	Total	cytoplasm excluding vacuole (photosynthetic cells)	Arabidopsis thaliana	10-wk-old soil-grown A. thaliana plants		50.7			266.842		UDP	cytoplasm excluding vacuole (photosynthetic cells)
320	UDP-α-D-galactose	none	564.289	http://chlorokb.fr/simpleMol/UDP-alpha-D-galactose	http://www.genome.jp/dbget-bin/www_bget?C00052	http://www.ebi.ac.uk/chebi/advancedSearchFT.do?searchString=67119	https://metacyc.org/compound?orgid=META&id=CPD-14553	2956-16-3	https://pubchem.ncbi.nlm.nih.gov/summary/summary.cgi?cid=23724458	InChI=1S/C15H24N2O17P2/c18-3-5-8(20)10(22)12(24)14(32-5)33-36(28,29)34-35(26,27)30-4-6-9(21)11(23)13(31-6)17-2-1-7(19)16-15(17)25/h1-2,5-6,8-14,18,20-24H,3-4H2,(H,26,27)(H,28,29)(H,16,19,25)/p-2/t5-,6-,8+,9-,10+,11-,12-,13-,14-/m1/s1	OC[C@H]1O[C@H](OP([O-])(=O)OP([O-])(=O)OC[C@H]2O[C@H]([C@H](O)[C@@H]2O)n2ccc(=O)[nH]c2=O)[C@H](O)[C@@H](O)[C@H]1O		https://www.ncbi.nlm.nih.gov/pubmed/9681006		13.5		nanomol/g FW	Leaf	Whole leaf	Total	cytosol (photosynthetic cells)	Arabidopsis thaliana	none		13.5			403.559		UDP-α-D-galactose	cytosol (photosynthetic cells)
321	UDP-α-D-galactose	none	564.289	http://chlorokb.fr/simpleMol/UDP-alpha-D-galactose	http://www.genome.jp/dbget-bin/www_bget?C00052	http://www.ebi.ac.uk/chebi/advancedSearchFT.do?searchString=67119	https://metacyc.org/compound?orgid=META&id=CPD-14553	2956-16-3	https://pubchem.ncbi.nlm.nih.gov/summary/summary.cgi?cid=23724458	InChI=1S/C15H24N2O17P2/c18-3-5-8(20)10(22)12(24)14(32-5)33-36(28,29)34-35(26,27)30-4-6-9(21)11(23)13(31-6)17-2-1-7(19)16-15(17)25/h1-2,5-6,8-14,18,20-24H,3-4H2,(H,26,27)(H,28,29)(H,16,19,25)/p-2/t5-,6-,8+,9-,10+,11-,12-,13-,14-/m1/s1	OC[C@H]1O[C@H](OP([O-])(=O)OP([O-])(=O)OC[C@H]2O[C@H]([C@H](O)[C@@H]2O)n2ccc(=O)[nH]c2=O)[C@H](O)[C@@H](O)[C@H]1O		https://www.ncbi.nlm.nih.gov/pubmed/24299991		11.82		nanomol/g FW	Mature leaf	Whole leaf	n.d.	cytosol (photosynthetic cells)	Arabidopsis thaliana	Arabidopsis thaliana (Col-0) plants were grown with a 16 h photoperiod at 22 degree C with 90 µmol /m2/s illumination intensity during the day period. Arabidopsis rosettes from 4-week-old plants.		11.82			353.339		UDP-α-D-galactose	cytosol (photosynthetic cells)
322	UDP-α-D-glucose	none	564.289	http://chlorokb.fr/simpleMol/UDP-alpha-D-glucose	http://www.genome.jp/dbget-bin/www_bget?C00029	http://www.ebi.ac.uk/chebi/advancedSearchFT.do?searchString=46229	https://metacyc.org/compound?orgid=META&id=CPD-12575	133-89-1	https://pubchem.ncbi.nlm.nih.gov/summary/summary.cgi?cid=8629	InChI=1S/C15H24N2O17P2/c18-3-5-8(20)10(22)12(24)14(32-5)33-36(28,29)34-35(26,27)30-4-6-9(21)11(23)13(31-6)17-2-1-7(19)16-15(17)25/h1-2,5-6,8-14,18,20-24H,3-4H2,(H,26,27)(H,28,29)(H,16,19,25)/p-2/t5-,6-,8-,9-,10+,11-,12-,13-,14-/m1/s1	OC[C@H]1O[C@H](OP([O-])(=O)OP([O-])(=O)OC[C@H]2O[C@H]([C@H](O)[C@@H]2O)n2ccc(=O)[nH]c2=O)[C@H](O)[C@@H](O)[C@@H]1O		https://www.ncbi.nlm.nih.gov/pubmed/21599668		45.8		nanomol/g FW	Mature leaf	Whole leaf	Total	cytosol (photosynthetic cells)	Arabidopsis thaliana	10-wk-old soil-grown A. thaliana plants		45.8			1369.11		UDP-α-D-glucose	cytosol (photosynthetic cells)
323	UDP-α-D-glucose	none	564.289	http://chlorokb.fr/simpleMol/UDP-alpha-D-glucose	http://www.genome.jp/dbget-bin/www_bget?C00029	http://www.ebi.ac.uk/chebi/advancedSearchFT.do?searchString=46229	https://metacyc.org/compound?orgid=META&id=CPD-12575	133-89-1	https://pubchem.ncbi.nlm.nih.gov/summary/summary.cgi?cid=8629	InChI=1S/C15H24N2O17P2/c18-3-5-8(20)10(22)12(24)14(32-5)33-36(28,29)34-35(26,27)30-4-6-9(21)11(23)13(31-6)17-2-1-7(19)16-15(17)25/h1-2,5-6,8-14,18,20-24H,3-4H2,(H,26,27)(H,28,29)(H,16,19,25)/p-2/t5-,6-,8-,9-,10+,11-,12-,13-,14-/m1/s1	OC[C@H]1O[C@H](OP([O-])(=O)OP([O-])(=O)OC[C@H]2O[C@H]([C@H](O)[C@@H]2O)n2ccc(=O)[nH]c2=O)[C@H](O)[C@@H](O)[C@@H]1O		https://www.ncbi.nlm.nih.gov/pubmed/9681006		52.6		nanomol/g FW	Leaf	Whole leaf	Total	cytosol (photosynthetic cells)	Arabidopsis thaliana	none		52.6			1572.39		UDP-α-D-glucose	cytosol (photosynthetic cells)
324	UDP-α-D-glucose	none	564.289	http://chlorokb.fr/simpleMol/UDP-alpha-D-glucose	http://www.genome.jp/dbget-bin/www_bget?C00029	http://www.ebi.ac.uk/chebi/advancedSearchFT.do?searchString=46229	https://metacyc.org/compound?orgid=META&id=CPD-12575	133-89-1	https://pubchem.ncbi.nlm.nih.gov/summary/summary.cgi?cid=8629	InChI=1S/C15H24N2O17P2/c18-3-5-8(20)10(22)12(24)14(32-5)33-36(28,29)34-35(26,27)30-4-6-9(21)11(23)13(31-6)17-2-1-7(19)16-15(17)25/h1-2,5-6,8-14,18,20-24H,3-4H2,(H,26,27)(H,28,29)(H,16,19,25)/p-2/t5-,6-,8-,9-,10+,11-,12-,13-,14-/m1/s1	OC[C@H]1O[C@H](OP([O-])(=O)OP([O-])(=O)OC[C@H]2O[C@H]([C@H](O)[C@@H]2O)n2ccc(=O)[nH]c2=O)[C@H](O)[C@@H](O)[C@@H]1O		https://www.ncbi.nlm.nih.gov/pubmed/16551270	25		60	nanomol/g FW	Young leaf	Whole leaf	Total	cytosol (photosynthetic cells)	Arabidopsis thaliana	Seedlings were grown axenically for 7 days under continuous light in sucrose-containing liquid medium then starved for 2 days in sucrose-free medium.	25		60	747.332		1793.6	UDP-α-D-glucose	cytosol (photosynthetic cells)
325	UDP-α-D-glucose	none	564.289	http://chlorokb.fr/simpleMol/UDP-alpha-D-glucose	http://www.genome.jp/dbget-bin/www_bget?C00029	http://www.ebi.ac.uk/chebi/advancedSearchFT.do?searchString=46229	https://metacyc.org/compound?orgid=META&id=CPD-12575	133-89-1	https://pubchem.ncbi.nlm.nih.gov/summary/summary.cgi?cid=8629	InChI=1S/C15H24N2O17P2/c18-3-5-8(20)10(22)12(24)14(32-5)33-36(28,29)34-35(26,27)30-4-6-9(21)11(23)13(31-6)17-2-1-7(19)16-15(17)25/h1-2,5-6,8-14,18,20-24H,3-4H2,(H,26,27)(H,28,29)(H,16,19,25)/p-2/t5-,6-,8-,9-,10+,11-,12-,13-,14-/m1/s1	OC[C@H]1O[C@H](OP([O-])(=O)OP([O-])(=O)OC[C@H]2O[C@H]([C@H](O)[C@@H]2O)n2ccc(=O)[nH]c2=O)[C@H](O)[C@@H](O)[C@@H]1O		https://www.ncbi.nlm.nih.gov/pubmed/23952675		105		nanomol/g FW	Rosette	Whole leaf	Total	cytosol (photosynthetic cells)	Arabidopsis thaliana	none		105			3138.79		UDP-α-D-glucose	cytosol (photosynthetic cells)
326	UDP-α-D-glucose	none	564.289	http://chlorokb.fr/simpleMol/UDP-alpha-D-glucose	http://www.genome.jp/dbget-bin/www_bget?C00029	http://www.ebi.ac.uk/chebi/advancedSearchFT.do?searchString=46229	https://metacyc.org/compound?orgid=META&id=CPD-12575	133-89-1	https://pubchem.ncbi.nlm.nih.gov/summary/summary.cgi?cid=8629	InChI=1S/C15H24N2O17P2/c18-3-5-8(20)10(22)12(24)14(32-5)33-36(28,29)34-35(26,27)30-4-6-9(21)11(23)13(31-6)17-2-1-7(19)16-15(17)25/h1-2,5-6,8-14,18,20-24H,3-4H2,(H,26,27)(H,28,29)(H,16,19,25)/p-2/t5-,6-,8-,9-,10+,11-,12-,13-,14-/m1/s1	OC[C@H]1O[C@H](OP([O-])(=O)OP([O-])(=O)OC[C@H]2O[C@H]([C@H](O)[C@@H]2O)n2ccc(=O)[nH]c2=O)[C@H](O)[C@@H](O)[C@@H]1O		https://www.ncbi.nlm.nih.gov/pubmed/24994761		27.5		nanomol/g FW	Mature leaf	Whole leaf	Total	cytosol (photosynthetic cells)	Arabidopsis thaliana	6-week-old plants in the light 5 h into the photoperiod		27.5			822.065		UDP-α-D-glucose	cytosol (photosynthetic cells)
327	UDP-α-D-glucose	none	564.289	http://chlorokb.fr/simpleMol/UDP-alpha-D-glucose	http://www.genome.jp/dbget-bin/www_bget?C00029	http://www.ebi.ac.uk/chebi/advancedSearchFT.do?searchString=46229	https://metacyc.org/compound?orgid=META&id=CPD-12575	133-89-1	https://pubchem.ncbi.nlm.nih.gov/summary/summary.cgi?cid=8629	InChI=1S/C15H24N2O17P2/c18-3-5-8(20)10(22)12(24)14(32-5)33-36(28,29)34-35(26,27)30-4-6-9(21)11(23)13(31-6)17-2-1-7(19)16-15(17)25/h1-2,5-6,8-14,18,20-24H,3-4H2,(H,26,27)(H,28,29)(H,16,19,25)/p-2/t5-,6-,8-,9-,10+,11-,12-,13-,14-/m1/s1	OC[C@H]1O[C@H](OP([O-])(=O)OP([O-])(=O)OC[C@H]2O[C@H]([C@H](O)[C@@H]2O)n2ccc(=O)[nH]c2=O)[C@H](O)[C@@H](O)[C@@H]1O		https://www.ncbi.nlm.nih.gov/pubmed/24299991		41.74		nanomol/g FW	Mature leaf	Whole leaf	Total	cytosol (photosynthetic cells)	Arabidopsis thaliana	Arabidopsis thaliana (Col-0) plants were grown with a 16 h photoperiod at 22 degree C with 90 µmol /m2/s illumination intensity during the day period. Arabidopsis rosettes from 4-week-old plants.		41.74			1247.75		UDP-α-D-glucose	cytosol (photosynthetic cells)
328	UMP	UMP	322.168	http://chlorokb.fr/simpleMol/UMP	http://www.genome.jp/dbget-bin/www_bget?C00105	http://www.ebi.ac.uk/chebi/advancedSearchFT.do?searchString=16695	https://metacyc.org/compound?orgid=META&id=UMP	58-97-9	https://pubchem.ncbi.nlm.nih.gov/summary/summary.cgi?cid=6030	InChI=1S/C9H13N2O9P/c12-5-1-2-11(9(15)10-5)8-7(14)6(13)4(20-8)3-19-21(16,17)18/h1-2,4,6-8,13-14H,3H2,(H,10,12,15)(H2,16,17,18)/p-2/t4-,6-,7-,8-/m1/s1	O[C@H]1[C@@H](O)[C@@H](O[C@@H]1COP([O-])([O-])=O)n1ccc(=O)[nH]c1=O		https://www.ncbi.nlm.nih.gov/pubmed/21599668		11.4		nanomol/g FW	Mature leaf	Whole leaf	Total	cytoplasm excluding vacuole (photosynthetic cells)	Arabidopsis thaliana	10-wk-old soil-grown A. thaliana plants		11.4			60		UMP	cytoplasm excluding vacuole (photosynthetic cells)
329	uracil	none	112.088	http://chlorokb.fr/simpleMol/uracil	http://www.genome.jp/dbget-bin/www_bget?C00106	http://www.ebi.ac.uk/chebi/advancedSearchFT.do?searchString=17568	https://metacyc.org/compound?orgid=META&id=URACIL	66-22-8	https://pubchem.ncbi.nlm.nih.gov/summary/summary.cgi?cid=1174	InChI=1S/C4H4N2O2/c7-3-1-2-5-4(8)6-3/h1-2H,(H2,5,6,7,8)	O=c1cc[nH]c(=O)[nH]1		https://www.ncbi.nlm.nih.gov/pubmed/21599668		0.9		nanomol/g FW	Mature leaf	Whole leaf	Total	photosynthetic cells, all subcellular compartments	Arabidopsis thaliana	10-wk-old soil-grown A. thaliana plants		0.9			0.947368		uracil	photosynthetic cells, all subcellular compartments
330	uridine	none	244.204	http://chlorokb.fr/simpleMol/uridine	http://www.genome.jp/dbget-bin/www_bget?C00299	http://www.ebi.ac.uk/chebi/advancedSearchFT.do?searchString=16704	https://metacyc.org/compound?orgid=META&id=URIDINE	58-96-8	https://pubchem.ncbi.nlm.nih.gov/summary/summary.cgi?cid=6029	InChI=1S/C9H12N2O6/c12-3-4-6(14)7(15)8(17-4)11-2-1-5(13)10-9(11)16/h1-2,4,6-8,12,14-15H,3H2,(H,10,13,16)/t4-,6-,7-,8-/m1/s1	OC[C@H]1O[C@H]([C@H](O)[C@@H]1O)n1ccc(=O)[nH]c1=O		https://www.ncbi.nlm.nih.gov/pubmed/21599668		5.1		nanomol/g FW	Mature leaf	Whole leaf	Total	photosynthetic cells, all subcellular compartments	Arabidopsis thaliana	10-wk-old soil-grown A. thaliana plants		5.1			5.36842		uridine	photosynthetic cells, all subcellular compartments
331	uridine	none	244.204	http://chlorokb.fr/simpleMol/uridine	http://www.genome.jp/dbget-bin/www_bget?C00299	http://www.ebi.ac.uk/chebi/advancedSearchFT.do?searchString=16704	https://metacyc.org/compound?orgid=META&id=URIDINE	58-96-8	https://pubchem.ncbi.nlm.nih.gov/summary/summary.cgi?cid=6029	InChI=1S/C9H12N2O6/c12-3-4-6(14)7(15)8(17-4)11-2-1-5(13)10-9(11)16/h1-2,4,6-8,12,14-15H,3H2,(H,10,13,16)/t4-,6-,7-,8-/m1/s1	OC[C@H]1O[C@H]([C@H](O)[C@@H]1O)n1ccc(=O)[nH]c1=O		https://www.ncbi.nlm.nih.gov/pubmed/30787180		60		nanomol/g FW	Rosette	Whole leaf	Total	photosynthetic cells, all subcellular compartments	Arabidopsis thaliana	3 week-old rosettes		60			63.1579		uridine	photosynthetic cells, all subcellular compartments
332	UTP	none	480.112	http://chlorokb.fr/simpleMol/UTP	http://www.genome.jp/dbget-bin/www_bget?C00075	http://www.ebi.ac.uk/chebi/advancedSearchFT.do?searchString=15713	https://metacyc.org/compound?orgid=META&id=UTP	63-39-8	https://pubchem.ncbi.nlm.nih.gov/summary/summary.cgi?cid=6133	InChI=1S/C9H15N2O15P3/c12-5-1-2-11(9(15)10-5)8-7(14)6(13)4(24-8)3-23-28(19,20)26-29(21,22)25-27(16,17)18/h1-2,4,6-8,13-14H,3H2,(H,19,20)(H,21,22)(H,10,12,15)(H2,16,17,18)/p-4/t4-,6-,7-,8-/m1/s1	O[C@H]1[C@@H](O)[C@@H](O[C@@H]1COP([O-])(=O)OP([O-])(=O)OP([O-])([O-])=O)n1ccc(=O)[nH]c1=O		https://www.ncbi.nlm.nih.gov/pubmed/21599668		13.5		nanomol/g FW	Mature leaf	Whole leaf	Total	cytoplasm excluding vacuole (photosynthetic cells)	Arabidopsis thaliana	10-wk-old soil-grown A. thaliana plants		13.5			71.0526		UTP	cytoplasm excluding vacuole (photosynthetic cells)
333	violaxanthin	none	600.88	http://chlorokb.fr/simpleMol/violaxanthin	http://www.genome.jp/dbget-bin/www_bget?C08614	http://www.ebi.ac.uk/chebi/advancedSearchFT.do?searchString=35288	https://metacyc.org/compound?orgid=META&id=CPD1F-133	126-29-4	https://pubchem.ncbi.nlm.nih.gov/summary/summary.cgi?cid=448438	InChI=1S/C40H56O4/c1-29(17-13-19-31(3)21-23-39-35(5,6)25-33(41)27-37(39,9)43-39)15-11-12-16-30(2)18-14-20-32(4)22-24-40-36(7,8)26-34(42)28-38(40,10)44-40/h11-24,33-34,41-42H,25-28H2,1-10H3/b12-11+,17-13+,18-14+,23-21+,24-22+,29-15+,30-16+,31-19+,32-20+/t33-,34-,37+,38+,39-,40-/m0/s1	C\C(\C=C\C=C(/C)\C=C\[C@@]12O[C@]1(C)C[C@@H](O)CC2(C)C)=C/C=C/C=C(\C)/C=C/C=C(\C)/C=C/[C@@]12O[C@]1(C)C[C@@H](O)CC2(C)C	https://lipidmaps.org/databases/lmsd/LMPR01070282?LMID=LMPR01070282	https://www.ncbi.nlm.nih.gov/pubmed/16890225	34		13	millimol/mol chlorophyll (a+b)	Mature leaf	Whole leaf	Total	thylakoid membranes	Arabidopsis thaliana	Plants grown at 30 microE/m2/s for 35 days were dark-adapted for 2 h or treated for 45 min with high intensity light (1200 microE/m2/s for 45 min, RT).	44.2		16.9	3017.07		1153.59	violaxanthin	thylakoid membranes
334	zeaxanthin	none	568.881	http://chlorokb.fr/simpleMol/zeaxanthin	http://www.genome.jp/dbget-bin/www_bget?C06098	http://www.ebi.ac.uk/chebi/advancedSearchFT.do?searchString=27547	https://metacyc.org/compound?orgid=META&id=CPD1F-130	144-68-3	https://pubchem.ncbi.nlm.nih.gov/summary/summary.cgi?cid=5280899	InChI=1S/C40H56O2/c1-29(17-13-19-31(3)21-23-37-33(5)25-35(41)27-39(37,7)8)15-11-12-16-30(2)18-14-20-32(4)22-24-38-34(6)26-36(42)28-40(38,9)10/h11-24,35-36,41-42H,25-28H2,1-10H3/b12-11+,17-13+,18-14+,23-21+,24-22+,29-15+,30-16+,31-19+,32-20+/t35-,36-/m1/s1	C\C(\C=C\C=C(/C)\C=C\C1=C(C)C[C@@H](O)CC1(C)C)=C/C=C/C=C(\C)/C=C/C=C(\C)/C=C/C1=C(C)C[C@@H](O)CC1(C)C	https://lipidmaps.org/databases/lmsd/LMPR01070261?LMID=LMPR01070261	https://www.ncbi.nlm.nih.gov/pubmed/9668132	1.9		27.2	millimol/mol chlorophyll a	Mature leaf	Whole leaf	Total	thylakoid membranes	Arabidopsis thaliana	before or after exposure to high light (HL, 2000 micromol photons/m2/sec) for 30 min.	1.767		25.296	120.615		1726.69	zeaxanthin	thylakoid membranes
335	zeaxanthin	none	568.881	http://chlorokb.fr/simpleMol/zeaxanthin	http://www.genome.jp/dbget-bin/www_bget?C06098	http://www.ebi.ac.uk/chebi/advancedSearchFT.do?searchString=27547	https://metacyc.org/compound?orgid=META&id=CPD1F-130	144-68-3	https://pubchem.ncbi.nlm.nih.gov/summary/summary.cgi?cid=5280899	InChI=1S/C40H56O2/c1-29(17-13-19-31(3)21-23-37-33(5)25-35(41)27-39(37,7)8)15-11-12-16-30(2)18-14-20-32(4)22-24-38-34(6)26-36(42)28-40(38,9)10/h11-24,35-36,41-42H,25-28H2,1-10H3/b12-11+,17-13+,18-14+,23-21+,24-22+,29-15+,30-16+,31-19+,32-20+/t35-,36-/m1/s1	C\C(\C=C\C=C(/C)\C=C\C1=C(C)C[C@@H](O)CC1(C)C)=C/C=C/C=C(\C)/C=C/C=C(\C)/C=C/C1=C(C)C[C@@H](O)CC1(C)C	https://lipidmaps.org/databases/lmsd/LMPR01070261?LMID=LMPR01070261	https://www.ncbi.nlm.nih.gov/pubmed/16890225	0		24	millimol/mol chlorophyll (a+b)	Mature leaf	Whole leaf	Total	thylakoid membranes	Arabidopsis thaliana	Plants grown at 30 microE/m2/s for 35 days were dark-adapted for 2 h or treated for 450 with high intensity light (undetectable in dark adapted plants)			31.2			2129.7	zeaxanthin	thylakoid membranes
336	zeinoxanthin	none	552.882	http://chlorokb.fr/simpleMol/zeinoxanthin	http://www.genome.jp/dbget-bin/www_bget?C08590	http://www.ebi.ac.uk/chebi/advancedSearchFT.do?searchString=65244	https://metacyc.org/compound?orgid=META&id=CPD-5661	24480-38-4	https://pubchem.ncbi.nlm.nih.gov/summary/summary.cgi?cid=5281234	InChI=1S/C40H56O/c1-30(18-13-20-32(3)23-25-37-34(5)22-15-27-39(37,7)8)16-11-12-17-31(2)19-14-21-33(4)24-26-38-35(6)28-36(41)29-40(38,9)10/h11-14,16-26,36-37,41H,15,27-29H2,1-10H3/b12-11+,18-13+,19-14+,25-23+,26-24+,30-16+,31-17+,32-20+,33-21+/t36-,37+/m1/s1	C\C(\C=C\C=C(/C)\C=C\[C@H]1C(C)=CCCC1(C)C)=C/C=C/C=C(\C)/C=C/C=C(\C)/C=C/C1=C(C)C[C@@H](O)CC1(C)C	https://lipidmaps.org/databases/lmsd/LMPR01070268?LMID=LMPR01070268	https://www.ncbi.nlm.nih.gov/pubmed/16492736		0.7		millimol/mol chlorophyll (a+b)	Mature leaf	Whole leaf	Total	thylakoid membranes	Arabidopsis thaliana	Plants were grown under a 12-h photoperiod (100–120 micromol/m2/s; 22°C) and 18°C at night.		0.91			62.1162		zeinoxanthin	thylakoid membranes
337	L-tyrosine	tyr	181.191	http://chlorokb.fr/simpleMol/L-tyrosine	http://www.genome.jp/dbget-bin/www_bget?C00082	http://www.ebi.ac.uk/chebi/advancedSearchFT.do?searchString=17895	https://metacyc.org/compound?orgid=META&id=TYR	60-18-4	https://pubchem.ncbi.nlm.nih.gov/summary/summary.cgi?cid=6057	InChI=1S/C9H11NO3/c10-8(9(12)13)5-6-1-3-7(11)4-2-6/h1-4,8,11H,5,10H2,(H,12,13)/t8-/m0/s1	[NH3+][C@@H](Cc1ccc(O)cc1)C([O-])=O		https://www.ncbi.nlm.nih.gov/pubmed/18162591		0.14		nanomol/mg DW	Rosette	Whole leaf	Free	photosynthetic cells, all subcellular compartments	Arabidopsis thaliana	none		18.7919			19.781		L-tyrosine	photosynthetic cells, all subcellular compartments
338	L-tyrosine	tyr	181.191	http://chlorokb.fr/simpleMol/L-tyrosine	http://www.genome.jp/dbget-bin/www_bget?C00082	http://www.ebi.ac.uk/chebi/advancedSearchFT.do?searchString=17895	https://metacyc.org/compound?orgid=META&id=TYR	60-18-4	https://pubchem.ncbi.nlm.nih.gov/summary/summary.cgi?cid=6057	InChI=1S/C9H11NO3/c10-8(9(12)13)5-6-1-3-7(11)4-2-6/h1-4,8,11H,5,10H2,(H,12,13)/t8-/m0/s1	[NH3+][C@@H](Cc1ccc(O)cc1)C([O-])=O		https://www.ncbi.nlm.nih.gov/pubmed/24223944	6		12	nanomol/g FW	Rosette	Whole leaf	Free	photosynthetic cells, all subcellular compartments	Arabidopsis thaliana	plants grown at 21°C (6) and 4°C (12).	6		12	6.31579		12.6316	L-tyrosine	photosynthetic cells, all subcellular compartments
339	L-tyrosine	tyr	181.191	http://chlorokb.fr/simpleMol/L-tyrosine	http://www.genome.jp/dbget-bin/www_bget?C00082	http://www.ebi.ac.uk/chebi/advancedSearchFT.do?searchString=17895	https://metacyc.org/compound?orgid=META&id=TYR	60-18-4	https://pubchem.ncbi.nlm.nih.gov/summary/summary.cgi?cid=6057	InChI=1S/C9H11NO3/c10-8(9(12)13)5-6-1-3-7(11)4-2-6/h1-4,8,11H,5,10H2,(H,12,13)/t8-/m0/s1	[NH3+][C@@H](Cc1ccc(O)cc1)C([O-])=O		https://www.ncbi.nlm.nih.gov/pubmed/14617088	9		9	nanomol/g FW	Rosette	Whole leaf	Free	photosynthetic cells, all subcellular compartments	Arabidopsis thaliana	light versus dark	9		9	9.47368		9.47368	L-tyrosine	photosynthetic cells, all subcellular compartments
340	L-phenylalanine	phe	165.191	http://chlorokb.fr/simpleMol/L-phenylalanine	http://www.genome.jp/dbget-bin/www_bget?C00079	http://www.ebi.ac.uk/chebi/advancedSearchFT.do?searchString=17295	https://metacyc.org/compound?orgid=META&id=PHE	63-91-2	https://pubchem.ncbi.nlm.nih.gov/summary/summary.cgi?cid=6140	InChI=1S/C9H11NO2/c10-8(9(11)12)6-7-4-2-1-3-5-7/h1-5,8H,6,10H2,(H,11,12)/t8-/m0/s1	[NH3+][C@@H](Cc1ccccc1)C([O-])=O		https://www.ncbi.nlm.nih.gov/pubmed/18162591		0.38		nanomol/mg DW	Rosette	Whole leaf	Free	photosynthetic cells, all subcellular compartments	Arabidopsis thaliana	none		51.0067			53.6913		L-phenylalanine	photosynthetic cells, all subcellular compartments
341	L-phenylalanine	phe	165.191	http://chlorokb.fr/simpleMol/L-phenylalanine	http://www.genome.jp/dbget-bin/www_bget?C00079	http://www.ebi.ac.uk/chebi/advancedSearchFT.do?searchString=17295	https://metacyc.org/compound?orgid=META&id=PHE	63-91-2	https://pubchem.ncbi.nlm.nih.gov/summary/summary.cgi?cid=6140	InChI=1S/C9H11NO2/c10-8(9(11)12)6-7-4-2-1-3-5-7/h1-5,8H,6,10H2,(H,11,12)/t8-/m0/s1	[NH3+][C@@H](Cc1ccccc1)C([O-])=O		https://www.ncbi.nlm.nih.gov/pubmed/24223944	47		113	nanomol/g FW	Rosette	Whole leaf	Free	photosynthetic cells, all subcellular compartments	Arabidopsis thaliana	plants grown at 21°C (47) and 4°C (113).	47		113	49.4737		118.947	L-phenylalanine	photosynthetic cells, all subcellular compartments
342	L-phenylalanine	phe	165.191	http://chlorokb.fr/simpleMol/L-phenylalanine	http://www.genome.jp/dbget-bin/www_bget?C00079	http://www.ebi.ac.uk/chebi/advancedSearchFT.do?searchString=17295	https://metacyc.org/compound?orgid=META&id=PHE	63-91-2	https://pubchem.ncbi.nlm.nih.gov/summary/summary.cgi?cid=6140	InChI=1S/C9H11NO2/c10-8(9(11)12)6-7-4-2-1-3-5-7/h1-5,8H,6,10H2,(H,11,12)/t8-/m0/s1	[NH3+][C@@H](Cc1ccccc1)C([O-])=O		https://www.ncbi.nlm.nih.gov/pubmed/14617088	41		32	nanomol/g FW	Rosette	Whole leaf	Free	photosynthetic cells, all subcellular compartments	Arabidopsis thaliana	light versus dark	41		32	43.1579		33.6842	L-phenylalanine	photosynthetic cells, all subcellular compartments
343	L-homoserine	none	119.12	http://chlorokb.fr/simpleMol/L-homoserine	http://www.genome.jp/dbget-bin/www_bget?C00263	http://www.ebi.ac.uk/chebi/advancedSearchFT.do?searchString=15699	https://metacyc.org/compound?orgid=META&id=HOMO-SER	672-15-1	https://pubchem.ncbi.nlm.nih.gov/summary/summary.cgi?cid=12647	InChI=1S/C4H9NO3/c5-3(1-2-6)4(7)8/h3,6H,1-2,5H2,(H,7,8)/t3-/m0/s1	[NH3+][C@@H](CCO)C([O-])=O		https://www.ncbi.nlm.nih.gov/pubmed/24223944	9		31	nanomol/g FW	Rosette	Whole leaf	Total	photosynthetic cells, all subcellular compartments	Arabidopsis thaliana	plants grown at 21°C (9) and 4°C (31).	9		31	9.47368		32.6316	L-homoserine	photosynthetic cells, all subcellular compartments
344	2-phosphoglycolate	2PG	153.008	http://chlorokb.fr/simpleMol/2-phosphoglycolate	http://www.genome.jp/dbget-bin/www_bget?C00988	http://www.ebi.ac.uk/chebi/advancedSearchFT.do?searchString=17150	https://metacyc.org/compound?orgid=META&id=CPD-67		https://pubchem.ncbi.nlm.nih.gov/summary/summary.cgi?cid=529	InChI=1S/C2H5O6P/c3-2(4)1-8-9(5,6)7/h1H2,(H,3,4)(H2,5,6,7)/p-3	[O-]C(=O)COP([O-])([O-])=O		https://www.ncbi.nlm.nih.gov/pubmed/28947491		0.4		nanomol/g FW	Leaf	Whole leaf	Total	stroma (photosynthetic cells)	Arabidopsis thaliana	Low photorespiratory (high CO<SUB>2</SUB>) conditions.		0.4			6.64378		2-phosphoglycolate	stroma (photosynthetic cells)
345	2-phosphoglycolate	2PG	153.008	http://chlorokb.fr/simpleMol/2-phosphoglycolate	http://www.genome.jp/dbget-bin/www_bget?C00988	http://www.ebi.ac.uk/chebi/advancedSearchFT.do?searchString=17150	https://metacyc.org/compound?orgid=META&id=CPD-67		https://pubchem.ncbi.nlm.nih.gov/summary/summary.cgi?cid=529	InChI=1S/C2H5O6P/c3-2(4)1-8-9(5,6)7/h1H2,(H,3,4)(H2,5,6,7)/p-3	[O-]C(=O)COP([O-])([O-])=O		https://www.ncbi.nlm.nih.gov/pubmed/28947491		1.8		nanomol/g FW	Leaf	Whole leaf	Total	stroma (photosynthetic cells)	Arabidopsis thaliana	High photorespiratory (Low CO<SUB>2</SUB>) conditions		1.8			29.897		2-phosphoglycolate	stroma (photosynthetic cells)
346	12-oxo-cis-10,15-phytodienoate	none	291.409	http://chlorokb.fr/simpleMol/12-oxo-cis-10,15-phytodienoate	http://www.genome.jp/dbget-bin/www_bget?C01226	http://www.ebi.ac.uk/chebi/advancedSearchFT.do?searchString=15560	https://metacyc.org/compound?orgid=META&id=CPD-729		https://pubchem.ncbi.nlm.nih.gov/summary/summary.cgi?cid=5280411	InChI=1S/C18H28O3/c1-2-3-7-11-16-15(13-14-17(16)19)10-8-5-4-6-9-12-18(20)21/h3,7,13-16H,2,4-6,8-12H2,1H3,(H,20,21)/p-1/b7-3-/t15-,16-/m0/s1	CC\C=C/C[C@H]1[C@@H](CCCCCCCC([O-])=O)C=CC1=O	https://lipidmaps.org/databases/lmsd/LMFA02010001?LMID=LMFA02010001	https://www.ncbi.nlm.nih.gov/pubmed/11278736		0.4		microgram/g FW	Rosette	Whole leaf	Total	chloroplast membranes (envelope and thylakoid)	Arabidopsis thaliana	Greenhouse-grown rosettes of 6–8-week-old <i>A. thaliana</i> C24 were used for all experiments. Plants were raised individually in standard soil at 18 °C (night) and 24 °C (day) between 50 and 70% relative humidity and no less than 150 mmol of photons/m2/s1. <BR>0.4 µg/g FW OPDA is esterified at position sn-1 of MGDG		1.37264			74.2755		12-oxo-cis-10,15-phytodienoate	chloroplast membranes (envelope and thylakoid)
347	12-oxo-cis-10,15-phytodienoate	none	291.409	http://chlorokb.fr/simpleMol/12-oxo-cis-10,15-phytodienoate	http://www.genome.jp/dbget-bin/www_bget?C01226	http://www.ebi.ac.uk/chebi/advancedSearchFT.do?searchString=15560	https://metacyc.org/compound?orgid=META&id=CPD-729		https://pubchem.ncbi.nlm.nih.gov/summary/summary.cgi?cid=5280411	InChI=1S/C18H28O3/c1-2-3-7-11-16-15(13-14-17(16)19)10-8-5-4-6-9-12-18(20)21/h3,7,13-16H,2,4-6,8-12H2,1H3,(H,20,21)/p-1/b7-3-/t15-,16-/m0/s1	CC\C=C/C[C@H]1[C@@H](CCCCCCCC([O-])=O)C=CC1=O	https://lipidmaps.org/databases/lmsd/LMFA02010001?LMID=LMFA02010001	https://www.ncbi.nlm.nih.gov/pubmed/12119374		1000		picomol/g FW	Mature leaf	Whole leaf	n.d.	chloroplast membranes (envelope and thylakoid)	Arabidopsis thaliana	4-week old plants		1			54.1114		12-oxo-cis-10,15-phytodienoate	chloroplast membranes (envelope and thylakoid)
348	dinor-12-oxo-phytodienoate	none	263.35	http://chlorokb.fr/simpleMol/dinor-12-oxo-phytodienoate					https://pubchem.ncbi.nlm.nih.gov/summary/summary.cgi?cid=129900400	InChI=1S/C16H24O3/c1-2-3-5-9-14-13(11-12-15(14)17)8-6-4-7-10-16(18)19/h3,5,11-14H,2,4,6-10H2,1H3,(H,18,19)/p-1/b5-3-/t13-,14-/m0/s1	CCC=CCC1C(C=CC1=O)CCCCCC(=O)[O-]		https://www.ncbi.nlm.nih.gov/pubmed/9294235	19		87	nanogram/g FW	Mature leaf	Whole leaf	Total	photosynthetic cells, all subcellular compartments	Arabidopsis thaliana	Before and after wounding.	0.0721473		0.330359	0.0759446		0.347746	dinor-12-oxo-phytodienoate	photosynthetic cells, all subcellular compartments
349	dinor-12-oxo-phytodienoate	none	263.35	http://chlorokb.fr/simpleMol/dinor-12-oxo-phytodienoate					https://pubchem.ncbi.nlm.nih.gov/summary/summary.cgi?cid=129900400	InChI=1S/C16H24O3/c1-2-3-5-9-14-13(11-12-15(14)17)8-6-4-7-10-16(18)19/h3,5,11-14H,2,4,6-10H2,1H3,(H,18,19)/p-1/b5-3-/t13-,14-/m0/s1	CCC=CCC1C(C=CC1=O)CCCCCC(=O)[O-]		https://www.ncbi.nlm.nih.gov/pubmed/12119374		80		picomol/g FW	Mature leaf	Whole leaf	n.d.	photosynthetic cells, all subcellular compartments	Arabidopsis thaliana	4-week-old plants		0.08			0.0842105		dinor-12-oxo-phytodienoate	photosynthetic cells, all subcellular compartments
350	methylglyoxal	none	72.063	http://chlorokb.fr/simpleMol/methylglyoxal	http://www.genome.jp/dbget-bin/www_bget?C00546	http://www.ebi.ac.uk/chebi/advancedSearchFT.do?searchString=17158	https://metacyc.org/compound?orgid=META&id=METHYL-GLYOXAL	78-98-8	https://pubchem.ncbi.nlm.nih.gov/summary/summary.cgi?cid=880	InChI=1S/C3H4O2/c1-3(5)2-4/h2H,1H3	CC(=O)C=O		https://www.ncbi.nlm.nih.gov/pubmed/16176800	30		75	microMolar	Seedling	Whole leaf	Total	cytosol, stroma (all leaf cells)	Nicotiana tabacum	ten day-old seedlings				30		75	methylglyoxal	cytosol, stroma (all leaf cells)
351	acrolein	none	56.064	http://chlorokb.fr/simpleMol/acrolein	http://www.genome.jp/dbget-bin/www_bget?C01471	http://www.ebi.ac.uk/chebi/advancedSearchFT.do?searchString=15368	https://metacyc.org/compound?orgid=META&id=ACROLEIN	107-02-8	https://pubchem.ncbi.nlm.nih.gov/summary/summary.cgi?cid=7847	InChI=1S/C3H4O/c1-2-3-4/h2-3H,1H2	C=CC=O		https://www.ncbi.nlm.nih.gov/pubmed/27718072	0.7		7	nanomol/g FW	Rosette	Whole leaf	Total	photosynthetic cells, all subcellular compartments	Arabidopsis thaliana	<i>A. thaliana</i> ecotype Columbia-0 was cultured on soil, fertilized with Hyponex, at 23 _x0003_C in a 10 h light/14 h dark regime for 4 weeks, and rosette leaves were collected.	0.7		7	0.736842		7.36842	acrolein	photosynthetic cells, all subcellular compartments
352	Ca2+	none	40.08	http://chlorokb.fr/simpleMol/Ca2+	http://www.genome.jp/dbget-bin/www_bget?C00076	http://www.ebi.ac.uk/chebi/advancedSearchFT.do?searchString=29108	https://metacyc.org/compound?orgid=META&id=CA%2b2		https://pubchem.ncbi.nlm.nih.gov/summary/summary.cgi?cid=271	InChI=1S/Ca/q+2	[Ca++]		https://www.ncbi.nlm.nih.gov/pubmed/11816	100		200	nanomol/mg chlorophyll	Isolated chloroplasts	Chloroplast	Total	isolated chloroplasts (per mg chl unit)	Spinacia oleracea	A major part of this Ca2+ must be effectively bound to proteins.				1054.19		2108.37	Ca2+	isolated chloroplasts (per mg chl unit)
353	Ca2+	none	40.08	http://chlorokb.fr/simpleMol/Ca2+	http://www.genome.jp/dbget-bin/www_bget?C00076	http://www.ebi.ac.uk/chebi/advancedSearchFT.do?searchString=29108	https://metacyc.org/compound?orgid=META&id=CA%2b2		https://pubchem.ncbi.nlm.nih.gov/summary/summary.cgi?cid=271	InChI=1S/Ca/q+2	[Ca++]		https://www.ncbi.nlm.nih.gov/pubmed/16945092		15100		microgram/g DW	Rosette	Whole leaf	Total	all leaf cells, all subcellular compartments	Arabidopsis thaliana	Stage 5.0		50570			45972.7		Ca2+	all leaf cells, all subcellular compartments
354	(E)-2-hexenal	none	98.144	http://chlorokb.fr/simpleMol/(E)-2-hexenal	http://www.genome.jp/dbget-bin/www_bget?C08497	http://www.ebi.ac.uk/chebi/advancedSearchFT.do?searchString=28913	https://metacyc.org/compound?orgid=META&id=TRANS-2-HEXENAL	6728-26-3	https://pubchem.ncbi.nlm.nih.gov/summary/summary.cgi?cid=5281168	InChI=1S/C6H10O/c1-2-3-4-5-6-7/h4-6H,2-3H2,1H3/b5-4+	CCC\C=C\C=O	https://lipidmaps.org/databases/lmsd/LMFA06000002?LMID=LMFA06000002	https://www.ncbi.nlm.nih.gov/pubmed/30309649		8		nanomol/g FW	Leaf	Whole leaf	Total	photosynthetic cells, all subcellular compartments	Arabidopsis thaliana	none		8			8.42105		(E)-2-hexenal	photosynthetic cells, all subcellular compartments
355	β-ionone	none	192.3	http://chlorokb.fr/simpleMol/beta-ionone	http://www.genome.jp/dbget-bin/www_bget?C12287	http://www.ebi.ac.uk/chebi/advancedSearchFT.do?searchString=32325	https://metacyc.org/compound?orgid=META&id=CPD-7204		https://pubchem.ncbi.nlm.nih.gov/summary/summary.cgi?cid=638014	InChI=1S/C13H20O/c1-10-6-5-9-13(3,4)12(10)8-7-11(2)14/h7-8H,5-6,9H2,1-4H3/b8-7+	CC(=O)\C=C\C1=C(C)CCCC1(C)C		https://www.ncbi.nlm.nih.gov/pubmed/22431637		40		nanogram/g FW	Rosette	Whole leaf	Total	pending	Arabidopsis thaliana	none		0.208008					β-ionone	pending
356	α-carotene	none	536.882	http://chlorokb.fr/simpleMol/alpha-carotene	http://www.genome.jp/dbget-bin/www_bget?C05433	http://www.ebi.ac.uk/chebi/advancedSearchFT.do?searchString=28425	https://metacyc.org/compound?orgid=META&id=CPD1F-118	7488-99-5	https://pubchem.ncbi.nlm.nih.gov/summary/summary.cgi?cid=4369188	InChI=1S/C40H56/c1-31(19-13-21-33(3)25-27-37-35(5)23-15-29-39(37,7)8)17-11-12-18-32(2)20-14-22-34(4)26-28-38-36(6)24-16-30-40(38,9)10/h11-14,17-23,25-28,37H,15-16,24,29-30H2,1-10H3/b12-11+,19-13+,20-14+,27-25+,28-26+,31-17+,32-18+,33-21+,34-22+/t37-/m0/s1	C\C(\C=C\C=C(/C)\C=C\[C@H]1C(C)=CCCC1(C)C)=C/C=C/C=C(\C)/C=C/C=C(\C)/C=C/C1=C(C)CCCC1(C)C	https://lipidmaps.org/databases/lmsd/LMPR01070011?LMID=LMPR01070011	https://www.ncbi.nlm.nih.gov/pubmed/16492736		1.4		millimol/mol chlorophyll (a+b)	Mature leaf	Whole leaf	Total	thylakoid membranes	Arabidopsis thaliana	Plants were grown under a 12-h photoperiod (100–120 micromol/m2/s; 22°C) and 18°C at night.		1.82			124.232		α-carotene	thylakoid membranes
357	all-trans-β-carotene	none	536.882	http://chlorokb.fr/simpleMol/all-trans-beta-carotene	http://www.genome.jp/dbget-bin/www_bget?C02094	http://www.ebi.ac.uk/chebi/advancedSearchFT.do?searchString=17579	https://metacyc.org/compound?orgid=META&id=CPD1F-129	7235-40-7	https://pubchem.ncbi.nlm.nih.gov/summary/summary.cgi?cid=5280489	InChI=1S/C40H56/c1-31(19-13-21-33(3)25-27-37-35(5)23-15-29-39(37,7)8)17-11-12-18-32(2)20-14-22-34(4)26-28-38-36(6)24-16-30-40(38,9)10/h11-14,17-22,25-28H,15-16,23-24,29-30H2,1-10H3/b12-11+,19-13+,20-14+,27-25+,28-26+,31-17+,32-18+,33-21+,34-22+	C\C(\C=C\C=C(/C)\C=C\C1=C(C)CCCC1(C)C)=C/C=C/C=C(\C)/C=C/C=C(\C)/C=C/C1=C(C)CCCC1(C)C	https://lipidmaps.org/databases/lmsd/LMPR01070001?LMID=LMPR01070001	https://www.ncbi.nlm.nih.gov/pubmed/16492736		55		millimol/mol chlorophyll (a+b)	Mature leaf	Whole leaf	Total	thylakoid membranes	Arabidopsis thaliana	Plants were grown under a 12-h photoperiod (100–120 micromol/m2/s; 22°C) and 18°C at night.		71.5			4880.56		all-trans-β-carotene	thylakoid membranes
358	all-trans-β-carotene	none	536.882	http://chlorokb.fr/simpleMol/all-trans-beta-carotene	http://www.genome.jp/dbget-bin/www_bget?C02094	http://www.ebi.ac.uk/chebi/advancedSearchFT.do?searchString=17579	https://metacyc.org/compound?orgid=META&id=CPD1F-129	7235-40-7	https://pubchem.ncbi.nlm.nih.gov/summary/summary.cgi?cid=5280489	InChI=1S/C40H56/c1-31(19-13-21-33(3)25-27-37-35(5)23-15-29-39(37,7)8)17-11-12-18-32(2)20-14-22-34(4)26-28-38-36(6)24-16-30-40(38,9)10/h11-14,17-22,25-28H,15-16,23-24,29-30H2,1-10H3/b12-11+,19-13+,20-14+,27-25+,28-26+,31-17+,32-18+,33-21+,34-22+	C\C(\C=C\C=C(/C)\C=C\C1=C(C)CCCC1(C)C)=C/C=C/C=C(\C)/C=C/C=C(\C)/C=C/C1=C(C)CCCC1(C)C	https://lipidmaps.org/databases/lmsd/LMPR01070001?LMID=LMPR01070001	https://www.ncbi.nlm.nih.gov/pubmed/16890225	106		104	millimol/mol chlorophyll (a+b)	Mature leaf	Whole leaf	Total	thylakoid membranes	Arabidopsis thaliana	Plants grown at 30 microE/m2/s for 35 days were dark-adapted for 2 h or treated for 450 with high intensity light.	137.8		135.2	9406.16		9228.69	all-trans-β-carotene	thylakoid membranes
359	malondialdehyde	MDA	72.063	http://chlorokb.fr/simpleMol/malondialdehyde	http://www.genome.jp/dbget-bin/www_bget?C19440	http://www.ebi.ac.uk/chebi/advancedSearchFT.do?searchString=566274	https://metacyc.org/compound?orgid=META&id=CPD-21542		https://pubchem.ncbi.nlm.nih.gov/summary/summary.cgi?cid=10964	InChI=1S/C3H3O2/c4-2-1-3-5/h1-3H/q-1	O=C[CH-]C=O		https://www.ncbi.nlm.nih.gov/pubmed/14996219	2.5		5.4	nanomol/g FW	Mature leaf	Whole leaf	Total	photosynthetic cells, all subcellular compartments	Arabidopsis thaliana	none	2.5		5.4	2.63158		5.68421	malondialdehyde	photosynthetic cells, all subcellular compartments
360	malondialdehyde	MDA	72.063	http://chlorokb.fr/simpleMol/malondialdehyde	http://www.genome.jp/dbget-bin/www_bget?C19440	http://www.ebi.ac.uk/chebi/advancedSearchFT.do?searchString=566274	https://metacyc.org/compound?orgid=META&id=CPD-21542		https://pubchem.ncbi.nlm.nih.gov/summary/summary.cgi?cid=10964	InChI=1S/C3H3O2/c4-2-1-3-5/h1-3H/q-1	O=C[CH-]C=O		https://www.ncbi.nlm.nih.gov/pubmed/11807124	4		7	nanomol/g FW	Mature leaf	Whole leaf	Total	photosynthetic cells, all subcellular compartments	Arabidopsis thaliana	none	4		7	4.21053		7.36842	malondialdehyde	photosynthetic cells, all subcellular compartments
361	malondialdehyde	MDA	72.063	http://chlorokb.fr/simpleMol/malondialdehyde	http://www.genome.jp/dbget-bin/www_bget?C19440	http://www.ebi.ac.uk/chebi/advancedSearchFT.do?searchString=566274	https://metacyc.org/compound?orgid=META&id=CPD-21542		https://pubchem.ncbi.nlm.nih.gov/summary/summary.cgi?cid=10964	InChI=1S/C3H3O2/c4-2-1-3-5/h1-3H/q-1	O=C[CH-]C=O		https://www.ncbi.nlm.nih.gov/pubmed/22298768		32		nanomol/g FW	Rosette	Whole leaf	Total	photosynthetic cells, all subcellular compartments	Arabidopsis thaliana	MDA is bound to proteins; a free level of 25 nmol/g FW was measured in wild-type rosettes.		32			33.6842		malondialdehyde	photosynthetic cells, all subcellular compartments
362	malondialdehyde	MDA	72.063	http://chlorokb.fr/simpleMol/malondialdehyde	http://www.genome.jp/dbget-bin/www_bget?C19440	http://www.ebi.ac.uk/chebi/advancedSearchFT.do?searchString=566274	https://metacyc.org/compound?orgid=META&id=CPD-21542		https://pubchem.ncbi.nlm.nih.gov/summary/summary.cgi?cid=10964	InChI=1S/C3H3O2/c4-2-1-3-5/h1-3H/q-1	O=C[CH-]C=O		https://www.ncbi.nlm.nih.gov/pubmed/18996838		0.047		nanomol/mg DW	Mature leaf	Whole leaf	Total	photosynthetic cells, all subcellular compartments	Arabidopsis thaliana	none		6.30872			6.64076		malondialdehyde	photosynthetic cells, all subcellular compartments
363	malondialdehyde	MDA	72.063	http://chlorokb.fr/simpleMol/malondialdehyde	http://www.genome.jp/dbget-bin/www_bget?C19440	http://www.ebi.ac.uk/chebi/advancedSearchFT.do?searchString=566274	https://metacyc.org/compound?orgid=META&id=CPD-21542		https://pubchem.ncbi.nlm.nih.gov/summary/summary.cgi?cid=10964	InChI=1S/C3H3O2/c4-2-1-3-5/h1-3H/q-1	O=C[CH-]C=O		https://www.ncbi.nlm.nih.gov/pubmed/16289006	10		80	picomol/g FW	Leaf	Whole leaf	Total	photosynthetic cells, all subcellular compartments	-	Musa, Malus, Lycopersicum sp., Trifolium spp., Populus spp.	0.01		0.08	0.0105263		0.0842105	malondialdehyde	photosynthetic cells, all subcellular compartments
364	malondialdehyde	MDA	72.063	http://chlorokb.fr/simpleMol/malondialdehyde	http://www.genome.jp/dbget-bin/www_bget?C19440	http://www.ebi.ac.uk/chebi/advancedSearchFT.do?searchString=566274	https://metacyc.org/compound?orgid=META&id=CPD-21542		https://pubchem.ncbi.nlm.nih.gov/summary/summary.cgi?cid=10964	InChI=1S/C3H3O2/c4-2-1-3-5/h1-3H/q-1	O=C[CH-]C=O		https://www.ncbi.nlm.nih.gov/pubmed/2233308	3		8	nanomol/g FW	Mature leaf	Whole leaf	Total	photosynthetic cells, all subcellular compartments	Arabidopsis thaliana	none	3		8	3.15789		8.42105	malondialdehyde	photosynthetic cells, all subcellular compartments
365	formate	none	45.018	http://chlorokb.fr/simpleMol/formate	http://www.genome.jp/dbget-bin/www_bget?C00058	http://www.ebi.ac.uk/chebi/advancedSearchFT.do?searchString=30751	https://metacyc.org/compound?orgid=META&id=FORMATE	64-18-6	https://pubchem.ncbi.nlm.nih.gov/summary/summary.cgi?cid=284	InChI=1S/CH2O2/c2-1-3/h1H,(H,2,3)/p-1	[O-]C=O		https://www.ncbi.nlm.nih.gov/pubmed/12668769		73		nanomol/g FW	Mature leaf	Whole leaf	Total	cytosol, mitochondrion matrix, peroxisome, stroma (photosynthetic cells)	Arabidopsis thaliana	Plants were grown in potted soil with light/dark periods of 16/8 h at 100 µmol/m<SUP>2</SUP>/s at 20–24°C. 3-week-old leaves were harvested.		73			699.49		formate	cytosol, mitochondrion matrix, peroxisome, stroma (photosynthetic cells)
366	formate	none	45.018	http://chlorokb.fr/simpleMol/formate	http://www.genome.jp/dbget-bin/www_bget?C00058	http://www.ebi.ac.uk/chebi/advancedSearchFT.do?searchString=30751	https://metacyc.org/compound?orgid=META&id=FORMATE	64-18-6	https://pubchem.ncbi.nlm.nih.gov/summary/summary.cgi?cid=284	InChI=1S/CH2O2/c2-1-3/h1H,(H,2,3)/p-1	[O-]C=O		https://www.ncbi.nlm.nih.gov/pubmed/18628352		166		nanomol/g FW	Mature leaf	Whole leaf	Total	cytosol, mitochondrion matrix, peroxisome, stroma (photosynthetic cells)	Arabidopsis thaliana	Plants were grown in a controlled growth chamber environment at a 12-h photoperiod, 20/18° C light/dark cycle,3-4 week-old plants grown in ambient air.		166			1590.62		formate	cytosol, mitochondrion matrix, peroxisome, stroma (photosynthetic cells)
367	malonyl-CoA	none	848.541	http://chlorokb.fr/simpleMol/malonyl-CoA	http://www.genome.jp/dbget-bin/www_bget?C00083	http://www.ebi.ac.uk/chebi/advancedSearchFT.do?searchString=15531	https://metacyc.org/compound?orgid=META&id=MALONYL-COA	524-14-1	https://pubchem.ncbi.nlm.nih.gov/summary/summary.cgi?cid=644066	InChI=1S/C24H38N7O19P3S/c1-24(2,19(37)22(38)27-4-3-13(32)26-5-6-54-15(35)7-14(33)34)9-47-53(44,45)50-52(42,43)46-8-12-18(49-51(39,40)41)17(36)23(48-12)31-11-30-16-20(25)28-10-29-21(16)31/h10-12,17-19,23,36-37H,3-9H2,1-2H3,(H,26,32)(H,27,38)(H,33,34)(H,42,43)(H,44,45)(H2,25,28,29)(H2,39,40,41)/p-5/t12-,17-,18-,19+,23-/m1/s1	CC(C)(COP([O-])(=O)OP([O-])(=O)OC[C@H]1O[C@H]([C@H](O)[C@@H]1OP([O-])([O-])=O)n1cnc2c(N)ncnc12)[C@@H](O)C(=O)NCCC(=O)NCCSC(=O)CC([O-])=O	https://lipidmaps.org/databases/lmsd/LMFA07050345?LMID=LMFA07050345	https://www.ncbi.nlm.nih.gov/pubmed/9355762		0.1		microMolar	Isolated chloroplasts	Stroma	Total	stroma (photosynthetic cells)	Spinacia oleracea	Concentration in chloroplasts during fatty acid synthesis from acetate (0.2 mM).					0.1		malonyl-CoA	stroma (photosynthetic cells)
368	thiamine	none	265.352	http://chlorokb.fr/simpleMol/thiamine	http://www.genome.jp/dbget-bin/www_bget?C00378	http://www.ebi.ac.uk/chebi/advancedSearchFT.do?searchString=18385	https://metacyc.org/compound?orgid=META&id=THIAMINE		https://pubchem.ncbi.nlm.nih.gov/summary/summary.cgi?cid=1130	InChI=1S/C12H17N4OS/c1-8-11(3-4-17)18-7-16(8)6-10-5-14-9(2)15-12(10)13/h5,7,17H,3-4,6H2,1-2H3,(H2,13,14,15)/q+1	Cc1c(CCO)sc[n+]1Cc1cnc(C)nc1N		https://www.ncbi.nlm.nih.gov/pubmed/27677881		0.25		nanomol/g FW	Young leaf	Whole leaf	Total	photosynthetic cells, all subcellular compartments	Arabidopsis thaliana	Plants were grown on half-strength MS medium containing 1% (w/v) sucrose.		0.25			0.263158		thiamine	photosynthetic cells, all subcellular compartments
369	thiamine	none	265.352	http://chlorokb.fr/simpleMol/thiamine	http://www.genome.jp/dbget-bin/www_bget?C00378	http://www.ebi.ac.uk/chebi/advancedSearchFT.do?searchString=18385	https://metacyc.org/compound?orgid=META&id=THIAMINE		https://pubchem.ncbi.nlm.nih.gov/summary/summary.cgi?cid=1130	InChI=1S/C12H17N4OS/c1-8-11(3-4-17)18-7-16(8)6-10-5-14-9(2)15-12(10)13/h5,7,17H,3-4,6H2,1-2H3,(H2,13,14,15)/q+1	Cc1c(CCO)sc[n+]1Cc1cnc(C)nc1N		https://www.ncbi.nlm.nih.gov/pubmed/23755056		127		picomol/g FW	Young leaf	Whole leaf	Total	photosynthetic cells, all subcellular compartments	Arabidopsis thaliana	11 day-old plants; MS medium.		0.127			0.133684		thiamine	photosynthetic cells, all subcellular compartments
370	thiamine	none	265.352	http://chlorokb.fr/simpleMol/thiamine	http://www.genome.jp/dbget-bin/www_bget?C00378	http://www.ebi.ac.uk/chebi/advancedSearchFT.do?searchString=18385	https://metacyc.org/compound?orgid=META&id=THIAMINE		https://pubchem.ncbi.nlm.nih.gov/summary/summary.cgi?cid=1130	InChI=1S/C12H17N4OS/c1-8-11(3-4-17)18-7-16(8)6-10-5-14-9(2)15-12(10)13/h5,7,17H,3-4,6H2,1-2H3,(H2,13,14,15)/q+1	Cc1c(CCO)sc[n+]1Cc1cnc(C)nc1N		https://www.ncbi.nlm.nih.gov/pubmed/26454882		0.35		nanomol/g FW	Leaf	Whole leaf	Total	photosynthetic cells, all subcellular compartments	Arabidopsis thaliana	Plants grown on soil in a greenhouse.		0.35			0.368421		thiamine	photosynthetic cells, all subcellular compartments
371	thiamine	none	265.352	http://chlorokb.fr/simpleMol/thiamine	http://www.genome.jp/dbget-bin/www_bget?C00378	http://www.ebi.ac.uk/chebi/advancedSearchFT.do?searchString=18385	https://metacyc.org/compound?orgid=META&id=THIAMINE		https://pubchem.ncbi.nlm.nih.gov/summary/summary.cgi?cid=1130	InChI=1S/C12H17N4OS/c1-8-11(3-4-17)18-7-16(8)6-10-5-14-9(2)15-12(10)13/h5,7,17H,3-4,6H2,1-2H3,(H2,13,14,15)/q+1	Cc1c(CCO)sc[n+]1Cc1cnc(C)nc1N		https://www.ncbi.nlm.nih.gov/pubmed/26454882		0.184		nanomol/mg chlorophyll	Isolated chloroplasts	Stroma	Total	isolated chloroplasts (per mg chl unit)	Arabidopsis thaliana	Thiamine concentration was ca 0.01 nmol/mg protein in isolated chloroplasts; we assumed 18.4 mg protein per mg chlorophyll (Lilley_1975_New_phytol_75_1_10).					1.9397		thiamine	isolated chloroplasts (per mg chl unit)
372	thiamine phosphate	none	343.317	http://chlorokb.fr/simpleMol/thiamine phosphate	http://www.genome.jp/dbget-bin/www_bget?C01081	http://www.ebi.ac.uk/chebi/advancedSearchFT.do?searchString=9533	https://metacyc.org/compound?orgid=META&id=THIAMINE-P		https://pubchem.ncbi.nlm.nih.gov/summary/summary.cgi?cid=1131	InChI=1S/C12H17N4O4PS/c1-8-11(3-4-20-21(17,18)19)22-7-16(8)6-10-5-14-9(2)15-12(10)13/h5,7H,3-4,6H2,1-2H3,(H3-,13,14,15,17,18,19)/p-1	Cc1c(CCOP([O-])([O-])=O)sc[n+]1Cc1cnc(C)nc1N		https://www.ncbi.nlm.nih.gov/pubmed/27677881		0.2		nanomol/g FW	Young leaf	Whole leaf	Total	cytosol, mitochondrion matrix, stroma (photosynthetic cells)	Arabidopsis thaliana	Plants were grown on half-strength MS medium containing 1% (w/v) sucrose.		0.2			1.93284		thiamine phosphate	cytosol, mitochondrion matrix, stroma (photosynthetic cells)
373	thiamine phosphate	none	343.317	http://chlorokb.fr/simpleMol/thiamine phosphate	http://www.genome.jp/dbget-bin/www_bget?C01081	http://www.ebi.ac.uk/chebi/advancedSearchFT.do?searchString=9533	https://metacyc.org/compound?orgid=META&id=THIAMINE-P		https://pubchem.ncbi.nlm.nih.gov/summary/summary.cgi?cid=1131	InChI=1S/C12H17N4O4PS/c1-8-11(3-4-20-21(17,18)19)22-7-16(8)6-10-5-14-9(2)15-12(10)13/h5,7H,3-4,6H2,1-2H3,(H3-,13,14,15,17,18,19)/p-1	Cc1c(CCOP([O-])([O-])=O)sc[n+]1Cc1cnc(C)nc1N		https://www.ncbi.nlm.nih.gov/pubmed/23341335	5		20	microgram/g FW	Mature leaf	Whole leaf	Total	cytosol, mitochondrion matrix, stroma (photosynthetic cells)	Arabidopsis thaliana	21 day-old plants.	14.5638		58.2552	140.748		562.99	thiamine phosphate	cytosol, mitochondrion matrix, stroma (photosynthetic cells)
374	thiamine phosphate	none	343.317	http://chlorokb.fr/simpleMol/thiamine phosphate	http://www.genome.jp/dbget-bin/www_bget?C01081	http://www.ebi.ac.uk/chebi/advancedSearchFT.do?searchString=9533	https://metacyc.org/compound?orgid=META&id=THIAMINE-P		https://pubchem.ncbi.nlm.nih.gov/summary/summary.cgi?cid=1131	InChI=1S/C12H17N4O4PS/c1-8-11(3-4-20-21(17,18)19)22-7-16(8)6-10-5-14-9(2)15-12(10)13/h5,7H,3-4,6H2,1-2H3,(H3-,13,14,15,17,18,19)/p-1	Cc1c(CCOP([O-])([O-])=O)sc[n+]1Cc1cnc(C)nc1N		https://www.ncbi.nlm.nih.gov/pubmed/23755056		205		picomol/g FW	Young leaf	Whole leaf	Total	cytosol, mitochondrion matrix, stroma (photosynthetic cells)	Arabidopsis thaliana	11 day-old plants; MS medium		0.205			1.98116		thiamine phosphate	cytosol, mitochondrion matrix, stroma (photosynthetic cells)
375	1D-myo-inositol 1,2,3,4,5,6-hexakisphosphate	Ins(1,2,3,4,5,6)P6	647.942	http://chlorokb.fr/simpleMol/1D-myo-inositol 1,2,3,4,5,6-hexakisphosphate	http://www.genome.jp/dbget-bin/www_bget?C01204	http://www.ebi.ac.uk/chebi/advancedSearchFT.do?searchString=58130	https://metacyc.org/compound?orgid=META&id=MI-HEXAKISPHOSPHATE		https://pubchem.ncbi.nlm.nih.gov/summary/summary.cgi?cid=21584050	InChI=1S/C6H18O24P6/c7-31(8,9)25-1-2(26-32(10,11)12)4(28-34(16,17)18)6(30-36(22,23)24)5(29-35(19,20)21)3(1)27-33(13,14)15/h1-6H,(H2,7,8,9)(H2,10,11,12)(H2,13,14,15)(H2,16,17,18)(H2,19,20,21)(H2,22,23,24)/p-12/t1-,2-,3-,4+,5-,6-	[O-]P([O-])(=O)O[C@H]1[C@H](OP([O-])([O-])=O)[C@@H](OP([O-])([O-])=O)[C@H](OP([O-])([O-])=O)[C@H](OP([O-])([O-])=O)[C@@H]1OP([O-])([O-])=O		https://www.ncbi.nlm.nih.gov/pubmed/18603618		325		nanomol/g FW	Seeds	Whole cell	Total	seed cells	Arabidopsis thaliana	Content in endosperm and embryo. Most InsP6 is accumulated in the vacuole, which becomes globoid in seeds (see PMID:14568069).		325					1D-myo-inositol 1,2,3,4,5,6-hexakisphosphate	seed cells
376	D-myo-inositol (1,4,5)-trisphosphate	Ins(1,4,5)P3	414.049	http://chlorokb.fr/simpleMol/D-myo-inositol (1,4,5)-trisphosphate	http://www.genome.jp/dbget-bin/www_bget?C01245	http://www.ebi.ac.uk/chebi/advancedSearchFT.do?searchString=203600	https://metacyc.org/compound?orgid=META&id=INOSITOL-1-4-5-TRISPHOSPHATE	88269-39-0	https://pubchem.ncbi.nlm.nih.gov/summary/summary.cgi?cid=21761708	InChI=1S/C6H15O15P3/c7-1-2(8)5(20-23(13,14)15)6(21-24(16,17)18)3(9)4(1)19-22(10,11)12/h1-9H,(H2,10,11,12)(H2,13,14,15)(H2,16,17,18)/p-6/t1-,2+,3+,4-,5-,6-/m1/s1	O[C@@H]1[C@H](O)[C@@H](OP([O-])([O-])=O)[C@H](OP([O-])([O-])=O)[C@@H](O)[C@@H]1OP([O-])([O-])=O		https://www.ncbi.nlm.nih.gov/pubmed/20215587		0.404		nanogram/g FW	Mature leaf	Whole leaf	Total	cytosol (photosynthetic cells)	Arabidopsis thaliana	18-d-old plants		0.00097573			0.0291678		D-myo-inositol (1,4,5)-trisphosphate	cytosol (photosynthetic cells)
377	myo-inositol	none	180.157	http://chlorokb.fr/simpleMol/myo-inositol	http://www.genome.jp/dbget-bin/www_bget?C00137	http://www.ebi.ac.uk/chebi/advancedSearchFT.do?searchString=17268	https://metacyc.org/compound?orgid=META&id=MYO-INOSITOL	87-89-8	https://pubchem.ncbi.nlm.nih.gov/summary/summary.cgi?cid=892	InChI=1S/C6H12O6/c7-1-2(8)4(10)6(12)5(11)3(1)9/h1-12H/t1-,2-,3-,4+,5-,6-	O[C@H]1[C@H](O)[C@@H](O)[C@H](O)[C@H](O)[C@@H]1O		https://www.ncbi.nlm.nih.gov/pubmed/18441213		50		microgram/g FW	Rosette	Whole leaf	Total	photosynthetic cells, all subcellular compartments	Arabidopsis thaliana	none		277.536			292.143		myo-inositol	photosynthetic cells, all subcellular compartments
378	nitrate	NO3-	62.005	http://chlorokb.fr/simpleMol/nitrate	http://www.genome.jp/dbget-bin/www_bget?C00244	http://www.ebi.ac.uk/chebi/advancedSearchFT.do?searchString=17632	https://metacyc.org/compound?orgid=META&id=NITRATE	7697-37-2	https://pubchem.ncbi.nlm.nih.gov/summary/summary.cgi?cid=943	InChI=1S/HNO3/c2-1(3)4/h(H,2,3,4)	O[N+]([O-])=O		https://www.ncbi.nlm.nih.gov/pubmed/22318863		58000		nanomol/g FW	Young leaf	Whole leaf	Total	photosynthetic cells, all subcellular compartments	Arabidopsis thaliana	growth media contained 10 mM KNO<SUB>3</SUB> and 5 mM (NH<SUB>4</SUB>) <SUB>2</SUB>SO<SUB>4</SUB>. Growth in agar with sucrose supplementation.		58000			61052.6		nitrate	photosynthetic cells, all subcellular compartments
379	nitrate	NO3-	62.005	http://chlorokb.fr/simpleMol/nitrate	http://www.genome.jp/dbget-bin/www_bget?C00244	http://www.ebi.ac.uk/chebi/advancedSearchFT.do?searchString=17632	https://metacyc.org/compound?orgid=META&id=NITRATE	7697-37-2	https://pubchem.ncbi.nlm.nih.gov/summary/summary.cgi?cid=943	InChI=1S/HNO3/c2-1(3)4/h(H,2,3,4)	O[N+]([O-])=O		https://www.ncbi.nlm.nih.gov/pubmed/16667163	20000		25000	nanomol/g FW	Mature leaf	Whole leaf	Total	photosynthetic cells, all subcellular compartments	Spinacia oleracea	none	20000		25000	21052.6		26315.8	nitrate	photosynthetic cells, all subcellular compartments
380	nitrate	NO3-	62.005	http://chlorokb.fr/simpleMol/nitrate	http://www.genome.jp/dbget-bin/www_bget?C00244	http://www.ebi.ac.uk/chebi/advancedSearchFT.do?searchString=17632	https://metacyc.org/compound?orgid=META&id=NITRATE	7697-37-2	https://pubchem.ncbi.nlm.nih.gov/summary/summary.cgi?cid=943	InChI=1S/HNO3/c2-1(3)4/h(H,2,3,4)	O[N+]([O-])=O		https://www.ncbi.nlm.nih.gov/pubmed/16664738		43000		microMolar	Isolated vacuoles	Vacuole	Total	vacuole (photosynthetic cells)	Hordeum vulgare	none					43000		nitrate	vacuole (photosynthetic cells)
381	nitrate	NO3-	62.005	http://chlorokb.fr/simpleMol/nitrate	http://www.genome.jp/dbget-bin/www_bget?C00244	http://www.ebi.ac.uk/chebi/advancedSearchFT.do?searchString=17632	https://metacyc.org/compound?orgid=META&id=NITRATE	7697-37-2	https://pubchem.ncbi.nlm.nih.gov/summary/summary.cgi?cid=943	InChI=1S/HNO3/c2-1(3)4/h(H,2,3,4)	O[N+]([O-])=O		https://www.ncbi.nlm.nih.gov/pubmed/18780802		50000		microMolar	Root	Xylem sap	Total	-	Arabidopsis thaliana	Plants were grown on soil and irrigated with nutrient solution containing 10 mM NH<SUB>4</SUB>NO<SUB>3</SUB>. Shoots of 18 day old plants were excised under the rosette, and the root exudates were collected.					50000		nitrate	-
382	nitrate	NO3-	62.005	http://chlorokb.fr/simpleMol/nitrate	http://www.genome.jp/dbget-bin/www_bget?C00244	http://www.ebi.ac.uk/chebi/advancedSearchFT.do?searchString=17632	https://metacyc.org/compound?orgid=META&id=NITRATE	7697-37-2	https://pubchem.ncbi.nlm.nih.gov/summary/summary.cgi?cid=943	InChI=1S/HNO3/c2-1(3)4/h(H,2,3,4)	O[N+]([O-])=O		https://www.ncbi.nlm.nih.gov/pubmed/19734434		160		nanomol/g FW	Leaf	Phloem sap	Total	-	Arabidopsis thaliana	See Cui et al (PMID:34075592) for a discussion on nitrate content in phloem sap.		160					nitrate	-
383	nitrate	NO3-	62.005	http://chlorokb.fr/simpleMol/nitrate	http://www.genome.jp/dbget-bin/www_bget?C00244	http://www.ebi.ac.uk/chebi/advancedSearchFT.do?searchString=17632	https://metacyc.org/compound?orgid=META&id=NITRATE	7697-37-2	https://pubchem.ncbi.nlm.nih.gov/summary/summary.cgi?cid=943	InChI=1S/HNO3/c2-1(3)4/h(H,2,3,4)	O[N+]([O-])=O		https://www.ncbi.nlm.nih.gov/pubmed/20501909		12500		microMolar	Inflorescence	Xylem sap	Total	-	Arabidopsis thaliana	Ws ecotype; plants grown hydroponically in the presence of 10 mM nitrate; concentration was measured in inflorescence stem.					12500		nitrate	-
384	nitrate	NO3-	62.005	http://chlorokb.fr/simpleMol/nitrate	http://www.genome.jp/dbget-bin/www_bget?C00244	http://www.ebi.ac.uk/chebi/advancedSearchFT.do?searchString=17632	https://metacyc.org/compound?orgid=META&id=NITRATE	7697-37-2	https://pubchem.ncbi.nlm.nih.gov/summary/summary.cgi?cid=943	InChI=1S/HNO3/c2-1(3)4/h(H,2,3,4)	O[N+]([O-])=O		https://www.ncbi.nlm.nih.gov/pubmed/16866965	3000		6000	microMolar	Root	Whole cell	Total	-	Hordeum vulgare	none				3000		6000	nitrate	-
385	xanthine	none	152.112	http://chlorokb.fr/simpleMol/xanthine	http://www.genome.jp/dbget-bin/www_bget?C00385	http://www.ebi.ac.uk/chebi/advancedSearchFT.do?searchString=17712	https://metacyc.org/compound?orgid=META&id=XANTHINE	69-89-6	https://pubchem.ncbi.nlm.nih.gov/summary/summary.cgi?cid=1188	InChI=1S/C5H4N4O2/c10-4-2-3(7-1-6-2)8-5(11)9-4/h1H,(H3,6,7,8,9,10,11)	O=c1[nH]c2[nH]cnc2c(=O)[nH]1		https://www.ncbi.nlm.nih.gov/pubmed/17872919		1		nanomol/g FW	Mature leaf	Whole leaf	Total	cytoplasm excluding vacuole (photosynthetic cells)	Arabidopsis thaliana	Six-week-old plants.		1			5.26316		xanthine	cytoplasm excluding vacuole (photosynthetic cells)
386	xanthosine	none	284.228	http://chlorokb.fr/simpleMol/xanthosine	http://www.genome.jp/dbget-bin/www_bget?C01762	http://www.ebi.ac.uk/chebi/advancedSearchFT.do?searchString=18107	https://metacyc.org/compound?orgid=META&id=XANTHOSINE	146-80-5	https://pubchem.ncbi.nlm.nih.gov/summary/summary.cgi?cid=64959	InChI=1S/C10H12N4O6/c15-1-3-5(16)6(17)9(20-3)14-2-11-4-7(14)12-10(19)13-8(4)18/h2-3,5-6,9,15-17H,1H2,(H2,12,13,18,19)/t3-,5-,6-,9-/m1/s1	OC[C@H]1O[C@H]([C@H](O)[C@@H]1O)n1cnc2c1[nH]c(=O)[nH]c2=O		https://www.ncbi.nlm.nih.gov/pubmed/30787180		20		nanomol/g FW	Seedling	Whole cell	Total	all leaf cells, all subcellular compartments	Arabidopsis thaliana	none		20			18.1818		xanthosine	all leaf cells, all subcellular compartments
387	urea	none	60.055	http://chlorokb.fr/simpleMol/urea	http://www.genome.jp/dbget-bin/www_bget?C00086	http://www.ebi.ac.uk/chebi/advancedSearchFT.do?searchString=16199	https://metacyc.org/compound?orgid=META&id=UREA	57-13-6	https://pubchem.ncbi.nlm.nih.gov/summary/summary.cgi?cid=1176	InChI=1S/CH4N2O/c2-1(3)4/h(H4,2,3,4)	NC(N)=O		https://www.ncbi.nlm.nih.gov/pubmed/23940254		210		nanomol/g FW	Rosette	Whole leaf	Total	photosynthetic cells, all subcellular compartments	Arabidopsis thaliana	For the metabolite analysis, the plants were grown on soil-4 weeks old plants.		210			221.053		urea	photosynthetic cells, all subcellular compartments
388	S-methyl-5'-thioadenosine	none	297.331	http://chlorokb.fr/simpleMol/S-methyl-5'-thioadenosine	http://www.genome.jp/dbget-bin/www_bget?C00170	http://www.ebi.ac.uk/chebi/advancedSearchFT.do?searchString=17509	https://metacyc.org/compound?orgid=META&id=5-METHYLTHIOADENOSINE	2457-80-9	https://pubchem.ncbi.nlm.nih.gov/summary/summary.cgi?cid=439176	InChI=1S/C11H15N5O3S/c1-20-2-5-7(17)8(18)11(19-5)16-4-15-6-9(12)13-3-14-10(6)16/h3-5,7-8,11,17-18H,2H2,1H3,(H2,12,13,14)/t5-,7-,8-,11-/m1/s1	CSC[C@H]1O[C@H]([C@H](O)[C@@H]1O)n1cnc2c(N)ncnc12		https://www.ncbi.nlm.nih.gov/pubmed/17144895		3		nanomol/g FW	Mature leaf	Whole leaf	Total	cytosol (photosynthetic cells)	Arabidopsis thaliana	Shoots of 3-week-old wt		3			89.6798		S-methyl-5'-thioadenosine	cytosol (photosynthetic cells)
389	S-methyl-L-methionine	none	164.242	http://chlorokb.fr/simpleMol/S-methyl-L-methionine	http://www.genome.jp/dbget-bin/www_bget?C03172	http://www.ebi.ac.uk/chebi/advancedSearchFT.do?searchString=58252	https://metacyc.org/compound?orgid=META&id=CPD-397		https://pubchem.ncbi.nlm.nih.gov/summary/summary.cgi?cid=7098638	InChI=1S/C6H13NO2S/c1-10(2)4-3-5(7)6(8)9/h5H,3-4,7H2,1-2H3/p+1/t5-/m0/s1	C[S+](C)CC[C@H]([NH3+])C([O-])=O		https://www.ncbi.nlm.nih.gov/pubmed/12692340		41		nanomol/g FW	Rosette	Whole leaf	Total	cytosol (photosynthetic cells)	Arabidopsis thaliana	none		41			1225.62		S-methyl-L-methionine	cytosol (photosynthetic cells)
390	sn-glycerol 3-phosphate	G3P	170.058	http://chlorokb.fr/simpleMol/sn-glycerol 3-phosphate	http://www.genome.jp/dbget-bin/www_bget?C00093	http://www.ebi.ac.uk/chebi/advancedSearchFT.do?searchString=15978	https://metacyc.org/compound?orgid=META&id=GLYCEROL-3P	17989-41-2	https://pubchem.ncbi.nlm.nih.gov/summary/summary.cgi?cid=439162	InChI=1S/C3H9O6P/c4-1-3(5)2-9-10(6,7)8/h3-5H,1-2H2,(H2,6,7,8)/p-2/t3-/m1/s1	OC[C@@H](O)COP([O-])([O-])=O		https://www.ncbi.nlm.nih.gov/pubmed/23952675		10.9		nanomol/g FW	Rosette	Whole leaf	Total	cytosol, mitochondrion matrix, stroma (photosynthetic cells)	Arabidopsis thaliana	none		10.9			105.34		sn-glycerol 3-phosphate	cytosol, mitochondrion matrix, stroma (photosynthetic cells)
391	succinate	none	116.073	http://chlorokb.fr/simpleMol/succinate	http://www.genome.jp/dbget-bin/www_bget?C00042	http://www.ebi.ac.uk/chebi/advancedSearchFT.do?searchString=15741	https://metacyc.org/compound?orgid=META&id=SUC	110-15-6	https://pubchem.ncbi.nlm.nih.gov/summary/summary.cgi?cid=1110	InChI=1S/C4H6O4/c5-3(6)1-2-4(7)8/h1-2H2,(H,5,6)(H,7,8)/p-2	[O-]C(=O)CCC([O-])=O	https://lipidmaps.org/databases/lmsd/LMFA01170043?LMID=LMFA01170043	https://www.ncbi.nlm.nih.gov/pubmed/23952675		92		nanomol/g FW	Rosette	Whole leaf	Total	cytosol, mitochondrion matrix, vacuole (photosynthetic cells)	Arabidopsis thaliana	none		92			114.532		succinate	cytosol, mitochondrion matrix, vacuole (photosynthetic cells)
392	succinate	none	116.073	http://chlorokb.fr/simpleMol/succinate	http://www.genome.jp/dbget-bin/www_bget?C00042	http://www.ebi.ac.uk/chebi/advancedSearchFT.do?searchString=15741	https://metacyc.org/compound?orgid=META&id=SUC	110-15-6	https://pubchem.ncbi.nlm.nih.gov/summary/summary.cgi?cid=1110	InChI=1S/C4H6O4/c5-3(6)1-2-4(7)8/h1-2H2,(H,5,6)(H,7,8)/p-2	[O-]C(=O)CCC([O-])=O	https://lipidmaps.org/databases/lmsd/LMFA01170043?LMID=LMFA01170043	https://www.ncbi.nlm.nih.gov/pubmed/29660082		7.5		femtomol/vacuole	Isolated vacuoles	Vacuole	Total	isolated vacuole (femtomol/vacuole unit)	Arabidopsis thaliana	Isolated vacuoles (volume assumed 66,5 pL-average of spongy and paslisade vacuole volume) Arabidopsis thaliana suspension-cultured cells were cultured in modified Murashige and Skoog medium supplemented with 4.5 mM 2,4-D and 3% sucrose.					113.802		succinate	isolated vacuole (femtomol/vacuole unit)
393	succinate	none	116.073	http://chlorokb.fr/simpleMol/succinate	http://www.genome.jp/dbget-bin/www_bget?C00042	http://www.ebi.ac.uk/chebi/advancedSearchFT.do?searchString=15741	https://metacyc.org/compound?orgid=META&id=SUC	110-15-6	https://pubchem.ncbi.nlm.nih.gov/summary/summary.cgi?cid=1110	InChI=1S/C4H6O4/c5-3(6)1-2-4(7)8/h1-2H2,(H,5,6)(H,7,8)/p-2	[O-]C(=O)CCC([O-])=O	https://lipidmaps.org/databases/lmsd/LMFA01170043?LMID=LMFA01170043	https://www.ncbi.nlm.nih.gov/pubmed/31361942	4.6		6.7	nanomol/mg DW	Mature leaf	Whole leaf	Total	cytosol, mitochondrion matrix, vacuole (photosynthetic cells)	Arabidopsis thaliana	6 week old-plants; Light intensity was set to 120 µmol/m2/s in an 8 h/16 h day/night 22°C/16°C cycle with 70% relative air humidity.	617.45		899.329	768.672		1119.59	succinate	cytosol, mitochondrion matrix, vacuole (photosynthetic cells)
394	phytyl monophosphate	none	374.499	http://chlorokb.fr/simpleMol/phytyl monophosphate	http://www.genome.jp/dbget-bin/www_bget?C20764	http://www.ebi.ac.uk/chebi/advancedSearchFT.do?searchString=75483	https://metacyc.org/compound?orgid=META&id=CPD-7025		https://pubchem.ncbi.nlm.nih.gov/summary/summary.cgi?cid=25245113	InChI=1S/C20H41O4P/c1-17(2)9-6-10-18(3)11-7-12-19(4)13-8-14-20(5)15-16-24-25(21,22)23/h15,17-19H,6-14,16H2,1-5H3,(H2,21,22,23)/p-2/b20-15+/t18-,19-/m1/s1	CC(CCC[C@H](CCC[C@@H](C)CCCC(\C)=C/COP([O-])(=O)[O-])C)C		https://www.ncbi.nlm.nih.gov/pubmed/26452599		0.1		nanomol/g FW	Young leaf	Whole leaf	Total	stroma (photosynthetic cells)	Arabidopsis thaliana	plants grown on MS medium containing 2% (w/v) sucrose.		0.1			1.66095		phytyl monophosphate	stroma (photosynthetic cells)
395	phosphocholine	none	182.136	http://chlorokb.fr/simpleMol/phosphocholine	http://www.genome.jp/dbget-bin/www_bget?C00588	http://www.ebi.ac.uk/chebi/advancedSearchFT.do?searchString=295975	https://metacyc.org/compound?orgid=META&id=PHOSPHORYL-CHOLINE	107-73-3	https://pubchem.ncbi.nlm.nih.gov/summary/summary.cgi?cid=3330960	InChI=1S/C5H14NO4P/c1-6(2,3)4-5-10-11(7,8)9/h4-5H2,1-3H3,(H-,7,8,9)/p-1	C[N+](C)(C)CCOP([O-])([O-])=O		https://www.ncbi.nlm.nih.gov/pubmed/29294054		10		nanomol/mg DW	Young leaf	Whole leaf	Total	cytosol (photosynthetic cells)	Arabidopsis thaliana	Hydroponic culture; + phosphate		1342.28			40125.2		phosphocholine	cytosol (photosynthetic cells)
396	phosphocholine	none	182.136	http://chlorokb.fr/simpleMol/phosphocholine	http://www.genome.jp/dbget-bin/www_bget?C00588	http://www.ebi.ac.uk/chebi/advancedSearchFT.do?searchString=295975	https://metacyc.org/compound?orgid=META&id=PHOSPHORYL-CHOLINE	107-73-3	https://pubchem.ncbi.nlm.nih.gov/summary/summary.cgi?cid=3330960	InChI=1S/C5H14NO4P/c1-6(2,3)4-5-10-11(7,8)9/h4-5H2,1-3H3,(H-,7,8,9)/p-1	C[N+](C)(C)CCOP([O-])([O-])=O		https://www.ncbi.nlm.nih.gov/pubmed/29294054		47		nanomol/mg DW	Root	Whole root	Total	root cells	Arabidopsis thaliana	Hydroponic culture; + phosphate							phosphocholine	root cells
397	O-phosphoethanolamine	PEA	140.055	http://chlorokb.fr/simpleMol/O-phosphoethanolamine	http://www.genome.jp/dbget-bin/www_bget?C00346	http://www.ebi.ac.uk/chebi/advancedSearchFT.do?searchString=58190	https://metacyc.org/compound?orgid=META&id=PHOSPHORYL-ETHANOLAMINE	1071-23-4	https://pubchem.ncbi.nlm.nih.gov/summary/summary.cgi?cid=7059434	InChI=1S/C2H8NO4P/c3-1-2-7-8(4,5)6/h1-3H2,(H2,4,5,6)/p-1	[NH3+]CCOP([O-])([O-])=O		https://www.ncbi.nlm.nih.gov/pubmed/29294054		1		nanomol/mg DW	Young leaf	Whole leaf	Total	cytosol (photosynthetic cells)	Arabidopsis thaliana	Hydroponic culture; + phosphate		134.228			4012.52		O-phosphoethanolamine	cytosol (photosynthetic cells)
398	O-phosphoethanolamine	PEA	140.055	http://chlorokb.fr/simpleMol/O-phosphoethanolamine	http://www.genome.jp/dbget-bin/www_bget?C00346	http://www.ebi.ac.uk/chebi/advancedSearchFT.do?searchString=58190	https://metacyc.org/compound?orgid=META&id=PHOSPHORYL-ETHANOLAMINE	1071-23-4	https://pubchem.ncbi.nlm.nih.gov/summary/summary.cgi?cid=7059434	InChI=1S/C2H8NO4P/c3-1-2-7-8(4,5)6/h1-3H2,(H2,4,5,6)/p-1	[NH3+]CCOP([O-])([O-])=O		https://www.ncbi.nlm.nih.gov/pubmed/29294054		3		nanomol/mg DW	Root	Whole root	Total	cytosol (photosynthetic cells)	Arabidopsis thaliana	Hydroponic culture; + phosphate							O-phosphoethanolamine	cytosol (photosynthetic cells)
399	malonate	none	102.046	http://chlorokb.fr/simpleMol/malonate	http://www.genome.jp/dbget-bin/www_bget?C00383	http://www.ebi.ac.uk/chebi/advancedSearchFT.do?searchString=15792	https://metacyc.org/compound?orgid=META&id=MALONATE	141-82-2	https://pubchem.ncbi.nlm.nih.gov/summary/summary.cgi?cid=9084	InChI=1S/C3H4O4/c4-2(5)1-3(6)7/h1H2,(H,4,5)(H,6,7)/p-2	[O-]C(=O)CC([O-])=O	https://lipidmaps.org/databases/lmsd/LMFA01170041?LMID=LMFA01170041	https://www.ncbi.nlm.nih.gov/pubmed/21642549		35		microgram/g FW	Inflorescence	Whole inflorescence	Total	pending	Arabidopsis thaliana	Malonate was detected in flowers; the levels of malonate in other tissues were below the detection limit (2 microg/g).							malonate	pending
400	malonate	none	102.046	http://chlorokb.fr/simpleMol/malonate	http://www.genome.jp/dbget-bin/www_bget?C00383	http://www.ebi.ac.uk/chebi/advancedSearchFT.do?searchString=15792	https://metacyc.org/compound?orgid=META&id=MALONATE	141-82-2	https://pubchem.ncbi.nlm.nih.gov/summary/summary.cgi?cid=9084	InChI=1S/C3H4O4/c4-2(5)1-3(6)7/h1H2,(H,4,5)(H,6,7)/p-2	[O-]C(=O)CC([O-])=O	https://lipidmaps.org/databases/lmsd/LMFA01170041?LMID=LMFA01170041	https://www.ncbi.nlm.nih.gov/pubmed/26836315		190		nanomol/g FW	Rosette	Whole leaf	Total	photosynthetic cells, all subcellular compartments	Arabidopsis thaliana	none		190			200		malonate	photosynthetic cells, all subcellular compartments
401	α,α-trehalose	none	342.299	http://chlorokb.fr/simpleMol/alpha,alpha-trehalose	http://www.genome.jp/dbget-bin/www_bget?C01083	http://www.ebi.ac.uk/chebi/advancedSearchFT.do?searchString=16551	https://metacyc.org/compound?orgid=META&id=TREHALOSE	99-20-7	https://pubchem.ncbi.nlm.nih.gov/summary/summary.cgi?cid=7427	InChI=1S/C12H22O11/c13-1-3-5(15)7(17)9(19)11(21-3)23-12-10(20)8(18)6(16)4(2-14)22-12/h3-20H,1-2H2/t3-,4-,5-,6-,7+,8+,9-,10-,11-,12-/m1/s1	OC[C@H]1O[C@H](O[C@H]2O[C@H](CO)[C@@H](O)[C@H](O)[C@H]2O)[C@H](O)[C@@H](O)[C@@H]1O		https://www.ncbi.nlm.nih.gov/pubmed/11161063		180		microgram/g DW	Root	Whole root	Total	cytosol (photosynthetic cells)	Arabidopsis thaliana	8 weeks old-plants (undetectable in leaf in the absence of trehalase inhibitor); in stem: 100 microgram/g DW							α,α-trehalose	cytosol (photosynthetic cells)
402	α,α-trehalose	none	342.299	http://chlorokb.fr/simpleMol/alpha,alpha-trehalose	http://www.genome.jp/dbget-bin/www_bget?C01083	http://www.ebi.ac.uk/chebi/advancedSearchFT.do?searchString=16551	https://metacyc.org/compound?orgid=META&id=TREHALOSE	99-20-7	https://pubchem.ncbi.nlm.nih.gov/summary/summary.cgi?cid=7427	InChI=1S/C12H22O11/c13-1-3-5(15)7(17)9(19)11(21-3)23-12-10(20)8(18)6(16)4(2-14)22-12/h3-20H,1-2H2/t3-,4-,5-,6-,7+,8+,9-,10-,11-,12-/m1/s1	OC[C@H]1O[C@H](O[C@H]2O[C@H](CO)[C@@H](O)[C@H](O)[C@H]2O)[C@H](O)[C@@H](O)[C@@H]1O		https://www.ncbi.nlm.nih.gov/pubmed/23786766	20		30	nanomol/g FW	Rosette	Whole leaf	Total	cytosol (photosynthetic cells)	Arabidopsis thaliana	Amount increase to about 50-60 nmol/g FW at 8°C;	20		30	597.866		896.798	α,α-trehalose	cytosol (photosynthetic cells)
403	α,α-trehalose 6-phosphate	T6P	420.263	http://chlorokb.fr/simpleMol/alpha,alpha-trehalose 6-phosphate	http://www.genome.jp/dbget-bin/www_bget?C00689	http://www.ebi.ac.uk/chebi/advancedSearchFT.do?searchString=58429	https://metacyc.org/compound?orgid=META&id=TREHALOSE-6P	4484-88-2	https://pubchem.ncbi.nlm.nih.gov/summary/summary.cgi?cid=25246105	InChI=1S/C12H23O14P/c13-1-3-5(14)7(16)9(18)11(24-3)26-12-10(19)8(17)6(15)4(25-12)2-23-27(20,21)22/h3-19H,1-2H2,(H2,20,21,22)/p-2/t3-,4-,5-,6-,7+,8+,9-,10-,11-,12-/m1/s1	OC[C@H]1O[C@H](O[C@H]2O[C@H](COP([O-])([O-])=O)[C@@H](O)[C@H](O)[C@H]2O)[C@H](O)[C@@H](O)[C@@H]1O		https://www.ncbi.nlm.nih.gov/pubmed/16551270	18		482	picomol/g FW	Young leaf	Whole leaf	Total	cytosol (photosynthetic cells)	Arabidopsis thaliana	absence of sucrose versus addition of sucrose. Leaves from soil-grown plants contained 67 pmol/g FW ath the end of the night and 108 pmol/g FW after 4 hours illumination. Intracellular concentration is estimated to range from 1 to 15 microM.	0.018		0.482	0.538079		14.4086	α,α-trehalose 6-phosphate	cytosol (photosynthetic cells)
404	α,α-trehalose 6-phosphate	T6P	420.263	http://chlorokb.fr/simpleMol/alpha,alpha-trehalose 6-phosphate	http://www.genome.jp/dbget-bin/www_bget?C00689	http://www.ebi.ac.uk/chebi/advancedSearchFT.do?searchString=58429	https://metacyc.org/compound?orgid=META&id=TREHALOSE-6P	4484-88-2	https://pubchem.ncbi.nlm.nih.gov/summary/summary.cgi?cid=25246105	InChI=1S/C12H23O14P/c13-1-3-5(14)7(16)9(18)11(24-3)26-12-10(19)8(17)6(15)4(25-12)2-23-27(20,21)22/h3-19H,1-2H2,(H2,20,21,22)/p-2/t3-,4-,5-,6-,7+,8+,9-,10-,11-,12-/m1/s1	OC[C@H]1O[C@H](O[C@H]2O[C@H](COP([O-])([O-])=O)[C@@H](O)[C@H](O)[C@H]2O)[C@H](O)[C@@H](O)[C@@H]1O		https://www.ncbi.nlm.nih.gov/pubmed/21394451		0.04		nanomol/g FW	Young leaf	Whole leaf	Total	cytosol (photosynthetic cells)	Arabidopsis thaliana	The limit of quantification was 80 nM in Arabidopsis extracts, corresponding to 33 pmol per g plant fresh weight.		0.04			1.19573		α,α-trehalose 6-phosphate	cytosol (photosynthetic cells)
405	α,α-trehalose 6-phosphate	T6P	420.263	http://chlorokb.fr/simpleMol/alpha,alpha-trehalose 6-phosphate	http://www.genome.jp/dbget-bin/www_bget?C00689	http://www.ebi.ac.uk/chebi/advancedSearchFT.do?searchString=58429	https://metacyc.org/compound?orgid=META&id=TREHALOSE-6P	4484-88-2	https://pubchem.ncbi.nlm.nih.gov/summary/summary.cgi?cid=25246105	InChI=1S/C12H23O14P/c13-1-3-5(14)7(16)9(18)11(24-3)26-12-10(19)8(17)6(15)4(25-12)2-23-27(20,21)22/h3-19H,1-2H2,(H2,20,21,22)/p-2/t3-,4-,5-,6-,7+,8+,9-,10-,11-,12-/m1/s1	OC[C@H]1O[C@H](O[C@H]2O[C@H](COP([O-])([O-])=O)[C@@H](O)[C@H](O)[C@H]2O)[C@H](O)[C@@H](O)[C@@H]1O		https://www.ncbi.nlm.nih.gov/pubmed/23952675		0.23		nanomol/g FW	Rosette	Whole leaf	Total	cytosol (photosynthetic cells)	Arabidopsis thaliana	none		0.23			6.87545		α,α-trehalose 6-phosphate	cytosol (photosynthetic cells)
406	α,α-trehalose 6-phosphate	T6P	420.263	http://chlorokb.fr/simpleMol/alpha,alpha-trehalose 6-phosphate	http://www.genome.jp/dbget-bin/www_bget?C00689	http://www.ebi.ac.uk/chebi/advancedSearchFT.do?searchString=58429	https://metacyc.org/compound?orgid=META&id=TREHALOSE-6P	4484-88-2	https://pubchem.ncbi.nlm.nih.gov/summary/summary.cgi?cid=25246105	InChI=1S/C12H23O14P/c13-1-3-5(14)7(16)9(18)11(24-3)26-12-10(19)8(17)6(15)4(25-12)2-23-27(20,21)22/h3-19H,1-2H2,(H2,20,21,22)/p-2/t3-,4-,5-,6-,7+,8+,9-,10-,11-,12-/m1/s1	OC[C@H]1O[C@H](O[C@H]2O[C@H](COP([O-])([O-])=O)[C@@H](O)[C@H](O)[C@H]2O)[C@H](O)[C@@H](O)[C@@H]1O		https://www.ncbi.nlm.nih.gov/pubmed/15181209		2		nanomol/g FW	Young leaf	Whole leaf	Total	cytosol (photosynthetic cells)	Arabidopsis thaliana	Wild-type seedlings grown on 100 mM Sorbitol. Sucrose feeding induces T6P levels in seedlings to 11 nmol/g FW after 24 h i.e. five times the level in seedlings supplied with osmotic control.		2			59.7866		α,α-trehalose 6-phosphate	cytosol (photosynthetic cells)
407	α,α-trehalose 6-phosphate	T6P	420.263	http://chlorokb.fr/simpleMol/alpha,alpha-trehalose 6-phosphate	http://www.genome.jp/dbget-bin/www_bget?C00689	http://www.ebi.ac.uk/chebi/advancedSearchFT.do?searchString=58429	https://metacyc.org/compound?orgid=META&id=TREHALOSE-6P	4484-88-2	https://pubchem.ncbi.nlm.nih.gov/summary/summary.cgi?cid=25246105	InChI=1S/C12H23O14P/c13-1-3-5(14)7(16)9(18)11(24-3)26-12-10(19)8(17)6(15)4(25-12)2-23-27(20,21)22/h3-19H,1-2H2,(H2,20,21,22)/p-2/t3-,4-,5-,6-,7+,8+,9-,10-,11-,12-/m1/s1	OC[C@H]1O[C@H](O[C@H]2O[C@H](COP([O-])([O-])=O)[C@@H](O)[C@H](O)[C@H]2O)[C@H](O)[C@@H](O)[C@@H]1O		https://www.ncbi.nlm.nih.gov/pubmed/12748379		5		nanomol/g FW	Young leaf	Whole leaf	Total	cytosol (photosynthetic cells)	Arabidopsis thaliana	Seedlings were grown on plates for 7 days, transferred to the dark for 2 h.		5			149.466		α,α-trehalose 6-phosphate	cytosol (photosynthetic cells)
408	α,α-trehalose 6-phosphate	T6P	420.263	http://chlorokb.fr/simpleMol/alpha,alpha-trehalose 6-phosphate	http://www.genome.jp/dbget-bin/www_bget?C00689	http://www.ebi.ac.uk/chebi/advancedSearchFT.do?searchString=58429	https://metacyc.org/compound?orgid=META&id=TREHALOSE-6P	4484-88-2	https://pubchem.ncbi.nlm.nih.gov/summary/summary.cgi?cid=25246105	InChI=1S/C12H23O14P/c13-1-3-5(14)7(16)9(18)11(24-3)26-12-10(19)8(17)6(15)4(25-12)2-23-27(20,21)22/h3-19H,1-2H2,(H2,20,21,22)/p-2/t3-,4-,5-,6-,7+,8+,9-,10-,11-,12-/m1/s1	OC[C@H]1O[C@H](O[C@H]2O[C@H](COP([O-])([O-])=O)[C@@H](O)[C@H](O)[C@H]2O)[C@H](O)[C@@H](O)[C@@H]1O		https://www.ncbi.nlm.nih.gov/pubmed/23735508	0.18		9.9	nanomol/g FW	Young leaf	Whole leaf	Total	cytosol (photosynthetic cells)	Arabidopsis thaliana	Kinetics of changes in T6P levels under different conditions (sucrose feeding, low temperature, nitrogen limitation). Plantlets were seeded in liquid media and grown for 7 days.	0.18		9.9	5.38079		295.943	α,α-trehalose 6-phosphate	cytosol (photosynthetic cells)
409	α,α-trehalose 6-phosphate	T6P	420.263	http://chlorokb.fr/simpleMol/alpha,alpha-trehalose 6-phosphate	http://www.genome.jp/dbget-bin/www_bget?C00689	http://www.ebi.ac.uk/chebi/advancedSearchFT.do?searchString=58429	https://metacyc.org/compound?orgid=META&id=TREHALOSE-6P	4484-88-2	https://pubchem.ncbi.nlm.nih.gov/summary/summary.cgi?cid=25246105	InChI=1S/C12H23O14P/c13-1-3-5(14)7(16)9(18)11(24-3)26-12-10(19)8(17)6(15)4(25-12)2-23-27(20,21)22/h3-19H,1-2H2,(H2,20,21,22)/p-2/t3-,4-,5-,6-,7+,8+,9-,10-,11-,12-/m1/s1	OC[C@H]1O[C@H](O[C@H]2O[C@H](COP([O-])([O-])=O)[C@@H](O)[C@H](O)[C@H]2O)[C@H](O)[C@@H](O)[C@@H]1O		https://www.ncbi.nlm.nih.gov/pubmed/24043444	0.2		0.5	microMolar	Rosette	Stroma	Total	stroma (photosynthetic cells)	Arabidopsis thaliana	Non aqueous fractionation of leaves; calculated concentrations of Tre6P in the chloroplasts are likely to be overestimates and should be regarded as the upper limits of the Tre6P concentrations in these organelles.				0.2		0.5	α,α-trehalose 6-phosphate	stroma (photosynthetic cells)
410	α,α-trehalose 6-phosphate	T6P	420.263	http://chlorokb.fr/simpleMol/alpha,alpha-trehalose 6-phosphate	http://www.genome.jp/dbget-bin/www_bget?C00689	http://www.ebi.ac.uk/chebi/advancedSearchFT.do?searchString=58429	https://metacyc.org/compound?orgid=META&id=TREHALOSE-6P	4484-88-2	https://pubchem.ncbi.nlm.nih.gov/summary/summary.cgi?cid=25246105	InChI=1S/C12H23O14P/c13-1-3-5(14)7(16)9(18)11(24-3)26-12-10(19)8(17)6(15)4(25-12)2-23-27(20,21)22/h3-19H,1-2H2,(H2,20,21,22)/p-2/t3-,4-,5-,6-,7+,8+,9-,10-,11-,12-/m1/s1	OC[C@H]1O[C@H](O[C@H]2O[C@H](COP([O-])([O-])=O)[C@@H](O)[C@H](O)[C@H]2O)[C@H](O)[C@@H](O)[C@@H]1O		https://www.ncbi.nlm.nih.gov/pubmed/24043444	4		7	microMolar	Rosette	Cytosol	Total	cytosol (photosynthetic cells)	Arabidopsis thaliana	Non aqueous fractionation of leaves.				4		7	α,α-trehalose 6-phosphate	cytosol (photosynthetic cells)
411	α,α-trehalose 6-phosphate	T6P	420.263	http://chlorokb.fr/simpleMol/alpha,alpha-trehalose 6-phosphate	http://www.genome.jp/dbget-bin/www_bget?C00689	http://www.ebi.ac.uk/chebi/advancedSearchFT.do?searchString=58429	https://metacyc.org/compound?orgid=META&id=TREHALOSE-6P	4484-88-2	https://pubchem.ncbi.nlm.nih.gov/summary/summary.cgi?cid=25246105	InChI=1S/C12H23O14P/c13-1-3-5(14)7(16)9(18)11(24-3)26-12-10(19)8(17)6(15)4(25-12)2-23-27(20,21)22/h3-19H,1-2H2,(H2,20,21,22)/p-2/t3-,4-,5-,6-,7+,8+,9-,10-,11-,12-/m1/s1	OC[C@H]1O[C@H](O[C@H]2O[C@H](COP([O-])([O-])=O)[C@@H](O)[C@H](O)[C@H]2O)[C@H](O)[C@@H](O)[C@@H]1O		https://www.ncbi.nlm.nih.gov/pubmed/24043444		0.05		microMolar	Rosette	Vacuole	Total	vacuole (photosynthetic cells)	Arabidopsis thaliana	Non aqueous fractionation of leaves; calculated concentrations of Tre6P in the vacuole are likely to be overestimates and should be regarded as the upper limits of the Tre6P concentrations in this organelle.					0.05		α,α-trehalose 6-phosphate	vacuole (photosynthetic cells)
412	indole-3-acetate	none	174.179	http://chlorokb.fr/simpleMol/indole-3-acetate	http://www.genome.jp/dbget-bin/www_bget?C00954	http://www.ebi.ac.uk/chebi/advancedSearchFT.do?searchString=30854	https://metacyc.org/compound?orgid=META&id=INDOLE_ACETATE_AUXIN	87-51-4	https://pubchem.ncbi.nlm.nih.gov/summary/summary.cgi?cid=801	InChI=1S/C10H9NO2/c12-10(13)5-7-6-11-9-4-2-1-3-8(7)9/h1-4,6,11H,5H2,(H,12,13)/p-1	[O-]C(=O)Cc1c[nH]c2ccccc12		https://www.ncbi.nlm.nih.gov/pubmed/16507088		13.6		nanomol/g FW	Rosette	Whole leaf	Total	pending	Arabidopsis thaliana	none		13.6					indole-3-acetate	pending
413	indole-3-acetate	none	174.179	http://chlorokb.fr/simpleMol/indole-3-acetate	http://www.genome.jp/dbget-bin/www_bget?C00954	http://www.ebi.ac.uk/chebi/advancedSearchFT.do?searchString=30854	https://metacyc.org/compound?orgid=META&id=INDOLE_ACETATE_AUXIN	87-51-4	https://pubchem.ncbi.nlm.nih.gov/summary/summary.cgi?cid=801	InChI=1S/C10H9NO2/c12-10(13)5-7-6-11-9-4-2-1-3-8(7)9/h1-4,6,11H,5H2,(H,12,13)/p-1	[O-]C(=O)Cc1c[nH]c2ccccc12		https://www.ncbi.nlm.nih.gov/pubmed/15268852		10.9		nanogram/g FW	Rosette	Whole leaf	Total	pending	Arabidopsis thaliana	soil-grown plants, grown on short days.		0.0625793					indole-3-acetate	pending
414	indole-3-acetate	none	174.179	http://chlorokb.fr/simpleMol/indole-3-acetate	http://www.genome.jp/dbget-bin/www_bget?C00954	http://www.ebi.ac.uk/chebi/advancedSearchFT.do?searchString=30854	https://metacyc.org/compound?orgid=META&id=INDOLE_ACETATE_AUXIN	87-51-4	https://pubchem.ncbi.nlm.nih.gov/summary/summary.cgi?cid=801	InChI=1S/C10H9NO2/c12-10(13)5-7-6-11-9-4-2-1-3-8(7)9/h1-4,6,11H,5H2,(H,12,13)/p-1	[O-]C(=O)Cc1c[nH]c2ccccc12		https://www.ncbi.nlm.nih.gov/pubmed/16945092		31.3		nanogram/g FW	Rosette	Whole leaf	Total	pending	Arabidopsis thaliana	Stage 5.0		0.1797					indole-3-acetate	pending
415	indole-3-acetate	none	174.179	http://chlorokb.fr/simpleMol/indole-3-acetate	http://www.genome.jp/dbget-bin/www_bget?C00954	http://www.ebi.ac.uk/chebi/advancedSearchFT.do?searchString=30854	https://metacyc.org/compound?orgid=META&id=INDOLE_ACETATE_AUXIN	87-51-4	https://pubchem.ncbi.nlm.nih.gov/summary/summary.cgi?cid=801	InChI=1S/C10H9NO2/c12-10(13)5-7-6-11-9-4-2-1-3-8(7)9/h1-4,6,11H,5H2,(H,12,13)/p-1	[O-]C(=O)Cc1c[nH]c2ccccc12		https://www.ncbi.nlm.nih.gov/pubmed/33219124		60		nanogram/g DW	Young leaf	Whole cell	Total	-	Arabidopsis thaliana	none		0.046238					indole-3-acetate	-
416	indole-3-acetate	none	174.179	http://chlorokb.fr/simpleMol/indole-3-acetate	http://www.genome.jp/dbget-bin/www_bget?C00954	http://www.ebi.ac.uk/chebi/advancedSearchFT.do?searchString=30854	https://metacyc.org/compound?orgid=META&id=INDOLE_ACETATE_AUXIN	87-51-4	https://pubchem.ncbi.nlm.nih.gov/summary/summary.cgi?cid=801	InChI=1S/C10H9NO2/c12-10(13)5-7-6-11-9-4-2-1-3-8(7)9/h1-4,6,11H,5H2,(H,12,13)/p-1	[O-]C(=O)Cc1c[nH]c2ccccc12		https://www.ncbi.nlm.nih.gov/pubmed/33219124		225		nanogram/g DW	Root	Whole cell	Total	-	Arabidopsis thaliana	none							indole-3-acetate	-
417	indole-3-butyrate	IBA	202.232	http://chlorokb.fr/simpleMol/indole-3-butyrate	http://www.genome.jp/dbget-bin/www_bget?C11284	http://www.ebi.ac.uk/chebi/advancedSearchFT.do?searchString=33070	https://metacyc.org/compound?orgid=META&id=CPD-10507		https://pubchem.ncbi.nlm.nih.gov/summary/summary.cgi?cid=3702659	InChI=1S/C12H13NO2/c14-12(15)7-3-4-9-8-13-11-6-2-1-5-10(9)11/h1-2,5-6,8,13H,3-4,7H2,(H,14,15)/p-1	[O-]C(=O)CCCc1c[nH]c2ccccc12		https://www.ncbi.nlm.nih.gov/pubmed/33219124		0.8		nanogram/g DW	Root	Whole cell	Total	-	Arabidopsis thaliana	IBA was undetectable in above ground organs							indole-3-butyrate	-
418	inosine	none	268.229	http://chlorokb.fr/simpleMol/inosine	http://www.genome.jp/dbget-bin/www_bget?C00294	http://www.ebi.ac.uk/chebi/advancedSearchFT.do?searchString=17596	https://metacyc.org/compound?orgid=META&id=INOSINE	58-63-9	https://pubchem.ncbi.nlm.nih.gov/summary/summary.cgi?cid=6021	InChI=1S/C10H12N4O5/c15-1-4-6(16)7(17)10(19-4)14-3-13-5-8(14)11-2-12-9(5)18/h2-4,6-7,10,15-17H,1H2,(H,11,12,18)/t4-,6-,7-,10-/m1/s1	OC[C@H]1O[C@H]([C@H](O)[C@@H]1O)n1cnc2c(O)ncnc12		https://www.ncbi.nlm.nih.gov/pubmed/30787180		0.1		nanomol/g FW	n.d.	Whole cell	Total	all leaf cells, all subcellular compartments	Arabidopsis thaliana	Seedlings		0.1			0.0909091		inosine	all leaf cells, all subcellular compartments
419	L-2-aminoadipate	Aad	160.149	http://chlorokb.fr/simpleMol/L-2-aminoadipate	http://www.genome.jp/dbget-bin/www_bget?C00956	http://www.ebi.ac.uk/chebi/advancedSearchFT.do?searchString=37023	https://metacyc.org/compound?orgid=META&id=CPD-468	542-32-5	https://pubchem.ncbi.nlm.nih.gov/summary/summary.cgi?cid=92136	InChI=1S/C6H11NO4/c7-4(6(10)11)2-1-3-5(8)9/h4H,1-3,7H2,(H,8,9)(H,10,11)/p-1/t4-/m0/s1	[NH3+][C@@H](CCCC([O-])=O)C([O-])=O		https://www.ncbi.nlm.nih.gov/pubmed/23221596	0.4		25.6	microgram/g FW	Leaf	Whole leaf	Total	cytosol (photosynthetic cells)	Arabidopsis thaliana	L-2-aminoadipate accumulates to high levels in leaf at pathogen inoculation sites. 0.4 was measured for mock inoculation; 25.6 was measured after inoculation with Pseudomonas.	2.49767		159.851	74.6637		4778.47	L-2-aminoadipate	cytosol (photosynthetic cells)
420	L-2-aminoadipate	Aad	160.149	http://chlorokb.fr/simpleMol/L-2-aminoadipate	http://www.genome.jp/dbget-bin/www_bget?C00956	http://www.ebi.ac.uk/chebi/advancedSearchFT.do?searchString=37023	https://metacyc.org/compound?orgid=META&id=CPD-468	542-32-5	https://pubchem.ncbi.nlm.nih.gov/summary/summary.cgi?cid=92136	InChI=1S/C6H11NO4/c7-4(6(10)11)2-1-3-5(8)9/h4H,1-3,7H2,(H,8,9)(H,10,11)/p-1/t4-/m0/s1	[NH3+][C@@H](CCCC([O-])=O)C([O-])=O		https://www.ncbi.nlm.nih.gov/pubmed/14766747		15		nanomol/g FW	Rosette	Whole leaf	Total	cytosol (photosynthetic cells)	Arabidopsis thaliana	22 day-old plants.		15			448.399		L-2-aminoadipate	cytosol (photosynthetic cells)
421	4-aminobutanoate	GABA	103.121	http://chlorokb.fr/simpleMol/4-aminobutanoate	http://www.genome.jp/dbget-bin/www_bget?C00334	http://www.ebi.ac.uk/chebi/advancedSearchFT.do?searchString=59888	https://metacyc.org/compound?orgid=META&id=4-AMINO-BUTYRATE	56-12-2	https://pubchem.ncbi.nlm.nih.gov/summary/summary.cgi?cid=6992099	InChI=1S/C4H9NO2/c5-3-1-2-4(6)7/h1-3,5H2,(H,6,7)	[NH3+]CCCC([O-])=O	https://lipidmaps.org/databases/lmsd/LMFA01100039?LMID=LMFA01100039	https://www.ncbi.nlm.nih.gov/pubmed/12882961	20		140	nanomol/g FW	Rosette	Whole leaf	Total	photosynthetic cells, all subcellular compartments	Arabidopsis thaliana	GABA concentration increased in plants subjected to flooding (6-week-old plants)	20		140	21.0526		147.368	4-aminobutanoate	photosynthetic cells, all subcellular compartments
422	4-aminobutanoate	GABA	103.121	http://chlorokb.fr/simpleMol/4-aminobutanoate	http://www.genome.jp/dbget-bin/www_bget?C00334	http://www.ebi.ac.uk/chebi/advancedSearchFT.do?searchString=59888	https://metacyc.org/compound?orgid=META&id=4-AMINO-BUTYRATE	56-12-2	https://pubchem.ncbi.nlm.nih.gov/summary/summary.cgi?cid=6992099	InChI=1S/C4H9NO2/c5-3-1-2-4(6)7/h1-3,5H2,(H,6,7)	[NH3+]CCCC([O-])=O	https://lipidmaps.org/databases/lmsd/LMFA01100039?LMID=LMFA01100039	https://www.ncbi.nlm.nih.gov/pubmed/19264755		500		nanomol/g FW	Mature leaf	Whole leaf	Total	photosynthetic cells, all subcellular compartments	Arabidopsis thaliana	none		500			526.316		4-aminobutanoate	photosynthetic cells, all subcellular compartments
423	4-aminobutanoate	GABA	103.121	http://chlorokb.fr/simpleMol/4-aminobutanoate	http://www.genome.jp/dbget-bin/www_bget?C00334	http://www.ebi.ac.uk/chebi/advancedSearchFT.do?searchString=59888	https://metacyc.org/compound?orgid=META&id=4-AMINO-BUTYRATE	56-12-2	https://pubchem.ncbi.nlm.nih.gov/summary/summary.cgi?cid=6992099	InChI=1S/C4H9NO2/c5-3-1-2-4(6)7/h1-3,5H2,(H,6,7)	[NH3+]CCCC([O-])=O	https://lipidmaps.org/databases/lmsd/LMFA01100039?LMID=LMFA01100039	https://www.ncbi.nlm.nih.gov/pubmed/16663565	50		2000	nanomol/g FW	Mature leaf	Whole leaf	Total	photosynthetic cells, all subcellular compartments	Glycine max	Accumulation of GABA was observed within 5 minutes after transfer of plants to low temperature or mechanical damage.	50		2000	52.6316		2105.26	4-aminobutanoate	photosynthetic cells, all subcellular compartments
424	4-aminobutanoate	GABA	103.121	http://chlorokb.fr/simpleMol/4-aminobutanoate	http://www.genome.jp/dbget-bin/www_bget?C00334	http://www.ebi.ac.uk/chebi/advancedSearchFT.do?searchString=59888	https://metacyc.org/compound?orgid=META&id=4-AMINO-BUTYRATE	56-12-2	https://pubchem.ncbi.nlm.nih.gov/summary/summary.cgi?cid=6992099	InChI=1S/C4H9NO2/c5-3-1-2-4(6)7/h1-3,5H2,(H,6,7)	[NH3+]CCCC([O-])=O	https://lipidmaps.org/databases/lmsd/LMFA01100039?LMID=LMFA01100039	https://www.ncbi.nlm.nih.gov/pubmed/29660082		10		femtomol/vacuole	Isolated vacuoles	Vacuole	Total	isolated vacuole (femtomol/vacuole unit)	Arabidopsis thaliana	Isolated vacuoles (volume assumed 66,5 pL-average of spongy and palisade vacuole volume) Arabidopsis thaliana suspension-cultured cells were cultured in modified Murashige and Skoog medium supplemented with 4.5 mM 2,4-D and 3% sucrose.					151.736		4-aminobutanoate	isolated vacuole (femtomol/vacuole unit)
425	sucrose 6F-phosphate	none	420.263	http://chlorokb.fr/simpleMol/sucrose 6F-phosphate	http://www.genome.jp/dbget-bin/www_bget?C02591	http://www.ebi.ac.uk/chebi/advancedSearchFT.do?searchString=57723	https://metacyc.org/compound?orgid=META&id=SUCROSE-6P		https://pubchem.ncbi.nlm.nih.gov/summary/summary.cgi?cid=25245080	InChI=1S/C12H23O14P/c13-1-4-6(15)8(17)9(18)11(24-4)26-12(3-14)10(19)7(16)5(25-12)2-23-27(20,21)22/h4-11,13-19H,1-3H2,(H2,20,21,22)/p-2/t4-,5-,6-,7-,8+,9-,10+,11-,12+/m1/s1	OC[C@H]1O[C@H](O[C@]2(CO)O[C@H](COP([O-])([O-])=O)[C@@H](O)[C@@H]2O)[C@H](O)[C@@H](O)[C@@H]1O		https://www.ncbi.nlm.nih.gov/pubmed/24994761		1.3		nanomol/g FW	Mature leaf	Whole leaf	Total	cytosol (photosynthetic cells)	Arabidopsis thaliana	6-week-old plants in the light 5 h into the photoperiod		1.3			38.8613		sucrose 6F-phosphate	cytosol (photosynthetic cells)
426	stigmasterol	none	412.698	http://chlorokb.fr/simpleMol/stigmasterol	http://www.genome.jp/dbget-bin/www_bget?C05442	http://www.ebi.ac.uk/chebi/advancedSearchFT.do?searchString=8195	https://metacyc.org/compound?orgid=META&id=CPD-4162		https://pubchem.ncbi.nlm.nih.gov/summary/summary.cgi?cid=25245939	InChI=1S/C29H48O/c1-7-21(19(2)3)9-8-20(4)25-12-13-26-24-11-10-22-18-23(30)14-16-28(22,5)27(24)15-17-29(25,26)6/h8-10,19-21,23-27,30H,7,11-18H2,1-6H3/b9-8+/t20-,21-,23+,24+,25-,26+,27+,28+,29-/m1/s1	CC[C@H](\C=C\[C@@H](C)[C@H]1CC[C@H]2[C@@H]3CC=C4C[C@@H](O)CC[C@]4(C)[C@H]3CC[C@]12C)C(C)C	https://lipidmaps.org/databases/lmsd/LMST01040123?LMID=LMST01040123	https://www.ncbi.nlm.nih.gov/pubmed/26216978		140		nanomol/g FW	Inflorescence	Whole inflorescence	Total	pending	Arabidopsis thaliana	none		140					stigmasterol	pending
427	spermidine	none	148.271	http://chlorokb.fr/simpleMol/spermidine	http://www.genome.jp/dbget-bin/www_bget?C00315	http://www.ebi.ac.uk/chebi/advancedSearchFT.do?searchString=16610	https://metacyc.org/compound?orgid=META&id=SPERMIDINE	124-20-9	https://pubchem.ncbi.nlm.nih.gov/summary/summary.cgi?cid=1102	InChI=1S/C7H19N3/c8-4-1-2-6-10-7-3-5-9/h10H,1-9H2/p+3	[NH3+]CCCC[NH2+]CCC[NH3+]		https://www.ncbi.nlm.nih.gov/pubmed/25713174		10		microgram/g FW	Mature leaf	Whole leaf	Free	photosynthetic cells, all subcellular compartments	Arabidopsis thaliana	none		67.4441			70.9938		spermidine	photosynthetic cells, all subcellular compartments
428	spermidine	none	148.271	http://chlorokb.fr/simpleMol/spermidine	http://www.genome.jp/dbget-bin/www_bget?C00315	http://www.ebi.ac.uk/chebi/advancedSearchFT.do?searchString=16610	https://metacyc.org/compound?orgid=META&id=SPERMIDINE	124-20-9	https://pubchem.ncbi.nlm.nih.gov/summary/summary.cgi?cid=1102	InChI=1S/C7H19N3/c8-4-1-2-6-10-7-3-5-9/h10H,1-9H2/p+3	[NH3+]CCCC[NH2+]CCC[NH3+]		https://www.ncbi.nlm.nih.gov/pubmed/29281982	146		342	nanomol/g FW	n.d.	-	n.d.	-	-	none	146		342				spermidine	-
429	citrate	none	189.101	http://chlorokb.fr/simpleMol/citrate	http://www.genome.jp/dbget-bin/www_bget?C00158	http://www.ebi.ac.uk/chebi/advancedSearchFT.do?searchString=16947	https://metacyc.org/compound?orgid=META&id=CIT	77-92-9	https://pubchem.ncbi.nlm.nih.gov/summary/summary.cgi?cid=31348	InChI=1S/C6H8O7/c7-3(8)1-6(13,5(11)12)2-4(9)10/h13H,1-2H2,(H,7,8)(H,9,10)(H,11,12)/p-3	OC(CC([O-])=O)(CC([O-])=O)C([O-])=O		https://www.ncbi.nlm.nih.gov/pubmed/25061985		250		nanomol/g FW	Young leaf	Whole leaf	Total	photosynthetic cells, all subcellular compartments	Arabidopsis thaliana	very young seedlings.		250			263.158		citrate	photosynthetic cells, all subcellular compartments
430	citrate	none	189.101	http://chlorokb.fr/simpleMol/citrate	http://www.genome.jp/dbget-bin/www_bget?C00158	http://www.ebi.ac.uk/chebi/advancedSearchFT.do?searchString=16947	https://metacyc.org/compound?orgid=META&id=CIT	77-92-9	https://pubchem.ncbi.nlm.nih.gov/summary/summary.cgi?cid=31348	InChI=1S/C6H8O7/c7-3(8)1-6(13,5(11)12)2-4(9)10/h13H,1-2H2,(H,7,8)(H,9,10)(H,11,12)/p-3	OC(CC([O-])=O)(CC([O-])=O)C([O-])=O		https://www.ncbi.nlm.nih.gov/pubmed/23952675		6103		nanomol/g FW	Rosette	Whole leaf	Total	photosynthetic cells, all subcellular compartments	Arabidopsis thaliana	Plants grown at 20°C used at mature, non-flowering rosettes; 12H light period; Rosettes were excised c. 4 h into the 12 h photoperiod.		6103			6424.21		citrate	photosynthetic cells, all subcellular compartments
431	citrate	none	189.101	http://chlorokb.fr/simpleMol/citrate	http://www.genome.jp/dbget-bin/www_bget?C00158	http://www.ebi.ac.uk/chebi/advancedSearchFT.do?searchString=16947	https://metacyc.org/compound?orgid=META&id=CIT	77-92-9	https://pubchem.ncbi.nlm.nih.gov/summary/summary.cgi?cid=31348	InChI=1S/C6H8O7/c7-3(8)1-6(13,5(11)12)2-4(9)10/h13H,1-2H2,(H,7,8)(H,9,10)(H,11,12)/p-3	OC(CC([O-])=O)(CC([O-])=O)C([O-])=O		https://www.ncbi.nlm.nih.gov/pubmed/8440690		40000		nanomol/g FW	Cell culture	Vacuole	n.d.	-	Acer platanus	none		40000					citrate	-
432	citrate	none	189.101	http://chlorokb.fr/simpleMol/citrate	http://www.genome.jp/dbget-bin/www_bget?C00158	http://www.ebi.ac.uk/chebi/advancedSearchFT.do?searchString=16947	https://metacyc.org/compound?orgid=META&id=CIT	77-92-9	https://pubchem.ncbi.nlm.nih.gov/summary/summary.cgi?cid=31348	InChI=1S/C6H8O7/c7-3(8)1-6(13,5(11)12)2-4(9)10/h13H,1-2H2,(H,7,8)(H,9,10)(H,11,12)/p-3	OC(CC([O-])=O)(CC([O-])=O)C([O-])=O		https://www.ncbi.nlm.nih.gov/pubmed/29660082		20		femtomol/vacuole	Isolated vacuoles	Vacuole	Total	isolated vacuole (femtomol/vacuole unit)	Arabidopsis thaliana	Isolated vacuoles (volume assumed 66,5 pL-average of spongy and palisade vacuole volume) Arabidopsis thaliana suspension-cultured cells were cultured in modified Murashige and Skoog medium supplemented with 4.5 mM 2,4-D and 3% sucrose.					303.471		citrate	isolated vacuole (femtomol/vacuole unit)
433	citrate	none	189.101	http://chlorokb.fr/simpleMol/citrate	http://www.genome.jp/dbget-bin/www_bget?C00158	http://www.ebi.ac.uk/chebi/advancedSearchFT.do?searchString=16947	https://metacyc.org/compound?orgid=META&id=CIT	77-92-9	https://pubchem.ncbi.nlm.nih.gov/summary/summary.cgi?cid=31348	InChI=1S/C6H8O7/c7-3(8)1-6(13,5(11)12)2-4(9)10/h13H,1-2H2,(H,7,8)(H,9,10)(H,11,12)/p-3	OC(CC([O-])=O)(CC([O-])=O)C([O-])=O		https://www.ncbi.nlm.nih.gov/pubmed/31361942	3.2		6.3	nanomol/mg DW	Mature leaf	Whole leaf	Total	photosynthetic cells, all subcellular compartments	Arabidopsis thaliana	6 week old-plants; Light intensity was set to 120 µmol/m2/s in an 8 h/16 h day/night 22°C/16°C cycle with 70% relative air humidity.	429.53		845.638	452.137		890.145	citrate	photosynthetic cells, all subcellular compartments
434	adenosine	none	267.244	http://chlorokb.fr/simpleMol/adenosine	http://www.genome.jp/dbget-bin/www_bget?C00212	http://www.ebi.ac.uk/chebi/advancedSearchFT.do?searchString=16335	https://metacyc.org/compound?orgid=META&id=ADENOSINE	58-61-7	https://pubchem.ncbi.nlm.nih.gov/summary/summary.cgi?cid=60961	InChI=1S/C10H13N5O4/c11-8-5-9(13-2-12-8)15(3-14-5)10-7(18)6(17)4(1-16)19-10/h2-4,6-7,10,16-18H,1H2,(H2,11,12,13)/t4-,6-,7-,10-/m1/s1	Nc1ncnc2n(cnc12)[C@@H]1O[C@H](CO)[C@@H](O)[C@H]1O		https://www.ncbi.nlm.nih.gov/pubmed/21642237		2.5		nanomol/g FW	Mature leaf	Whole leaf	Total	cytosol (photosynthetic cells)	Arabidopsis thaliana	none		2.5			74.7332		adenosine	cytosol (photosynthetic cells)
435	choline	none	104.172	http://chlorokb.fr/simpleMol/choline	http://www.genome.jp/dbget-bin/www_bget?C00114	http://www.ebi.ac.uk/chebi/advancedSearchFT.do?searchString=15354	https://metacyc.org/compound?orgid=META&id=CHOLINE	123-41-1	https://pubchem.ncbi.nlm.nih.gov/summary/summary.cgi?cid=305	InChI=1S/C5H14NO/c1-6(2,3)4-5-7/h7H,4-5H2,1-3H3/q+1	C[N+](C)(C)CCO		https://www.ncbi.nlm.nih.gov/pubmed/29294054		3		nanomol/mg DW	Young leaf	Whole leaf	Total	cytosol (photosynthetic cells)	Arabidopsis thaliana	Hydroponic culture; + phosphate		402.685			12037.6		choline	cytosol (photosynthetic cells)
436	choline	none	104.172	http://chlorokb.fr/simpleMol/choline	http://www.genome.jp/dbget-bin/www_bget?C00114	http://www.ebi.ac.uk/chebi/advancedSearchFT.do?searchString=15354	https://metacyc.org/compound?orgid=META&id=CHOLINE	123-41-1	https://pubchem.ncbi.nlm.nih.gov/summary/summary.cgi?cid=305	InChI=1S/C5H14NO/c1-6(2,3)4-5-7/h7H,4-5H2,1-3H3/q+1	C[N+](C)(C)CCO		https://www.ncbi.nlm.nih.gov/pubmed/29294054		15		nanomol/mg DW	Root	Whole root	Total	root cells	Arabidopsis thaliana	Hydroponic culture; + phosphate							choline	root cells
437	geranylgeranyl diphosphate	GGPP	447.424	http://chlorokb.fr/simpleMol/geranylgeranyl diphosphate	http://www.genome.jp/dbget-bin/www_bget?C00353	http://www.ebi.ac.uk/chebi/advancedSearchFT.do?searchString=48861	https://metacyc.org/compound?orgid=META&id=GERANYLGERANYL-PP	6699-20-3	https://pubchem.ncbi.nlm.nih.gov/summary/summary.cgi?cid=447277	InChI=1S/C20H36O7P2/c1-17(2)9-6-10-18(3)11-7-12-19(4)13-8-14-20(5)15-16-26-29(24,25)27-28(21,22)23/h9,11,13,15H,6-8,10,12,14,16H2,1-5H3,(H,24,25)(H2,21,22,23)/p-3/b18-11+,19-13+,20-15+	CC(C)=CCC\C(C)=C\CC\C(C)=C\CC\C(C)=C\COP([O-])(=O)OP([O-])([O-])=O	https://lipidmaps.org/databases/lmsd/LMPR0104010001?LMID=LMPR0104010001	https://www.ncbi.nlm.nih.gov/pubmed/26452599		2		nanomol/g FW	Young leaf	Whole leaf	Total	cytosol, mitochondrion matrix, stroma (photosynthetic cells)	Arabidopsis thaliana	plants grown on MS medium containing 2% (w/v) sucrose.		2			19.3284		geranylgeranyl diphosphate	cytosol, mitochondrion matrix, stroma (photosynthetic cells)
438	glutathione disulfide	GSSG	610.61	http://chlorokb.fr/simpleMol/glutathione disulfide	http://www.genome.jp/dbget-bin/www_bget?C00127	http://www.ebi.ac.uk/chebi/advancedSearchFT.do?searchString=17858	https://metacyc.org/compound?orgid=META&id=OXIDIZED-GLUTATHIONE	27025-41-8	https://pubchem.ncbi.nlm.nih.gov/summary/summary.cgi?cid=65359	InChI=1S/C20H32N6O12S2/c21-9(19(35)36)1-3-13(27)25-11(17(33)23-5-15(29)30)7-39-40-8-12(18(34)24-6-16(31)32)26-14(28)4-2-10(22)20(37)38/h9-12H,1-8,21-22H2,(H,23,33)(H,24,34)(H,25,27)(H,26,28)(H,29,30)(H,31,32)(H,35,36)(H,37,38)/p-2/t9-,10-,11-,12-/m0/s1	[NH3+][C@@H](CCC(=O)N[C@@H](CSSC[C@H](NC(=O)CC[C@H]([NH3+])C([O-])=O)C(=O)NCC([O-])=O)C(=O)NCC([O-])=O)C([O-])=O		https://www.ncbi.nlm.nih.gov/pubmed/17288982		28.4		nanomol/g FW	Young leaf	Whole leaf	Total	photosynthetic cells, all subcellular compartments	Arabidopsis thaliana	15 to 31 days after sowing		28.4			29.8947		glutathione disulfide	photosynthetic cells, all subcellular compartments
439	glutathione disulfide	GSSG	610.61	http://chlorokb.fr/simpleMol/glutathione disulfide	http://www.genome.jp/dbget-bin/www_bget?C00127	http://www.ebi.ac.uk/chebi/advancedSearchFT.do?searchString=17858	https://metacyc.org/compound?orgid=META&id=OXIDIZED-GLUTATHIONE	27025-41-8	https://pubchem.ncbi.nlm.nih.gov/summary/summary.cgi?cid=65359	InChI=1S/C20H32N6O12S2/c21-9(19(35)36)1-3-13(27)25-11(17(33)23-5-15(29)30)7-39-40-8-12(18(34)24-6-16(31)32)26-14(28)4-2-10(22)20(37)38/h9-12H,1-8,21-22H2,(H,23,33)(H,24,34)(H,25,27)(H,26,28)(H,29,30)(H,31,32)(H,35,36)(H,37,38)/p-2/t9-,10-,11-,12-/m0/s1	[NH3+][C@@H](CCC(=O)N[C@@H](CSSC[C@H](NC(=O)CC[C@H]([NH3+])C([O-])=O)C(=O)NCC([O-])=O)C(=O)NCC([O-])=O)C([O-])=O		https://www.ncbi.nlm.nih.gov/pubmed/20080670		12.5		nanomol/g FW	Mature leaf	Whole leaf	Total	photosynthetic cells, all subcellular compartments	Arabidopsis thaliana	leaf tissue of 6-week-old plants		12.5			13.1579		glutathione disulfide	photosynthetic cells, all subcellular compartments
440	campesterol	none	400.687	http://chlorokb.fr/simpleMol/campesterol	http://www.genome.jp/dbget-bin/www_bget?C01789	http://www.ebi.ac.uk/chebi/advancedSearchFT.do?searchString=28623	https://metacyc.org/compound?orgid=META&id=CPD-707		https://pubchem.ncbi.nlm.nih.gov/summary/summary.cgi?cid=23424736	InChI=1S/C28H48O/c1-18(2)19(3)7-8-20(4)24-11-12-25-23-10-9-21-17-22(29)13-15-27(21,5)26(23)14-16-28(24,25)6/h9,18-20,22-26,29H,7-8,10-17H2,1-6H3/t19-,20-,22+,23+,24-,25+,26+,27+,28-/m1/s1	CC(C)[C@H](C)CC[C@@H](C)[C@H]1CC[C@H]2[C@@H]3CC=C4C[C@@H](O)CC[C@]4(C)[C@H]3CC[C@]12C	https://lipidmaps.org/databases/lmsd/LMST01030097?LMID=LMST01030097	https://www.ncbi.nlm.nih.gov/pubmed/26216978		150		nanomol/g FW	Inflorescence	Whole inflorescence	n.d.	pending	Arabidopsis thaliana	Floral volatiles were collected from 50 Arabidopsis inflorescences for 12 h from 8:00 AM till 8:00 PM.		150					campesterol	pending
441	ADP-α-D-glucose	none	587.33	http://chlorokb.fr/simpleMol/ADP-alpha-D-glucose	http://www.genome.jp/dbget-bin/www_bget?C00498	http://www.ebi.ac.uk/chebi/advancedSearchFT.do?searchString=15751	https://metacyc.org/compound?orgid=META&id=ADP-D-GLUCOSE	2140-58-1	https://pubchem.ncbi.nlm.nih.gov/summary/summary.cgi?cid=16500	InChI=1S/C16H25N5O15P2/c17-13-7-14(19-3-18-13)21(4-20-7)15-11(26)9(24)6(33-15)2-32-37(28,29)36-38(30,31)35-16-12(27)10(25)8(23)5(1-22)34-16/h3-6,8-12,15-16,22-27H,1-2H2,(H,28,29)(H,30,31)(H2,17,18,19)/p-2/t5-,6-,8-,9-,10+,11-,12-,15-,16-/m1/s1	Nc1ncnc2n(cnc12)[C@@H]1O[C@H](COP([O-])(=O)OP([O-])(=O)O[C@H]2O[C@H](CO)[C@@H](O)[C@H](O)[C@H]2O)[C@@H](O)[C@H]1O		https://www.ncbi.nlm.nih.gov/pubmed/16551270	0.2		1.5	nanomol/g FW	Young leaf	Whole leaf	Total	stroma (photosynthetic cells)	Arabidopsis thaliana	Seedlings were grown axenically for 7 days under continuous light in sucrose-containing liquid medium then starved for 2 days in sucrose-free medium.	0.2		1.5	3.32189		24.9142	ADP-α-D-glucose	stroma (photosynthetic cells)
442	ADP-α-D-glucose	none	587.33	http://chlorokb.fr/simpleMol/ADP-alpha-D-glucose	http://www.genome.jp/dbget-bin/www_bget?C00498	http://www.ebi.ac.uk/chebi/advancedSearchFT.do?searchString=15751	https://metacyc.org/compound?orgid=META&id=ADP-D-GLUCOSE	2140-58-1	https://pubchem.ncbi.nlm.nih.gov/summary/summary.cgi?cid=16500	InChI=1S/C16H25N5O15P2/c17-13-7-14(19-3-18-13)21(4-20-7)15-11(26)9(24)6(33-15)2-32-37(28,29)36-38(30,31)35-16-12(27)10(25)8(23)5(1-22)34-16/h3-6,8-12,15-16,22-27H,1-2H2,(H,28,29)(H,30,31)(H2,17,18,19)/p-2/t5-,6-,8-,9-,10+,11-,12-,15-,16-/m1/s1	Nc1ncnc2n(cnc12)[C@@H]1O[C@H](COP([O-])(=O)OP([O-])(=O)O[C@H]2O[C@H](CO)[C@@H](O)[C@H](O)[C@H]2O)[C@@H](O)[C@H]1O		https://www.ncbi.nlm.nih.gov/pubmed/23952675		2.14		nanomol/g FW	Rosette	Whole leaf	Total	stroma (photosynthetic cells)	Arabidopsis thaliana	none		2.14			35.5442		ADP-α-D-glucose	stroma (photosynthetic cells)
443	ADP-α-D-glucose	none	587.33	http://chlorokb.fr/simpleMol/ADP-alpha-D-glucose	http://www.genome.jp/dbget-bin/www_bget?C00498	http://www.ebi.ac.uk/chebi/advancedSearchFT.do?searchString=15751	https://metacyc.org/compound?orgid=META&id=ADP-D-GLUCOSE	2140-58-1	https://pubchem.ncbi.nlm.nih.gov/summary/summary.cgi?cid=16500	InChI=1S/C16H25N5O15P2/c17-13-7-14(19-3-18-13)21(4-20-7)15-11(26)9(24)6(33-15)2-32-37(28,29)36-38(30,31)35-16-12(27)10(25)8(23)5(1-22)34-16/h3-6,8-12,15-16,22-27H,1-2H2,(H,28,29)(H,30,31)(H2,17,18,19)/p-2/t5-,6-,8-,9-,10+,11-,12-,15-,16-/m1/s1	Nc1ncnc2n(cnc12)[C@@H]1O[C@H](COP([O-])(=O)OP([O-])(=O)O[C@H]2O[C@H](CO)[C@@H](O)[C@H](O)[C@H]2O)[C@@H](O)[C@H]1O		https://www.ncbi.nlm.nih.gov/pubmed/24043444		0.02		nanomol/g FW	Mature leaf	Whole leaf	Total	stroma (photosynthetic cells)	Arabidopsis thaliana	4-week old plants-Plants harvested at the end of the night (12h dark)		0.02			0.332189		ADP-α-D-glucose	stroma (photosynthetic cells)
444	ADP-α-D-glucose	none	587.33	http://chlorokb.fr/simpleMol/ADP-alpha-D-glucose	http://www.genome.jp/dbget-bin/www_bget?C00498	http://www.ebi.ac.uk/chebi/advancedSearchFT.do?searchString=15751	https://metacyc.org/compound?orgid=META&id=ADP-D-GLUCOSE	2140-58-1	https://pubchem.ncbi.nlm.nih.gov/summary/summary.cgi?cid=16500	InChI=1S/C16H25N5O15P2/c17-13-7-14(19-3-18-13)21(4-20-7)15-11(26)9(24)6(33-15)2-32-37(28,29)36-38(30,31)35-16-12(27)10(25)8(23)5(1-22)34-16/h3-6,8-12,15-16,22-27H,1-2H2,(H,28,29)(H,30,31)(H2,17,18,19)/p-2/t5-,6-,8-,9-,10+,11-,12-,15-,16-/m1/s1	Nc1ncnc2n(cnc12)[C@@H]1O[C@H](COP([O-])(=O)OP([O-])(=O)O[C@H]2O[C@H](CO)[C@@H](O)[C@H](O)[C@H]2O)[C@@H](O)[C@H]1O		https://www.ncbi.nlm.nih.gov/pubmed/24043444	0.5		4	nanomol/g FW	Mature leaf	Whole leaf	n.d.	stroma (photosynthetic cells)	Arabidopsis thaliana	4-week old plants-Plants harvested in the light	0.5		4	8.30473		66.4378	ADP-α-D-glucose	stroma (photosynthetic cells)
445	GDP-α-D-glucose	none	603.329	http://chlorokb.fr/simpleMol/GDP-alpha-D-glucose	http://www.genome.jp/dbget-bin/www_bget?C00394	http://www.ebi.ac.uk/chebi/advancedSearchFT.do?searchString=62230	https://metacyc.org/compound?orgid=META&id=GDP-D-GLUCOSE		https://pubchem.ncbi.nlm.nih.gov/summary/summary.cgi?cid=25244464	InChI=1S/C16H25N5O16P2/c17-16-19-12-6(13(28)20-16)18-3-21(12)14-10(26)8(24)5(34-14)2-33-38(29,30)37-39(31,32)36-15-11(27)9(25)7(23)4(1-22)35-15/h3-5,7-11,14-15,22-27H,1-2H2,(H,29,30)(H,31,32)(H3,17,19,20,28)/p-2/t4-,5-,7-,8-,9+,10-,11-,14-,15-/m1/s1	Nc1nc2n(cnc2c(=O)[nH]1)[C@@H]1O[C@H](COP([O-])(=O)OP([O-])(=O)O[C@H]2O[C@H](CO)[C@@H](O)[C@H](O)[C@H]2O)[C@@H](O)[C@H]1O		https://www.ncbi.nlm.nih.gov/pubmed/24299991		0.015		nanomol/g FW	Mature leaf	Whole leaf	Total	pending	Arabidopsis thaliana	Arabidopsis thaliana (Col-0) plants were grown with a 16 h photoperiod at 22 degree C with 90 µmol /m2/s illumination intensity during the day period. Arabidopsis rosettes from 4-week-old plants.		0.015					GDP-α-D-glucose	pending
446	GDP-α-D-mannose	none	603.329	http://chlorokb.fr/simpleMol/GDP-alpha-D-mannose	http://www.genome.jp/dbget-bin/www_bget?C00096	http://www.ebi.ac.uk/chebi/advancedSearchFT.do?searchString=57527	https://metacyc.org/compound?orgid=META&id=GDP-MANNOSE	3123-67-9	https://pubchem.ncbi.nlm.nih.gov/summary/summary.cgi?cid=46878389	InChI=1S/C16H25N5O16P2/c17-16-19-12-6(13(28)20-16)18-3-21(12)14-10(26)8(24)5(34-14)2-33-38(29,30)37-39(31,32)36-15-11(27)9(25)7(23)4(1-22)35-15/h3-5,7-11,14-15,22-27H,1-2H2,(H,29,30)(H,31,32)(H3,17,19,20,28)/p-2/t4-,5-,7-,8-,9+,10-,11+,14-,15-/m1/s1	Nc1nc2n(cnc2c(=O)[nH]1)[C@@H]1O[C@H](COP([O-])(=O)OP([O-])(=O)O[C@H]2O[C@H](CO)[C@@H](O)[C@H](O)[C@@H]2O)[C@@H](O)[C@H]1O		https://www.ncbi.nlm.nih.gov/pubmed/24299991		0.55		nanomol/g FW	n.d.	Whole leaf	Total	cytosol (photosynthetic cells)	Arabidopsis thaliana	Arabidopsis thaliana (Col-0) plants were grown with a 16 h photoperiod at 22 degree C with 90 µmol /m2/s illumination intensity during the day period. Arabidopsis rosettes from 4-week-old plants.		0.55			16.4413		GDP-α-D-mannose	cytosol (photosynthetic cells)
447	α-D-galactose 1-phosphate	none	258.121	http://chlorokb.fr/simpleMol/alpha-D-galactose 1-phosphate	http://www.genome.jp/dbget-bin/www_bget?C00446	http://www.ebi.ac.uk/chebi/advancedSearchFT.do?searchString=17973	https://metacyc.org/compound?orgid=META&id=GALACTOSE-1P	2255-14-3	https://pubchem.ncbi.nlm.nih.gov/summary/summary.cgi?cid=123912	InChI=1S/C6H13O9P/c7-1-2-3(8)4(9)5(10)6(14-2)15-16(11,12)13/h2-10H,1H2,(H2,11,12,13)/p-2/t2-,3+,4+,5-,6-/m1/s1	OC[C@H]1O[C@H](OP([O-])([O-])=O)[C@H](O)[C@@H](O)[C@H]1O		https://www.ncbi.nlm.nih.gov/pubmed/20442274		0.1236		nanomol/mg DW	Cell culture	Whole cell	Total	pending	Arabidopsis thaliana	none							α-D-galactose 1-phosphate	pending
448	α-D-glucose	none	180.157	http://chlorokb.fr/simpleMol/alpha-D-glucose	http://www.genome.jp/dbget-bin/www_bget?C00267	http://www.ebi.ac.uk/chebi/advancedSearchFT.do?searchString=17925	https://metacyc.org/compound?orgid=META&id=ALPHA-GLUCOSE	492-62-6	https://pubchem.ncbi.nlm.nih.gov/summary/summary.cgi?cid=79025	InChI=1S/C6H12O6/c7-1-2-3(8)4(9)5(10)6(11)12-2/h2-11H,1H2/t2-,3-,4+,5-,6+/m1/s1	OC[C@H]1O[C@H](O)[C@H](O)[C@@H](O)[C@@H]1O		https://www.ncbi.nlm.nih.gov/pubmed/12096097		2000		microMolar	Mature leaf	Stroma	Total	stroma (photosynthetic cells)	Spinacia oleracea	n.d.					2000		α-D-glucose	stroma (photosynthetic cells)
449	α-D-glucose	none	180.157	http://chlorokb.fr/simpleMol/alpha-D-glucose	http://www.genome.jp/dbget-bin/www_bget?C00267	http://www.ebi.ac.uk/chebi/advancedSearchFT.do?searchString=17925	https://metacyc.org/compound?orgid=META&id=ALPHA-GLUCOSE	492-62-6	https://pubchem.ncbi.nlm.nih.gov/summary/summary.cgi?cid=79025	InChI=1S/C6H12O6/c7-1-2-3(8)4(9)5(10)6(11)12-2/h2-11H,1H2/t2-,3-,4+,5-,6+/m1/s1	OC[C@H]1O[C@H](O)[C@H](O)[C@@H](O)[C@@H]1O		https://www.ncbi.nlm.nih.gov/pubmed/30216682	500		3400	nanomol/g FW	Mature leaf	Chloroplast non aqueous fraction	Total	stroma (photosynthetic cells)	Arabidopsis thaliana	Non-aqueous fractionation method; Control versus cold (5°C) + high light (320 µmol photons m<SUP>-2</SUP> . s<SUP>-1</SUP>)	500		3400	8304.73		56472.1	α-D-glucose	stroma (photosynthetic cells)
450	α-D-glucose	none	180.157	http://chlorokb.fr/simpleMol/alpha-D-glucose	http://www.genome.jp/dbget-bin/www_bget?C00267	http://www.ebi.ac.uk/chebi/advancedSearchFT.do?searchString=17925	https://metacyc.org/compound?orgid=META&id=ALPHA-GLUCOSE	492-62-6	https://pubchem.ncbi.nlm.nih.gov/summary/summary.cgi?cid=79025	InChI=1S/C6H12O6/c7-1-2-3(8)4(9)5(10)6(11)12-2/h2-11H,1H2/t2-,3-,4+,5-,6+/m1/s1	OC[C@H]1O[C@H](O)[C@H](O)[C@@H](O)[C@@H]1O		https://www.ncbi.nlm.nih.gov/pubmed/30216682	500		4200	nanomol/g FW	Mature leaf	Cytosol non aqueous fraction	Total	cytosol (photosynthetic cells)	Arabidopsis thaliana	Non-aqueous fractionation method; Control versus cold (5°C) + high light (320 µmol photons m<SUP>-2</SUP> . s<SUP>-1</SUP>)	500		4200	14946.6		125552	α-D-glucose	cytosol (photosynthetic cells)
451	α-D-glucose	none	180.157	http://chlorokb.fr/simpleMol/alpha-D-glucose	http://www.genome.jp/dbget-bin/www_bget?C00267	http://www.ebi.ac.uk/chebi/advancedSearchFT.do?searchString=17925	https://metacyc.org/compound?orgid=META&id=ALPHA-GLUCOSE	492-62-6	https://pubchem.ncbi.nlm.nih.gov/summary/summary.cgi?cid=79025	InChI=1S/C6H12O6/c7-1-2-3(8)4(9)5(10)6(11)12-2/h2-11H,1H2/t2-,3-,4+,5-,6+/m1/s1	OC[C@H]1O[C@H](O)[C@H](O)[C@@H](O)[C@@H]1O		https://www.ncbi.nlm.nih.gov/pubmed/30216682	1000		9000	nanomol/g FW	Mature leaf	Vacuole non aqueous fraction	Total	vacuole (photosynthetic cells)	Arabidopsis thaliana	Non-aqueous fractionation method; Control versus cold (5°C) + high light (320 µmol photons m<SUP>-2</SUP> . s<SUP>-1</SUP>)	1000		9000	1315.79		11842.1	α-D-glucose	vacuole (photosynthetic cells)
452	α-D-glucose	none	180.157	http://chlorokb.fr/simpleMol/alpha-D-glucose	http://www.genome.jp/dbget-bin/www_bget?C00267	http://www.ebi.ac.uk/chebi/advancedSearchFT.do?searchString=17925	https://metacyc.org/compound?orgid=META&id=ALPHA-GLUCOSE	492-62-6	https://pubchem.ncbi.nlm.nih.gov/summary/summary.cgi?cid=79025	InChI=1S/C6H12O6/c7-1-2-3(8)4(9)5(10)6(11)12-2/h2-11H,1H2/t2-,3-,4+,5-,6+/m1/s1	OC[C@H]1O[C@H](O)[C@H](O)[C@@H](O)[C@@H]1O		https://www.ncbi.nlm.nih.gov/pubmed/21984725		777		nanomol/g FW	Mature leaf	Vacuole non aqueous fraction	Total	vacuole (photosynthetic cells)	Arabidopsis thaliana	Non-aqueous fractionation method. Original value was 140 µmol/g FW		777			1022.37		α-D-glucose	vacuole (photosynthetic cells)
453	α-D-glucose	none	180.157	http://chlorokb.fr/simpleMol/alpha-D-glucose	http://www.genome.jp/dbget-bin/www_bget?C00267	http://www.ebi.ac.uk/chebi/advancedSearchFT.do?searchString=17925	https://metacyc.org/compound?orgid=META&id=ALPHA-GLUCOSE	492-62-6	https://pubchem.ncbi.nlm.nih.gov/summary/summary.cgi?cid=79025	InChI=1S/C6H12O6/c7-1-2-3(8)4(9)5(10)6(11)12-2/h2-11H,1H2/t2-,3-,4+,5-,6+/m1/s1	OC[C@H]1O[C@H](O)[C@H](O)[C@@H](O)[C@@H]1O		https://www.ncbi.nlm.nih.gov/pubmed/21984725		122		nanomol/g FW	Mature leaf	Chloroplast non aqueous fraction	Total	stroma (photosynthetic cells)	Arabidopsis thaliana	Non-aqueous fractionation method. Original value was 22 µmol/g FW		122			2026.35		α-D-glucose	stroma (photosynthetic cells)
454	α-D-glucose	none	180.157	http://chlorokb.fr/simpleMol/alpha-D-glucose	http://www.genome.jp/dbget-bin/www_bget?C00267	http://www.ebi.ac.uk/chebi/advancedSearchFT.do?searchString=17925	https://metacyc.org/compound?orgid=META&id=ALPHA-GLUCOSE	492-62-6	https://pubchem.ncbi.nlm.nih.gov/summary/summary.cgi?cid=79025	InChI=1S/C6H12O6/c7-1-2-3(8)4(9)5(10)6(11)12-2/h2-11H,1H2/t2-,3-,4+,5-,6+/m1/s1	OC[C@H]1O[C@H](O)[C@H](O)[C@@H](O)[C@@H]1O		https://www.ncbi.nlm.nih.gov/pubmed/30482788		8.75		nanomol/g FW	Mature leaf	Chloroplast non aqueous fraction	Total	stroma (photosynthetic cells)	Arabidopsis thaliana	Non-aqueous fractionation method; 0.5% of glucose localized in the stroma for a cellular total of 1750 nmol/g FW. Plants cultivated in a growth chamber on soil (ED-73; Patzer) under 22°C and 120 mmol/m2/s1 for 10 h per day. Analyses of leaf material were performed after 4 weeks of cultivation.		8.75			145.333		α-D-glucose	stroma (photosynthetic cells)
455	α-D-glucose	none	180.157	http://chlorokb.fr/simpleMol/alpha-D-glucose	http://www.genome.jp/dbget-bin/www_bget?C00267	http://www.ebi.ac.uk/chebi/advancedSearchFT.do?searchString=17925	https://metacyc.org/compound?orgid=META&id=ALPHA-GLUCOSE	492-62-6	https://pubchem.ncbi.nlm.nih.gov/summary/summary.cgi?cid=79025	InChI=1S/C6H12O6/c7-1-2-3(8)4(9)5(10)6(11)12-2/h2-11H,1H2/t2-,3-,4+,5-,6+/m1/s1	OC[C@H]1O[C@H](O)[C@H](O)[C@@H](O)[C@@H]1O		https://www.ncbi.nlm.nih.gov/pubmed/30482788		875		nanomol/g FW	Mature leaf	Vacuole non aqueous fraction	Total	vacuole (photosynthetic cells)	Arabidopsis thaliana	Non-aqueous fractionation method; 50% of glucose localized in the vacuole for a cellular total of 1750 µmol/g FW. Plants cultivated in a growth chamber on soil (ED-73; Patzer) under 22°C and 120 mmol/m2/s1 for 10 h per day. Analyses of leaf material were performed after 4 weeks of cultivation.		875			1151.32		α-D-glucose	vacuole (photosynthetic cells)
456	α-D-glucose	none	180.157	http://chlorokb.fr/simpleMol/alpha-D-glucose	http://www.genome.jp/dbget-bin/www_bget?C00267	http://www.ebi.ac.uk/chebi/advancedSearchFT.do?searchString=17925	https://metacyc.org/compound?orgid=META&id=ALPHA-GLUCOSE	492-62-6	https://pubchem.ncbi.nlm.nih.gov/summary/summary.cgi?cid=79025	InChI=1S/C6H12O6/c7-1-2-3(8)4(9)5(10)6(11)12-2/h2-11H,1H2/t2-,3-,4+,5-,6+/m1/s1	OC[C@H]1O[C@H](O)[C@H](O)[C@@H](O)[C@@H]1O		https://www.ncbi.nlm.nih.gov/pubmed/24028846		9960		nanomol/g FW	Young leaf	Whole leaf	Total	cytosol, mitochondrion matrix, stroma, vacuole (photosynthetic cells)	Arabidopsis thaliana	14 day-old plants; Liquid culture supplemented with 1 % sucrose		9960			11534.8		α-D-glucose	cytosol, mitochondrion matrix, stroma, vacuole (photosynthetic cells)
457	α-D-glucose	none	180.157	http://chlorokb.fr/simpleMol/alpha-D-glucose	http://www.genome.jp/dbget-bin/www_bget?C00267	http://www.ebi.ac.uk/chebi/advancedSearchFT.do?searchString=17925	https://metacyc.org/compound?orgid=META&id=ALPHA-GLUCOSE	492-62-6	https://pubchem.ncbi.nlm.nih.gov/summary/summary.cgi?cid=79025	InChI=1S/C6H12O6/c7-1-2-3(8)4(9)5(10)6(11)12-2/h2-11H,1H2/t2-,3-,4+,5-,6+/m1/s1	OC[C@H]1O[C@H](O)[C@H](O)[C@@H](O)[C@@H]1O		https://www.ncbi.nlm.nih.gov/pubmed/30482788		17000		nanomol/g FW	Rosette	Whole leaf	Total	cytosol, mitochondrion matrix, stroma, vacuole (photosynthetic cells)	Arabidopsis thaliana	4-week old rosette leaves after exposure to cold (4°C, short-day		17000			19687.9		α-D-glucose	cytosol, mitochondrion matrix, stroma, vacuole (photosynthetic cells)
458	conditions) for 24 h."																													conditions) for 24 h."
459	α-D-glucose	none	180.157	http://chlorokb.fr/simpleMol/alpha-D-glucose	http://www.genome.jp/dbget-bin/www_bget?C00267	http://www.ebi.ac.uk/chebi/advancedSearchFT.do?searchString=17925	https://metacyc.org/compound?orgid=META&id=ALPHA-GLUCOSE	492-62-6	https://pubchem.ncbi.nlm.nih.gov/summary/summary.cgi?cid=79025	InChI=1S/C6H12O6/c7-1-2-3(8)4(9)5(10)6(11)12-2/h2-11H,1H2/t2-,3-,4+,5-,6+/m1/s1	OC[C@H]1O[C@H](O)[C@H](O)[C@@H](O)[C@@H]1O		https://www.ncbi.nlm.nih.gov/pubmed/30482788		1750		nanomol/g FW	Rosette	Whole leaf	Total	cytosol, mitochondrion matrix, stroma, vacuole (photosynthetic cells)	Arabidopsis thaliana	120 micromol photons/m2/s, 10 h of light/14 h of dark. Rosette leaves from 5-week old plants were harvested at the end of the light phase (about 8 h in light).		1750			2026.7		α-D-glucose	cytosol, mitochondrion matrix, stroma, vacuole (photosynthetic cells)
460	α-D-glucose	none	180.157	http://chlorokb.fr/simpleMol/alpha-D-glucose	http://www.genome.jp/dbget-bin/www_bget?C00267	http://www.ebi.ac.uk/chebi/advancedSearchFT.do?searchString=17925	https://metacyc.org/compound?orgid=META&id=ALPHA-GLUCOSE	492-62-6	https://pubchem.ncbi.nlm.nih.gov/summary/summary.cgi?cid=79025	InChI=1S/C6H12O6/c7-1-2-3(8)4(9)5(10)6(11)12-2/h2-11H,1H2/t2-,3-,4+,5-,6+/m1/s1	OC[C@H]1O[C@H](O)[C@H](O)[C@@H](O)[C@@H]1O		https://www.ncbi.nlm.nih.gov/pubmed/30482788		875		nanomol/g FW	Rosette	Whole leaf	Total	cytosol, mitochondrion matrix, stroma, vacuole (photosynthetic cells)	Arabidopsis thaliana	Non-aqueous fractionation method; 50% of glucose localized in the cytosol for a cellular total of 1750 nanomol/g FW. Plants cultivated in a growth chamber on soil (ED-73; Patzer) under 22°C and 120 mmol/m2/s1 for 10 h per day. Analyses of leaf material were performed after 4 weeks of cultivation.		875			1013.35		α-D-glucose	cytosol, mitochondrion matrix, stroma, vacuole (photosynthetic cells)
461	α-D-glucose 6-phosphate	none	258.121	http://chlorokb.fr/simpleMol/alpha-D-glucose 6-phosphate	http://www.genome.jp/dbget-bin/www_bget?C00668	http://www.ebi.ac.uk/chebi/advancedSearchFT.do?searchString=17665	https://metacyc.org/compound?orgid=META&id=ALPHA-GLC-6-P		https://pubchem.ncbi.nlm.nih.gov/summary/summary.cgi?cid=439284	InChI=1S/C6H13O9P/c7-3-2(1-14-16(11,12)13)15-6(10)5(9)4(3)8/h2-10H,1H2,(H2,11,12,13)/p-2/t2-,3-,4+,5-,6+/m1/s1	O[C@H]1O[C@H](COP([O-])([O-])=O)[C@@H](O)[C@H](O)[C@H]1O		https://www.ncbi.nlm.nih.gov/pubmed/16661385	22		24	nanomol/mg chlorophyll	Isolated chloroplasts	Stroma	Total	stroma of isolated chloroplasts (per mg chl unit)	Spinacia oleracea	rapid preparation of chloroplast from protoplasts				378.337		412.732	α-D-glucose 6-phosphate	stroma of isolated chloroplasts (per mg chl unit)
462	α-D-glucose 6-phosphate	none	258.121	http://chlorokb.fr/simpleMol/alpha-D-glucose 6-phosphate	http://www.genome.jp/dbget-bin/www_bget?C00668	http://www.ebi.ac.uk/chebi/advancedSearchFT.do?searchString=17665	https://metacyc.org/compound?orgid=META&id=ALPHA-GLC-6-P		https://pubchem.ncbi.nlm.nih.gov/summary/summary.cgi?cid=439284	InChI=1S/C6H13O9P/c7-3-2(1-14-16(11,12)13)15-6(10)5(9)4(3)8/h2-10H,1H2,(H2,11,12,13)/p-2/t2-,3-,4+,5-,6+/m1/s1	O[C@H]1O[C@H](COP([O-])([O-])=O)[C@@H](O)[C@H](O)[C@H]1O		https://www.ncbi.nlm.nih.gov/pubmed/14617088	411		517	nanomol/g FW	Rosette	Whole leaf	Total	cytosol, stroma (photosynthetic cells)	Arabidopsis thaliana	light versus dark.	411		517	4388.26		5520.02	α-D-glucose 6-phosphate	cytosol, stroma (photosynthetic cells)
463	α-D-glucose 6-phosphate	none	258.121	http://chlorokb.fr/simpleMol/alpha-D-glucose 6-phosphate	http://www.genome.jp/dbget-bin/www_bget?C00668	http://www.ebi.ac.uk/chebi/advancedSearchFT.do?searchString=17665	https://metacyc.org/compound?orgid=META&id=ALPHA-GLC-6-P		https://pubchem.ncbi.nlm.nih.gov/summary/summary.cgi?cid=439284	InChI=1S/C6H13O9P/c7-3-2(1-14-16(11,12)13)15-6(10)5(9)4(3)8/h2-10H,1H2,(H2,11,12,13)/p-2/t2-,3-,4+,5-,6+/m1/s1	O[C@H]1O[C@H](COP([O-])([O-])=O)[C@@H](O)[C@H](O)[C@H]1O		https://www.ncbi.nlm.nih.gov/pubmed/12472685	500		600	nanomol/g FW	Mature leaf	Whole leaf	Total	cytosol, stroma (photosynthetic cells)	Arabidopsis thaliana	Plants grown in soil; variation during the day	500		600	5338.51		6406.22	α-D-glucose 6-phosphate	cytosol, stroma (photosynthetic cells)
464	α-D-glucose 6-phosphate	none	258.121	http://chlorokb.fr/simpleMol/alpha-D-glucose 6-phosphate	http://www.genome.jp/dbget-bin/www_bget?C00668	http://www.ebi.ac.uk/chebi/advancedSearchFT.do?searchString=17665	https://metacyc.org/compound?orgid=META&id=ALPHA-GLC-6-P		https://pubchem.ncbi.nlm.nih.gov/summary/summary.cgi?cid=439284	InChI=1S/C6H13O9P/c7-3-2(1-14-16(11,12)13)15-6(10)5(9)4(3)8/h2-10H,1H2,(H2,11,12,13)/p-2/t2-,3-,4+,5-,6+/m1/s1	O[C@H]1O[C@H](COP([O-])([O-])=O)[C@@H](O)[C@H](O)[C@H]1O		https://www.ncbi.nlm.nih.gov/pubmed/24994761		129.2		nanomol/g FW	Mature leaf	Whole leaf	Total	cytosol, stroma (photosynthetic cells)	Arabidopsis thaliana	Samples were taken from 6-week-old plants in the light 5 h into the photoperiod		129.2			1379.47		α-D-glucose 6-phosphate	cytosol, stroma (photosynthetic cells)
465	α-D-glucose 6-phosphate	none	258.121	http://chlorokb.fr/simpleMol/alpha-D-glucose 6-phosphate	http://www.genome.jp/dbget-bin/www_bget?C00668	http://www.ebi.ac.uk/chebi/advancedSearchFT.do?searchString=17665	https://metacyc.org/compound?orgid=META&id=ALPHA-GLC-6-P		https://pubchem.ncbi.nlm.nih.gov/summary/summary.cgi?cid=439284	InChI=1S/C6H13O9P/c7-3-2(1-14-16(11,12)13)15-6(10)5(9)4(3)8/h2-10H,1H2,(H2,11,12,13)/p-2/t2-,3-,4+,5-,6+/m1/s1	O[C@H]1O[C@H](COP([O-])([O-])=O)[C@@H](O)[C@H](O)[C@H]1O		https://www.ncbi.nlm.nih.gov/pubmed/23952675		151		nanomol/g FW	Rosette	Whole leaf	Total	cytosol, stroma (photosynthetic cells)	Arabidopsis thaliana	none		151			1612.23		α-D-glucose 6-phosphate	cytosol, stroma (photosynthetic cells)
466	α-maltose	none	342.3	http://chlorokb.fr/simpleMol/alpha-maltose	http://www.genome.jp/dbget-bin/www_bget?C00897	http://www.ebi.ac.uk/chebi/advancedSearchFT.do?searchString=18167	https://metacyc.org/compound?orgid=META&id=ALPHA-MALTOSE		https://pubchem.ncbi.nlm.nih.gov/summary/summary.cgi?cid=439341	InChI=1S/C12H22O11/c13-1-3-5(15)6(16)9(19)12(22-3)23-10-4(2-14)21-11(20)8(18)7(10)17/h3-20H,1-2H2/t3-,4-,5-,6+,7-,8-,9-,10-,11+,12-/m1/s1	OC[C@H]1O[C@H](O[C@H]2[C@H](O)[C@@H](O)[C@@H](O)O[C@@H]2CO)[C@H](O)[C@@H](O)[C@@H]1O		https://www.ncbi.nlm.nih.gov/pubmed/16055686	28		70	nanomol/g FW	Mature leaf	Whole leaf	Total	photosynthetic cells, all subcellular compartments	Arabidopsis thaliana	Extreme Day-night variations, depending on photoperiods.	28		70	29.4737		73.6842	α-maltose	photosynthetic cells, all subcellular compartments
467	α-maltose	none	342.3	http://chlorokb.fr/simpleMol/alpha-maltose	http://www.genome.jp/dbget-bin/www_bget?C00897	http://www.ebi.ac.uk/chebi/advancedSearchFT.do?searchString=18167	https://metacyc.org/compound?orgid=META&id=ALPHA-MALTOSE		https://pubchem.ncbi.nlm.nih.gov/summary/summary.cgi?cid=439341	InChI=1S/C12H22O11/c13-1-3-5(15)6(16)9(19)12(22-3)23-10-4(2-14)21-11(20)8(18)7(10)17/h3-20H,1-2H2/t3-,4-,5-,6+,7-,8-,9-,10-,11+,12-/m1/s1	OC[C@H]1O[C@H](O[C@H]2[C@H](O)[C@@H](O)[C@@H](O)O[C@@H]2CO)[C@H](O)[C@@H](O)[C@@H]1O		https://www.ncbi.nlm.nih.gov/pubmed/15665241		450		microMolar	Mature leaf	Stroma	Total	stroma (photosynthetic cells)	Phaseolus vulgaris	At night					450		α-maltose	stroma (photosynthetic cells)
468	α-maltose	none	342.3	http://chlorokb.fr/simpleMol/alpha-maltose	http://www.genome.jp/dbget-bin/www_bget?C00897	http://www.ebi.ac.uk/chebi/advancedSearchFT.do?searchString=18167	https://metacyc.org/compound?orgid=META&id=ALPHA-MALTOSE		https://pubchem.ncbi.nlm.nih.gov/summary/summary.cgi?cid=439341	InChI=1S/C12H22O11/c13-1-3-5(15)6(16)9(19)12(22-3)23-10-4(2-14)21-11(20)8(18)7(10)17/h3-20H,1-2H2/t3-,4-,5-,6+,7-,8-,9-,10-,11+,12-/m1/s1	OC[C@H]1O[C@H](O[C@H]2[C@H](O)[C@@H](O)[C@@H](O)O[C@@H]2CO)[C@H](O)[C@@H](O)[C@@H]1O		https://www.ncbi.nlm.nih.gov/pubmed/15665241		500		microMolar	Mature leaf	Cytosol	Total	cytosol (photosynthetic cells)	Phaseolus vulgaris	At night					500		α-maltose	cytosol (photosynthetic cells)
469	α-maltose	none	342.3	http://chlorokb.fr/simpleMol/alpha-maltose	http://www.genome.jp/dbget-bin/www_bget?C00897	http://www.ebi.ac.uk/chebi/advancedSearchFT.do?searchString=18167	https://metacyc.org/compound?orgid=META&id=ALPHA-MALTOSE		https://pubchem.ncbi.nlm.nih.gov/summary/summary.cgi?cid=439341	InChI=1S/C12H22O11/c13-1-3-5(15)6(16)9(19)12(22-3)23-10-4(2-14)21-11(20)8(18)7(10)17/h3-20H,1-2H2/t3-,4-,5-,6+,7-,8-,9-,10-,11+,12-/m1/s1	OC[C@H]1O[C@H](O[C@H]2[C@H](O)[C@@H](O)[C@@H](O)O[C@@H]2CO)[C@H](O)[C@@H](O)[C@@H]1O		https://www.ncbi.nlm.nih.gov/pubmed/15247404		2		nanomol/mg chlorophyll	Isolated chloroplasts	Stroma	Total	stroma of isolated chloroplasts (per mg chl unit)	Pisum sativum	none					34.3943		α-maltose	stroma of isolated chloroplasts (per mg chl unit)
470	α-maltose	none	342.3	http://chlorokb.fr/simpleMol/alpha-maltose	http://www.genome.jp/dbget-bin/www_bget?C00897	http://www.ebi.ac.uk/chebi/advancedSearchFT.do?searchString=18167	https://metacyc.org/compound?orgid=META&id=ALPHA-MALTOSE		https://pubchem.ncbi.nlm.nih.gov/summary/summary.cgi?cid=439341	InChI=1S/C12H22O11/c13-1-3-5(15)6(16)9(19)12(22-3)23-10-4(2-14)21-11(20)8(18)7(10)17/h3-20H,1-2H2/t3-,4-,5-,6+,7-,8-,9-,10-,11+,12-/m1/s1	OC[C@H]1O[C@H](O[C@H]2[C@H](O)[C@@H](O)[C@@H](O)O[C@@H]2CO)[C@H](O)[C@@H](O)[C@@H]1O		https://www.ncbi.nlm.nih.gov/pubmed/15247404	60		140	nanomol/mg chlorophyll	Mature leaf	Whole leaf	Total	photosynthetic cells, all subcellular compartments	Arabidopsis thaliana	Maltose content doubled within 30 min exposure to 40°C. During cold shock maltose content increased to 600 nmol/mg chlorophyll in the first 6 hours then continued to accumulate to 800 nmol/mg chlorophyll.	72		168	75.7895		176.842	α-maltose	photosynthetic cells, all subcellular compartments
471	α-maltose	none	342.3	http://chlorokb.fr/simpleMol/alpha-maltose	http://www.genome.jp/dbget-bin/www_bget?C00897	http://www.ebi.ac.uk/chebi/advancedSearchFT.do?searchString=18167	https://metacyc.org/compound?orgid=META&id=ALPHA-MALTOSE		https://pubchem.ncbi.nlm.nih.gov/summary/summary.cgi?cid=439341	InChI=1S/C12H22O11/c13-1-3-5(15)6(16)9(19)12(22-3)23-10-4(2-14)21-11(20)8(18)7(10)17/h3-20H,1-2H2/t3-,4-,5-,6+,7-,8-,9-,10-,11+,12-/m1/s1	OC[C@H]1O[C@H](O[C@H]2[C@H](O)[C@@H](O)[C@@H](O)O[C@@H]2CO)[C@H](O)[C@@H](O)[C@@H]1O		https://www.ncbi.nlm.nih.gov/pubmed/28152100		9.3		nanomol/g FW	Mature leaf	Whole leaf	Total	photosynthetic cells, all subcellular compartments	Arabidopsis thaliana	none		9.3			9.78947		α-maltose	photosynthetic cells, all subcellular compartments
472	α-maltose	none	342.3	http://chlorokb.fr/simpleMol/alpha-maltose	http://www.genome.jp/dbget-bin/www_bget?C00897	http://www.ebi.ac.uk/chebi/advancedSearchFT.do?searchString=18167	https://metacyc.org/compound?orgid=META&id=ALPHA-MALTOSE		https://pubchem.ncbi.nlm.nih.gov/summary/summary.cgi?cid=439341	InChI=1S/C12H22O11/c13-1-3-5(15)6(16)9(19)12(22-3)23-10-4(2-14)21-11(20)8(18)7(10)17/h3-20H,1-2H2/t3-,4-,5-,6+,7-,8-,9-,10-,11+,12-/m1/s1	OC[C@H]1O[C@H](O[C@H]2[C@H](O)[C@@H](O)[C@@H](O)O[C@@H]2CO)[C@H](O)[C@@H](O)[C@@H]1O		https://www.ncbi.nlm.nih.gov/pubmed/14704427	19		29	microgram/g FW	Rosette	Whole leaf	n.d.	photosynthetic cells, all subcellular compartments	Arabidopsis thaliana	19 µg/g FW at the end of the day and 29 µg/g FW at the end of the night.	55.5069		84.721	58.4283		89.18	α-maltose	photosynthetic cells, all subcellular compartments
473	β-alanine	none	89.094	http://chlorokb.fr/simpleMol/beta-alanine	http://www.genome.jp/dbget-bin/www_bget?C00099	http://www.ebi.ac.uk/chebi/advancedSearchFT.do?searchString=16958	https://metacyc.org/compound?orgid=META&id=B-ALANINE	107-95-9	https://pubchem.ncbi.nlm.nih.gov/summary/summary.cgi?cid=239	InChI=1S/C3H7NO2/c4-2-1-3(5)6/h1-2,4H2,(H,5,6)	[NH3+]CCC([O-])=O		https://www.ncbi.nlm.nih.gov/pubmed/24223944	18		42	nanomol/g FW	Rosette	Whole leaf	Total	cytosol, peroxisome (photosynthetic cells)	Arabidopsis thaliana	plants grown at 21°C (18) and 4°C (42).	18		42	524.178		1223.08	β-alanine	cytosol, peroxisome (photosynthetic cells)
474	β-D-fructofuranose	none	180.157	http://chlorokb.fr/simpleMol/beta-D-fructofuranose	http://www.genome.jp/dbget-bin/www_bget?C02336	http://www.ebi.ac.uk/chebi/advancedSearchFT.do?searchString=28645	https://metacyc.org/compound?orgid=META&id=BETA-D-FRUCTOSE		https://pubchem.ncbi.nlm.nih.gov/summary/summary.cgi?cid=439709	InChI=1S/C6H12O6/c7-1-3-4(9)5(10)6(11,2-8)12-3/h3-5,7-11H,1-2H2/t3-,4-,5+,6-/m1/s1	OC[C@H]1O[C@](O)(CO)[C@@H](O)[C@@H]1O		https://www.ncbi.nlm.nih.gov/pubmed/25743161	300		600	microgram/g FW	Rosette	Whole leaf	Total	photosynthetic cells, all subcellular compartments	Arabidopsis thaliana	pending annotation	1665.21		3330.43	1752.86		3505.71	β-D-fructofuranose	photosynthetic cells, all subcellular compartments
475	β-D-fructofuranose	none	180.157	http://chlorokb.fr/simpleMol/beta-D-fructofuranose	http://www.genome.jp/dbget-bin/www_bget?C02336	http://www.ebi.ac.uk/chebi/advancedSearchFT.do?searchString=28645	https://metacyc.org/compound?orgid=META&id=BETA-D-FRUCTOSE		https://pubchem.ncbi.nlm.nih.gov/summary/summary.cgi?cid=439709	InChI=1S/C6H12O6/c7-1-3-4(9)5(10)6(11,2-8)12-3/h3-5,7-11H,1-2H2/t3-,4-,5+,6-/m1/s1	OC[C@H]1O[C@](O)(CO)[C@@H](O)[C@@H]1O		https://www.ncbi.nlm.nih.gov/pubmed/30216682	100		2500	nanomol/g FW	n.d.	Chloroplast non aqueous fraction	Total	stroma (photosynthetic cells)	Arabidopsis thaliana	Control versus cold (5°C) + high light (320 µmol photons m<SUP>-2</SUP> . s<SUP>-1</SUP>)	100		2500	1660.95		41523.6	β-D-fructofuranose	stroma (photosynthetic cells)
476	β-D-fructofuranose	none	180.157	http://chlorokb.fr/simpleMol/beta-D-fructofuranose	http://www.genome.jp/dbget-bin/www_bget?C02336	http://www.ebi.ac.uk/chebi/advancedSearchFT.do?searchString=28645	https://metacyc.org/compound?orgid=META&id=BETA-D-FRUCTOSE		https://pubchem.ncbi.nlm.nih.gov/summary/summary.cgi?cid=439709	InChI=1S/C6H12O6/c7-1-3-4(9)5(10)6(11,2-8)12-3/h3-5,7-11H,1-2H2/t3-,4-,5+,6-/m1/s1	OC[C@H]1O[C@](O)(CO)[C@@H](O)[C@@H]1O		https://www.ncbi.nlm.nih.gov/pubmed/30216682	200		3500	nanomol/g FW	n.d.	Cytosol non aqueous fraction	Total	cytosol (photosynthetic cells)	Arabidopsis thaliana	Control versus cold (5°C) + high light (320 µmol photons m<SUP>-2</SUP> . s<SUP>-1</SUP>)	200		3500	5978.66		104626	β-D-fructofuranose	cytosol (photosynthetic cells)
477	β-D-fructofuranose	none	180.157	http://chlorokb.fr/simpleMol/beta-D-fructofuranose	http://www.genome.jp/dbget-bin/www_bget?C02336	http://www.ebi.ac.uk/chebi/advancedSearchFT.do?searchString=28645	https://metacyc.org/compound?orgid=META&id=BETA-D-FRUCTOSE		https://pubchem.ncbi.nlm.nih.gov/summary/summary.cgi?cid=439709	InChI=1S/C6H12O6/c7-1-3-4(9)5(10)6(11,2-8)12-3/h3-5,7-11H,1-2H2/t3-,4-,5+,6-/m1/s1	OC[C@H]1O[C@](O)(CO)[C@@H](O)[C@@H]1O		https://www.ncbi.nlm.nih.gov/pubmed/30216682	200		7500	nanomol/g FW	n.d.	Vacuole non aqueous fraction	Total	vacuole (photosynthetic cells)	Arabidopsis thaliana	Control versus cold (5°C) + high light (320 µmol photons m<SUP>-2</SUP> . s<SUP>-1</SUP>)	200		7500	263.158		9868.42	β-D-fructofuranose	vacuole (photosynthetic cells)
478	β-D-fructofuranose	none	180.157	http://chlorokb.fr/simpleMol/beta-D-fructofuranose	http://www.genome.jp/dbget-bin/www_bget?C02336	http://www.ebi.ac.uk/chebi/advancedSearchFT.do?searchString=28645	https://metacyc.org/compound?orgid=META&id=BETA-D-FRUCTOSE		https://pubchem.ncbi.nlm.nih.gov/summary/summary.cgi?cid=439709	InChI=1S/C6H12O6/c7-1-3-4(9)5(10)6(11,2-8)12-3/h3-5,7-11H,1-2H2/t3-,4-,5+,6-/m1/s1	OC[C@H]1O[C@](O)(CO)[C@@H](O)[C@@H]1O		https://www.ncbi.nlm.nih.gov/pubmed/11485201		13		microgram/cm2	Mature leaf	Whole leaf	Total	photosynthetic cells, all subcellular compartments	Arabidopsis thaliana	Fully expended leaf.		0.00131199			0.00138104		β-D-fructofuranose	photosynthetic cells, all subcellular compartments
479	β-D-fructofuranose	none	180.157	http://chlorokb.fr/simpleMol/beta-D-fructofuranose	http://www.genome.jp/dbget-bin/www_bget?C02336	http://www.ebi.ac.uk/chebi/advancedSearchFT.do?searchString=28645	https://metacyc.org/compound?orgid=META&id=BETA-D-FRUCTOSE		https://pubchem.ncbi.nlm.nih.gov/summary/summary.cgi?cid=439709	InChI=1S/C6H12O6/c7-1-3-4(9)5(10)6(11,2-8)12-3/h3-5,7-11H,1-2H2/t3-,4-,5+,6-/m1/s1	OC[C@H]1O[C@](O)(CO)[C@@H](O)[C@@H]1O		https://www.ncbi.nlm.nih.gov/pubmed/30482788		1500		nanomol/g FW	Mature leaf	Chloroplast non aqueous fraction	Total	stroma (photosynthetic cells)	Arabidopsis thaliana	Non aqueous fractionation method; 15% of fructose localized in the stroma for a cellular total of 10 µmol/g FW. Plants cultivated in a growth chamber on soil (ED-73; Patzer) under 22°C and 120 mmol/m2/s1 for 10 h per day. Analyses of leaf material were performed after 4 weeks of cultivation.		1500			24914.2		β-D-fructofuranose	stroma (photosynthetic cells)
480	β-D-fructofuranose	none	180.157	http://chlorokb.fr/simpleMol/beta-D-fructofuranose	http://www.genome.jp/dbget-bin/www_bget?C02336	http://www.ebi.ac.uk/chebi/advancedSearchFT.do?searchString=28645	https://metacyc.org/compound?orgid=META&id=BETA-D-FRUCTOSE		https://pubchem.ncbi.nlm.nih.gov/summary/summary.cgi?cid=439709	InChI=1S/C6H12O6/c7-1-3-4(9)5(10)6(11,2-8)12-3/h3-5,7-11H,1-2H2/t3-,4-,5+,6-/m1/s1	OC[C@H]1O[C@](O)(CO)[C@@H](O)[C@@H]1O		https://www.ncbi.nlm.nih.gov/pubmed/30482788		6500		nanomol/g FW	Mature leaf	Cytosol non aqueous fraction	Total	cytosol (photosynthetic cells)	Arabidopsis thaliana	Non aqueous fractionation method; 65% of fructose localized in the cytosol for a cellular total of 10 µmol/g FW Plants cultivated in a growth chamber on soil (ED-73; Patzer) under 22°C and 120 mmol/m2/s1 for 10 h per day. Analyses of leaf material were performed after 4 weeks of cultivation.		6500			194306		β-D-fructofuranose	cytosol (photosynthetic cells)
481	β-D-fructofuranose	none	180.157	http://chlorokb.fr/simpleMol/beta-D-fructofuranose	http://www.genome.jp/dbget-bin/www_bget?C02336	http://www.ebi.ac.uk/chebi/advancedSearchFT.do?searchString=28645	https://metacyc.org/compound?orgid=META&id=BETA-D-FRUCTOSE		https://pubchem.ncbi.nlm.nih.gov/summary/summary.cgi?cid=439709	InChI=1S/C6H12O6/c7-1-3-4(9)5(10)6(11,2-8)12-3/h3-5,7-11H,1-2H2/t3-,4-,5+,6-/m1/s1	OC[C@H]1O[C@](O)(CO)[C@@H](O)[C@@H]1O		https://www.ncbi.nlm.nih.gov/pubmed/30482788		2000		nanomol/g FW	Mature leaf	Vacuole non aqueous fraction	Total	cytosol (photosynthetic cells)	Arabidopsis thaliana	Non aqueous fractionation method; 20 % of fructose localized in the vacuole for a cellular total of 10 µmol/g FW. Plants cultivated in a growth chamber on soil (ED-73; Patzer) under 22°C and 120 mmol/m2/s1 for 10 h per day. Analyses of leaf material were performed after 4 weeks of cultivation.		2000			59786.6		β-D-fructofuranose	cytosol (photosynthetic cells)
482	β-D-fructofuranose	none	180.157	http://chlorokb.fr/simpleMol/beta-D-fructofuranose	http://www.genome.jp/dbget-bin/www_bget?C02336	http://www.ebi.ac.uk/chebi/advancedSearchFT.do?searchString=28645	https://metacyc.org/compound?orgid=META&id=BETA-D-FRUCTOSE		https://pubchem.ncbi.nlm.nih.gov/summary/summary.cgi?cid=439709	InChI=1S/C6H12O6/c7-1-3-4(9)5(10)6(11,2-8)12-3/h3-5,7-11H,1-2H2/t3-,4-,5+,6-/m1/s1	OC[C@H]1O[C@](O)(CO)[C@@H](O)[C@@H]1O		https://www.ncbi.nlm.nih.gov/pubmed/24028846		2330		nanomol/g FW	Seedling	Whole leaf	Total	photosynthetic cells, all subcellular compartments	Arabidopsis thaliana	14 day-old plants; grown in liquid media		2330			2452.63		β-D-fructofuranose	photosynthetic cells, all subcellular compartments
483	β-D-glucose	none	180.157	http://chlorokb.fr/simpleMol/beta-D-glucose	http://www.genome.jp/dbget-bin/www_bget?C00221	http://www.ebi.ac.uk/chebi/advancedSearchFT.do?searchString=15903	https://metacyc.org/compound?orgid=META&id=GLC	50-99-7	https://pubchem.ncbi.nlm.nih.gov/summary/summary.cgi?cid=64689	InChI=1S/C6H12O6/c7-1-2-3(8)4(9)5(10)6(11)12-2/h2-11H,1H2/t2-,3-,4+,5-,6-/m1/s1	OC[C@H]1O[C@@H](O)[C@H](O)[C@@H](O)[C@@H]1O		https://www.ncbi.nlm.nih.gov/pubmed/30216682	500		3400	nanomol/g FW	Mature leaf	Chloroplast non aqueous fraction	Total	stroma (photosynthetic cells)	Arabidopsis thaliana	Non-aqueous fractionation method. Control versus cold (5°C) + high light (320 µmol photons m<SUP>-2</SUP> . s<SUP>-1</SUP>). Light intensity under control condition was 80 µmol/m2/s in a 12/12 h day/night cycle. All plants were grown on soil with 60% relative air humidity and 22°C during the day and 18°C during the night.	500		3400	8304.73		56472.1	β-D-glucose	stroma (photosynthetic cells)
484	β-D-glucose	none	180.157	http://chlorokb.fr/simpleMol/beta-D-glucose	http://www.genome.jp/dbget-bin/www_bget?C00221	http://www.ebi.ac.uk/chebi/advancedSearchFT.do?searchString=15903	https://metacyc.org/compound?orgid=META&id=GLC	50-99-7	https://pubchem.ncbi.nlm.nih.gov/summary/summary.cgi?cid=64689	InChI=1S/C6H12O6/c7-1-2-3(8)4(9)5(10)6(11)12-2/h2-11H,1H2/t2-,3-,4+,5-,6-/m1/s1	OC[C@H]1O[C@@H](O)[C@H](O)[C@@H](O)[C@@H]1O		https://www.ncbi.nlm.nih.gov/pubmed/30216682	500		4200	nanomol/g FW	Mature leaf	Cytosol non aqueous fraction	Total	cytosol (photosynthetic cells)	Arabidopsis thaliana	Non-aqueous fractionation method. Control versus cold (5°C) + high light (320 µmol photons m<SUP>-2</SUP> . s<SUP>-1</SUP>). Light intensity under control condition was 80 µmol/m2/s in a 12/12 h day/night cycle. All plants were grown on soil with 60% relative air humidity and 22°C during the day and 18°C during the night.	500		4200	14946.6		125552	β-D-glucose	cytosol (photosynthetic cells)
485	β-D-glucose	none	180.157	http://chlorokb.fr/simpleMol/beta-D-glucose	http://www.genome.jp/dbget-bin/www_bget?C00221	http://www.ebi.ac.uk/chebi/advancedSearchFT.do?searchString=15903	https://metacyc.org/compound?orgid=META&id=GLC	50-99-7	https://pubchem.ncbi.nlm.nih.gov/summary/summary.cgi?cid=64689	InChI=1S/C6H12O6/c7-1-2-3(8)4(9)5(10)6(11)12-2/h2-11H,1H2/t2-,3-,4+,5-,6-/m1/s1	OC[C@H]1O[C@@H](O)[C@H](O)[C@@H](O)[C@@H]1O		https://www.ncbi.nlm.nih.gov/pubmed/30216682	1000		9000	nanomol/g FW	Mature leaf	Vacuole non aqueous fraction	Total	vacuole (photosynthetic cells)	Arabidopsis thaliana	Non-aqueous fractionation method. Control versus cold (5°C) + high light (320 µmol photons m<SUP>-2</SUP> . s<SUP>-1</SUP>). Light intensity under control condition was 80 µmol/m2/s in a 12/12 h day/night cycle. All plants were grown on soil with 60% relative air humidity and 22°C during the day and 18°C during the night.	1000		9000	1315.79		11842.1	β-D-glucose	vacuole (photosynthetic cells)
486	β-D-glucose	none	180.157	http://chlorokb.fr/simpleMol/beta-D-glucose	http://www.genome.jp/dbget-bin/www_bget?C00221	http://www.ebi.ac.uk/chebi/advancedSearchFT.do?searchString=15903	https://metacyc.org/compound?orgid=META&id=GLC	50-99-7	https://pubchem.ncbi.nlm.nih.gov/summary/summary.cgi?cid=64689	InChI=1S/C6H12O6/c7-1-2-3(8)4(9)5(10)6(11)12-2/h2-11H,1H2/t2-,3-,4+,5-,6-/m1/s1	OC[C@H]1O[C@@H](O)[C@H](O)[C@@H](O)[C@@H]1O		https://www.ncbi.nlm.nih.gov/pubmed/21984725		777		nanomol/g FW	Mature leaf	Vacuole non aqueous fraction	Total	vacuole (photosynthetic cells)	Arabidopsis thaliana	Non-aqueous fractionation method. Original value was 140 µg/g FW.		777			1022.37		β-D-glucose	vacuole (photosynthetic cells)
487	β-D-glucose	none	180.157	http://chlorokb.fr/simpleMol/beta-D-glucose	http://www.genome.jp/dbget-bin/www_bget?C00221	http://www.ebi.ac.uk/chebi/advancedSearchFT.do?searchString=15903	https://metacyc.org/compound?orgid=META&id=GLC	50-99-7	https://pubchem.ncbi.nlm.nih.gov/summary/summary.cgi?cid=64689	InChI=1S/C6H12O6/c7-1-2-3(8)4(9)5(10)6(11)12-2/h2-11H,1H2/t2-,3-,4+,5-,6-/m1/s1	OC[C@H]1O[C@@H](O)[C@H](O)[C@@H](O)[C@@H]1O		https://www.ncbi.nlm.nih.gov/pubmed/30482788		8.75		nanomol/g FW	Mature leaf	Chloroplast non aqueous fraction	Total	stroma (photosynthetic cells)	Arabidopsis thaliana	Non-aqueous fractionation method. 0.5% of glucose localized in the stroma for a cellular total of 1750 nanomol/g FW. Plants cultivated in a growth chamber on soil (ED-73, Patzer) under 22°C and 120 mmol/m2/s1 for 10 h per day. Analyses of leaf material were performed after 4 weeks of cultivation.		8.75			145.333		β-D-glucose	stroma (photosynthetic cells)
488	β-D-glucose	none	180.157	http://chlorokb.fr/simpleMol/beta-D-glucose	http://www.genome.jp/dbget-bin/www_bget?C00221	http://www.ebi.ac.uk/chebi/advancedSearchFT.do?searchString=15903	https://metacyc.org/compound?orgid=META&id=GLC	50-99-7	https://pubchem.ncbi.nlm.nih.gov/summary/summary.cgi?cid=64689	InChI=1S/C6H12O6/c7-1-2-3(8)4(9)5(10)6(11)12-2/h2-11H,1H2/t2-,3-,4+,5-,6-/m1/s1	OC[C@H]1O[C@@H](O)[C@H](O)[C@@H](O)[C@@H]1O		https://www.ncbi.nlm.nih.gov/pubmed/30482788		875		nanomol/g FW	Mature leaf	Vacuole non aqueous fraction	Total	vacuole (photosynthetic cells)	Arabidopsis thaliana	Non-aqueous fractionation method. 50% of glucose localized in the vacuole for a cellular total of 1750 nanomol/g FW. Plants cultivated in a growth chamber on soil (ED-73, Patzer) under 22°C and 120 mmol/m2/s1 for 10 h per day. Analyses of leaf material were performed after 4 weeks of cultivation.		875			1151.32		β-D-glucose	vacuole (photosynthetic cells)
489	β-D-glucose	none	180.157	http://chlorokb.fr/simpleMol/beta-D-glucose	http://www.genome.jp/dbget-bin/www_bget?C00221	http://www.ebi.ac.uk/chebi/advancedSearchFT.do?searchString=15903	https://metacyc.org/compound?orgid=META&id=GLC	50-99-7	https://pubchem.ncbi.nlm.nih.gov/summary/summary.cgi?cid=64689	InChI=1S/C6H12O6/c7-1-2-3(8)4(9)5(10)6(11)12-2/h2-11H,1H2/t2-,3-,4+,5-,6-/m1/s1	OC[C@H]1O[C@@H](O)[C@H](O)[C@@H](O)[C@@H]1O		https://www.ncbi.nlm.nih.gov/pubmed/30482788		875		nanomol/g FW	Mature leaf	Cytosol non aqueous fraction	Total	cytosol (photosynthetic cells)	Arabidopsis thaliana	Non aqueous fractionation method. 50% of glucose localized in the cytosol for a cellular total of 1750 nmol/g FW. Plants cultivated in a growth chamber on soil (ED-73, Patzer) under 22°C and 120 mmol/m2/s1 for 10 h per day. Analyses of leaf material were performed after 4 weeks of cultivation.		875			26156.6		β-D-glucose	cytosol (photosynthetic cells)
490	β-D-glucose	none	180.157	http://chlorokb.fr/simpleMol/beta-D-glucose	http://www.genome.jp/dbget-bin/www_bget?C00221	http://www.ebi.ac.uk/chebi/advancedSearchFT.do?searchString=15903	https://metacyc.org/compound?orgid=META&id=GLC	50-99-7	https://pubchem.ncbi.nlm.nih.gov/summary/summary.cgi?cid=64689	InChI=1S/C6H12O6/c7-1-2-3(8)4(9)5(10)6(11)12-2/h2-11H,1H2/t2-,3-,4+,5-,6-/m1/s1	OC[C@H]1O[C@@H](O)[C@H](O)[C@@H](O)[C@@H]1O		https://www.ncbi.nlm.nih.gov/pubmed/24028846		9960		nanomol/g FW	Young leaf	Whole leaf	Total	cytosol, mitochondrion matrix, stroma, vacuole (photosynthetic cells)	Arabidopsis thaliana	14 day-old plants. Liquid culture supplemented with 1 % sucrose		9960			11534.8		β-D-glucose	cytosol, mitochondrion matrix, stroma, vacuole (photosynthetic cells)
491	β-D-glucose	none	180.157	http://chlorokb.fr/simpleMol/beta-D-glucose	http://www.genome.jp/dbget-bin/www_bget?C00221	http://www.ebi.ac.uk/chebi/advancedSearchFT.do?searchString=15903	https://metacyc.org/compound?orgid=META&id=GLC	50-99-7	https://pubchem.ncbi.nlm.nih.gov/summary/summary.cgi?cid=64689	InChI=1S/C6H12O6/c7-1-2-3(8)4(9)5(10)6(11)12-2/h2-11H,1H2/t2-,3-,4+,5-,6-/m1/s1	OC[C@H]1O[C@@H](O)[C@H](O)[C@@H](O)[C@@H]1O		https://www.ncbi.nlm.nih.gov/pubmed/21984725		122		nanomol/g FW	Mature leaf	Extravacuolar	Total	cytoplasm excluding vacuole (photosynthetic cells)	Arabidopsis thaliana	Non-aqueous fractionation method. Original value was 22 µg/g FW		122			642.105		β-D-glucose	cytoplasm excluding vacuole (photosynthetic cells)
492	β-D-glucose	none	180.157	http://chlorokb.fr/simpleMol/beta-D-glucose	http://www.genome.jp/dbget-bin/www_bget?C00221	http://www.ebi.ac.uk/chebi/advancedSearchFT.do?searchString=15903	https://metacyc.org/compound?orgid=META&id=GLC	50-99-7	https://pubchem.ncbi.nlm.nih.gov/summary/summary.cgi?cid=64689	InChI=1S/C6H12O6/c7-1-2-3(8)4(9)5(10)6(11)12-2/h2-11H,1H2/t2-,3-,4+,5-,6-/m1/s1	OC[C@H]1O[C@@H](O)[C@H](O)[C@@H](O)[C@@H]1O		https://www.ncbi.nlm.nih.gov/pubmed/12096097		2000		microMolar	Mature leaf	Stroma	Total	stroma (photosynthetic cells)	Spinacia oleracea	none					2000		β-D-glucose	stroma (photosynthetic cells)
493	β-D-glucose	none	180.157	http://chlorokb.fr/simpleMol/beta-D-glucose	http://www.genome.jp/dbget-bin/www_bget?C00221	http://www.ebi.ac.uk/chebi/advancedSearchFT.do?searchString=15903	https://metacyc.org/compound?orgid=META&id=GLC	50-99-7	https://pubchem.ncbi.nlm.nih.gov/summary/summary.cgi?cid=64689	InChI=1S/C6H12O6/c7-1-2-3(8)4(9)5(10)6(11)12-2/h2-11H,1H2/t2-,3-,4+,5-,6-/m1/s1	OC[C@H]1O[C@@H](O)[C@H](O)[C@@H](O)[C@@H]1O		https://www.ncbi.nlm.nih.gov/pubmed/30482788		1750		nanomol/g FW	Rosette	Whole leaf	Total	cytosol, mitochondrion matrix, stroma, vacuole (photosynthetic cells)	Arabidopsis thaliana	120 micromol photons/m2/s, 10 h of light/14 h of dark. Rosette leaves from 5-week old plants were harvested at the end of the light phase (about 8 h in light).		1750			2026.7		β-D-glucose	cytosol, mitochondrion matrix, stroma, vacuole (photosynthetic cells)
494	β-D-glucose	none	180.157	http://chlorokb.fr/simpleMol/beta-D-glucose	http://www.genome.jp/dbget-bin/www_bget?C00221	http://www.ebi.ac.uk/chebi/advancedSearchFT.do?searchString=15903	https://metacyc.org/compound?orgid=META&id=GLC	50-99-7	https://pubchem.ncbi.nlm.nih.gov/summary/summary.cgi?cid=64689	InChI=1S/C6H12O6/c7-1-2-3(8)4(9)5(10)6(11)12-2/h2-11H,1H2/t2-,3-,4+,5-,6-/m1/s1	OC[C@H]1O[C@@H](O)[C@H](O)[C@@H](O)[C@@H]1O		https://www.ncbi.nlm.nih.gov/pubmed/30482788		17000		nanomol/g FW	Rosette	Whole leaf	Total	cytosol, mitochondrion matrix, stroma, vacuole (photosynthetic cells)	Arabidopsis thaliana	4-week old rosette leaves. Plants after exposure to cold (4°C, short-day		17000			19687.9		β-D-glucose	cytosol, mitochondrion matrix, stroma, vacuole (photosynthetic cells)
495	conditions) for 24 h."																													conditions) for 24 h."
496	β-D-glucose 6-phosphate	none	258.121	http://chlorokb.fr/simpleMol/beta-D-glucose 6-phosphate	http://www.genome.jp/dbget-bin/www_bget?C01172	http://www.ebi.ac.uk/chebi/advancedSearchFT.do?searchString=17719	https://metacyc.org/compound?orgid=META&id=GLC-6-P		https://pubchem.ncbi.nlm.nih.gov/summary/summary.cgi?cid=439427	InChI=1S/C6H13O9P/c7-3-2(1-14-16(11,12)13)15-6(10)5(9)4(3)8/h2-10H,1H2,(H2,11,12,13)/p-2/t2-,3-,4+,5-,6-/m1/s1	O[C@@H]1O[C@H](COP([O-])([O-])=O)[C@@H](O)[C@H](O)[C@H]1O		https://www.ncbi.nlm.nih.gov/pubmed/16661385	22		24	nanomol/mg chlorophyll	Isolated chloroplasts	Stroma	Total	stroma of isolated chloroplasts (per mg chl unit)	Spinacia oleracea	rapid preparation of chloroplast from protoplasts				378.337		412.732	β-D-glucose 6-phosphate	stroma of isolated chloroplasts (per mg chl unit)
497	β-D-glucose 6-phosphate	none	258.121	http://chlorokb.fr/simpleMol/beta-D-glucose 6-phosphate	http://www.genome.jp/dbget-bin/www_bget?C01172	http://www.ebi.ac.uk/chebi/advancedSearchFT.do?searchString=17719	https://metacyc.org/compound?orgid=META&id=GLC-6-P		https://pubchem.ncbi.nlm.nih.gov/summary/summary.cgi?cid=439427	InChI=1S/C6H13O9P/c7-3-2(1-14-16(11,12)13)15-6(10)5(9)4(3)8/h2-10H,1H2,(H2,11,12,13)/p-2/t2-,3-,4+,5-,6-/m1/s1	O[C@@H]1O[C@H](COP([O-])([O-])=O)[C@@H](O)[C@H](O)[C@H]1O		https://www.ncbi.nlm.nih.gov/pubmed/14617088	411		517	nanomol/g FW	Rosette	Whole leaf	Total	cytosol, stroma (photosynthetic cells)	Arabidopsis thaliana	light versus dark	411		517	4388.26		5520.02	β-D-glucose 6-phosphate	cytosol, stroma (photosynthetic cells)
498	β-D-glucose 6-phosphate	none	258.121	http://chlorokb.fr/simpleMol/beta-D-glucose 6-phosphate	http://www.genome.jp/dbget-bin/www_bget?C01172	http://www.ebi.ac.uk/chebi/advancedSearchFT.do?searchString=17719	https://metacyc.org/compound?orgid=META&id=GLC-6-P		https://pubchem.ncbi.nlm.nih.gov/summary/summary.cgi?cid=439427	InChI=1S/C6H13O9P/c7-3-2(1-14-16(11,12)13)15-6(10)5(9)4(3)8/h2-10H,1H2,(H2,11,12,13)/p-2/t2-,3-,4+,5-,6-/m1/s1	O[C@@H]1O[C@H](COP([O-])([O-])=O)[C@@H](O)[C@H](O)[C@H]1O		https://www.ncbi.nlm.nih.gov/pubmed/23952675		151		nanomol/g FW	Rosette	Whole leaf	Total	cytosol, stroma (photosynthetic cells)	Arabidopsis thaliana	none		151			1612.23		β-D-glucose 6-phosphate	cytosol, stroma (photosynthetic cells)
499	β-D-glucose 6-phosphate	none	258.121	http://chlorokb.fr/simpleMol/beta-D-glucose 6-phosphate	http://www.genome.jp/dbget-bin/www_bget?C01172	http://www.ebi.ac.uk/chebi/advancedSearchFT.do?searchString=17719	https://metacyc.org/compound?orgid=META&id=GLC-6-P		https://pubchem.ncbi.nlm.nih.gov/summary/summary.cgi?cid=439427	InChI=1S/C6H13O9P/c7-3-2(1-14-16(11,12)13)15-6(10)5(9)4(3)8/h2-10H,1H2,(H2,11,12,13)/p-2/t2-,3-,4+,5-,6-/m1/s1	O[C@@H]1O[C@H](COP([O-])([O-])=O)[C@@H](O)[C@H](O)[C@H]1O		https://www.ncbi.nlm.nih.gov/pubmed/12472685	550		600	nanomol/g FW	Mature leaf	Whole leaf	Total	cytosol, stroma (photosynthetic cells)	Arabidopsis thaliana	Rather constant during day-night; plants grown in soil.	550		600	5872.37		6406.22	β-D-glucose 6-phosphate	cytosol, stroma (photosynthetic cells)
500	β-D-glucose 6-phosphate	none	258.121	http://chlorokb.fr/simpleMol/beta-D-glucose 6-phosphate	http://www.genome.jp/dbget-bin/www_bget?C01172	http://www.ebi.ac.uk/chebi/advancedSearchFT.do?searchString=17719	https://metacyc.org/compound?orgid=META&id=GLC-6-P		https://pubchem.ncbi.nlm.nih.gov/summary/summary.cgi?cid=439427	InChI=1S/C6H13O9P/c7-3-2(1-14-16(11,12)13)15-6(10)5(9)4(3)8/h2-10H,1H2,(H2,11,12,13)/p-2/t2-,3-,4+,5-,6-/m1/s1	O[C@@H]1O[C@H](COP([O-])([O-])=O)[C@@H](O)[C@H](O)[C@H]1O		https://www.ncbi.nlm.nih.gov/pubmed/24994761		129.2		nanomol/g FW	Mature leaf	Whole leaf	Total	cytosol, stroma (photosynthetic cells)	Arabidopsis thaliana	Samples were taken from 6-week-old plants in the light 5 h into the photoperiod		129.2			1379.47		β-D-glucose 6-phosphate	cytosol, stroma (photosynthetic cells)
501	hypoxanthine	none	136.113	http://chlorokb.fr/simpleMol/hypoxanthine	http://www.genome.jp/dbget-bin/www_bget?C00262	http://www.ebi.ac.uk/chebi/advancedSearchFT.do?searchString=17368	https://metacyc.org/compound?orgid=META&id=HYPOXANTHINE	68-94-0	https://pubchem.ncbi.nlm.nih.gov/summary/summary.cgi?cid=790	InChI=1S/C5H4N4O/c10-5-3-4(7-1-6-3)8-2-9-5/h1-2H,(H2,6,7,8,9,10)	O=c1[nH]cnc2nc[nH]c12		https://www.ncbi.nlm.nih.gov/pubmed/19704433		1.5		nanomol/g FW	Rosette	Whole leaf	Total	cytosol (photosynthetic cells)	Arabidopsis thaliana	pending annotation		1.5			44.8399		hypoxanthine	cytosol (photosynthetic cells)
502	L-arabinose	none	150.131	http://chlorokb.fr/simpleMol/L-arabinose	http://www.genome.jp/dbget-bin/www_bget?C00259	http://www.ebi.ac.uk/chebi/advancedSearchFT.do?searchString=30849	https://metacyc.org/compound?orgid=META&id=L-ARABINOSE	147-81-9	https://pubchem.ncbi.nlm.nih.gov/summary/summary.cgi?cid=439195	InChI=1S/C5H10O5/c6-2-1-10-5(9)4(8)3(2)7/h2-9H,1H2/t2-,3-,4+,5?/m0/s1	O[C@H]1COC(O)[C@H](O)[C@H]1O		https://www.ncbi.nlm.nih.gov/pubmed/11485201		0.064		microgram/cm2	Mature leaf	Whole leaf	Total	photosynthetic cells, all subcellular compartments	Arabidopsis thaliana	Fully expanded leaf.		7.75081e-06			8.15874e-06		L-arabinose	photosynthetic cells, all subcellular compartments
503	β-maltose	none	342.299	http://chlorokb.fr/simpleMol/beta-maltose	http://www.genome.jp/dbget-bin/www_bget?C01971	http://www.ebi.ac.uk/chebi/advancedSearchFT.do?searchString=18147	https://metacyc.org/compound?orgid=META&id=CPD-15717	133-99-3	https://pubchem.ncbi.nlm.nih.gov/summary/summary.cgi?cid=6255	InChI=1S/C12H22O11/c13-1-3-5(15)6(16)9(19)12(22-3)23-10-4(2-14)21-11(20)8(18)7(10)17/h3-20H,1-2H2/t3-,4-,5-,6+,7-,8-,9-,10-,11-,12-/m1/s1	OC[C@H]1O[C@H](O[C@H]2[C@H](O)[C@@H](O)[C@H](O)O[C@@H]2CO)[C@H](O)[C@@H](O)[C@@H]1O		https://www.ncbi.nlm.nih.gov/pubmed/14704427	19		29	microgram/g FW	Rosette	Whole leaf	Total	photosynthetic cells, all subcellular compartments	Arabidopsis thaliana	19 µg/g FW at the end of the day and 29 µg/g FW at the end of the night.	55.507		84.7213	58.4284		89.1803	β-maltose	photosynthetic cells, all subcellular compartments
504	β-maltose	none	342.299	http://chlorokb.fr/simpleMol/beta-maltose	http://www.genome.jp/dbget-bin/www_bget?C01971	http://www.ebi.ac.uk/chebi/advancedSearchFT.do?searchString=18147	https://metacyc.org/compound?orgid=META&id=CPD-15717	133-99-3	https://pubchem.ncbi.nlm.nih.gov/summary/summary.cgi?cid=6255	InChI=1S/C12H22O11/c13-1-3-5(15)6(16)9(19)12(22-3)23-10-4(2-14)21-11(20)8(18)7(10)17/h3-20H,1-2H2/t3-,4-,5-,6+,7-,8-,9-,10-,11-,12-/m1/s1	OC[C@H]1O[C@H](O[C@H]2[C@H](O)[C@@H](O)[C@H](O)O[C@@H]2CO)[C@H](O)[C@@H](O)[C@@H]1O		https://www.ncbi.nlm.nih.gov/pubmed/28152100		9.3		nanomol/g FW	Mature leaf	Whole leaf	Total	photosynthetic cells, all subcellular compartments	Arabidopsis thaliana	none		9.3			9.78947		β-maltose	photosynthetic cells, all subcellular compartments
[truncated: 172 more rows]
